# Supplementary material for: Persistence of Rare Salmonella Typhi Genotypes Susceptible to First-Line Antibiotics in the Remote Islands of Samoa
Source: mBio. 2022 Sep 12;13(5):e01920-22. doi: 10.1128/mbio.01920-22 (PMC9600463; doi:10.1128/mbio.01920-22)
Supplement: TABLE S2 [file mbio.01920-22-s0002.xlsx]

## Sheet: Sheet1
Supplemental Table 2. Sequences from other S. Typhi studies
Strain ID	Run Accessions	Sample Accession	Project Accession	PMID	Display Name	No. Contigs	Genome Size	GC	N50	Year	Month	Day	Country of isolation	Travel associated	Country of travel	Genotype	Plasmid Replicon1	AMR Mutations1	AMR Genes1	Notes
Gen-0001	ERR338070	SAMEA2066173	PRJEB3215	25961941	10071_8_1_Sam0001_2012	64	4819653	0.5201	153619	2012	6	28	Samoa	No	-	3.5.4	IncFIB(pHCM2)	0	0
Gen-0003	ERR338072	SAMEA2064022	PRJEB3215	25961941	10071_8_3_Sam0003_2012	66	4819503	0.5201	149583	2012	6	29	Samoa	No	-	3.5.4	IncFIB(pHCM2)	0	0
Gen-0005	ERR338074	SAMEA2067573	PRJEB3215	25961941	10071_8_5_Sam0005_2012	62	4713333	0.5204	162020	2012	6	29	Samoa	No	-	3.5.4	0	0	0
Gen-0006	ERR338075	SAMEA2064023	PRJEB3215	25961941	10071_8_6_Sam0006_2012	65	4820175	0.5201	153619	2012	7	2	Samoa	No	-	3.5.4	IncFIB(pHCM2)	0	0
Gen-0007	ERR338076	SAMEA2066174	PRJEB3215	25961941	10071_8_7_Sam0007_2012	65	4712204	0.5204	149583	2012	7	8	Samoa	No	-	3.5.4	0	0	0
Gen-0008	ERR338077	SAMEA2067625	PRJEB3215	25961941	10071_8_8_Sam0008_2012	66	4712617	0.5204	148830	2012	7	10	Samoa	No	-	3.5.4	0	0	0
Gen-0009	ERR338078	SAMEA2064024	PRJEB3215	25961941	10071_8_9_Sam0009_2012	63	4714163	0.5203	153619	2012	7	13	Samoa	No	-	3.5.4	0	gyrA_S83F	0
Gen-0011	ERR338080	SAMEA2067626	PRJEB3215	25961941	10071_8_11_Sam0011_2012	60	4712826	0.5204	171771	2012	7	16	Samoa	No	-	3.5.4	0	0	0
Gen-0012	ERR338081	SAMEA2064149	PRJEB3215	25961941	10071_8_12_Sam0012_2012	62	4713192	0.5204	162020	2012	7	17	Samoa	No	-	3.5.4	0	gyrA_S83F	0
Gen-0013	ERR338082	SAMEA2066176	PRJEB3215	25961941	10071_8_13_Sam0013_2012	66	4819616	0.5201	153619	2012	7	18	Samoa	No	-	3.5.4	IncFIB(pHCM2)	0	0
Gen-0015	ERR338084	SAMEA2064150	PRJEB3215	25961941	10071_8_15_Sam0015_2012	65	4819901	0.5201	153619	2012	7	23	Samoa	No	-	3.5.4	IncFIB(pHCM2)	0	0
Gen-0016	ERR338085	SAMEA2066177	PRJEB3215	25961941	10071_8_16_Sam0016_2012	65	4819393	0.5201	153619	2012	7	25	Samoa	No	-	3.5.4	IncFIB(pHCM2)	0	0
Gen-0017	ERR338086	SAMEA2067628	PRJEB3215	25961941	10071_8_17_Sam0017_2012	60	4820005	0.5201	171763	2012	7	23	Samoa	No	-	3.5.4	IncFIB(pHCM2)	0	0
Gen-0019	ERR338088	SAMEA2066178	PRJEB3215	25961941	10071_8_19_Sam0019_2012	66	4712498	0.5204	152567	2012	7	27	Samoa	No	-	3.5.4	0	0	0
Gen-0020	ERR338089	SAMEA2067629	PRJEB3215	25961941	10071_8_20_Sam0020_2012	63	4712713	0.5204	149583	2012	7	31	Samoa	No	-	3.5.4	0	gyrA_S83F	0
Gen-0021	ERR338090	SAMEA2064152	PRJEB3215	25961941	10071_8_21_Sam0021_2012	63	4713072	0.5204	162020	2012	8	1	Samoa	No	-	3.5.4	0	gyrA_S83F	0
Gen-0022	ERR338091	SAMEA2066179	PRJEB3215	25961941	10071_8_22_Sam0022_2012	62	4712736	0.5204	162020	2012	8	3	Samoa	No	-	3.5.4	0	0	0
Gen-0023	ERR338092	SAMEA2067630	PRJEB3215	25961941	10071_8_23_Sam0023_2012	66	4712115	0.5204	149583	2012	8	10	Samoa	No	-	3.5.4	0	0	0
Gen-0024	ERR338093	SAMEA2064153	PRJEB3215	25961941	10071_8_24_Sam0024_2012	69	4712738	0.5204	149583	2012	8	11	Samoa	No	-	3.5.4	0	0	0
Gen-0025	ERR338094	SAMEA2066180	PRJEB3215	25961941	10071_8_25_Sam0025_2012	63	4712455	0.5204	153619	2012	8	15	Samoa	No	-	3.5.4	0	0	0
Gen-0028	ERR338097	SAMEA2066181	PRJEB3215	25961941	10071_8_28_Sam0028_2012	64	4712817	0.5204	149583	2012	9	15	Samoa	No	-	3.5.4	0	0	0
Gen-0029	ERR338098	SAMEA2067632	PRJEB3215	25961941	10071_8_29_Sam0029_2012	65	4712504	0.5204	153619	2012	9	18	Samoa	No	-	3.5.4	0	0	0
Gen-0030	ERR338099	SAMEA2064155	PRJEB3215	25961941	10071_8_30_Sam0030_2012	64	4725174	0.5203	149355	2012	9	20	Samoa	No	-	4.1	0	0	0
Gen-0031	ERR338100	SAMEA2066182	PRJEB3215	25961941	10071_8_31_Sam0031_2012	61	4713229	0.5204	153619	2012	9	22	Samoa	No	-	3.5.4	0	0	0
Gen-0032	ERR338101	SAMEA2067633	PRJEB3215	25961941	10071_8_32_Sam0032_2012	65	4819106	0.5201	153623	2012	9	23	Samoa	No	-	3.5.4	IncFIB(pHCM2)	0	0
Gen-0034	ERR338103	SAMEA2066183	PRJEB3215	25961941	10071_8_34_Sam0034_2012	65	4712746	0.5204	153619	2012	9	24	Samoa	No	-	3.5.4	0	0	0
Gen-0035	ERR338104	SAMEA2067634	PRJEB3215	25961941	10071_8_35_Sam0035_2012	61	4713037	0.5204	162020	2012	9	25	Samoa	No	-	3.5.4	0	0	0
Gen-0037	ERR338106	SAMEA2066184	PRJEB3215	25961941	10071_8_37_Sam0037_2012	62	4820075	0.5201	162020	2012	10	1	Samoa	No	-	3.5.4	IncFIB(pHCM2)	0	0
Gen-0038	ERR338107	SAMEA2067635	PRJEB3215	25961941	10071_8_38_Sam0038_2012	64	4818450	0.5201	152587	2012	10	3	Samoa	No	-	3.5.4	IncFIB(pHCM2)	0	0
Gen-0039	ERR338108	SAMEA2064158	PRJEB3215	25961941	10071_8_39_Sam0039_2012	65	4712428	0.5204	153619	2012	10	5	Samoa	No	-	3.5.4	0	0	0
Gen-0041	ERR338110	SAMEA2067636	PRJEB3215	25961941	10071_8_41_Sam0041_2012	62	4712738	0.5204	153619	2012	10	5	Samoa	No	-	3.5.4	0	0	0
Gen-0042	ERR338111	SAMEA2064159	PRJEB3215	25961941	10071_8_42_Sam0042_2012	63	4819536	0.5201	152569	2012	10	12	Samoa	No	-	3.5.4	IncFIB(pHCM2)	0	0
Gen-0043	ERR338112	SAMEA2066334	PRJEB3215	25961941	10071_8_43_Sam0043_2012	66	4819473	0.5201	148673	2012	10	13	Samoa	No	-	3.5.4	IncFIB(pHCM2)	0	0
Gen-0044	ERR338113	SAMEA2067637	PRJEB3215	25961941	10071_8_44_Sam0044_2012	61	4712925	0.5204	153619	2012	10	13	Samoa	No	-	3.5.4	0	0	0
Gen-0045	ERR338114	SAMEA2064160	PRJEB3215	25961941	10071_8_45_Sam0045_2012	63	4712716	0.5204	153619	2012	10	16	Samoa	No	-	3.5.4	0	0	0
Gen-0047	ERR338116	SAMEA2067638	PRJEB3215	25961941	10071_8_47_Sam0047_2012	64	4820165	0.5201	153619	2012	10	16	Samoa	No	-	3.5.4	IncFIB(pHCM2)	0	0
Gen-0048	ERR338117	SAMEA2064161	PRJEB3215	25961941	10071_8_48_Sam0048_2012	63	4712734	0.5204	153619	2012	10	16	Samoa	No	-	3.5.4	0	0	0
Gen-0049	ERR338118	SAMEA2066336	PRJEB3215	25961941	10071_8_49_Sam0049_2012	60	4819705	0.5201	161586	2012	10	18	Samoa	No	-	3.5.4	0	0	0
Gen-0051	ERR338120	SAMEA2064162	PRJEB3215	25961941	10071_8_51_Sam0051_2012	66	4819252	0.5201	162020	2012	10	20	Samoa	No	-	3.5.4	IncFIB(pHCM2)	0	0
Gen-0053	ERR338122	SAMEA2067640	PRJEB3215	25961941	10071_8_53_Sam0053_2012	60	4818373	0.5201	162024	2012	10	21	Samoa	No	-	3.5.4	IncFIB(pHCM2)	0	0
Gen-0054	ERR338123	SAMEA2064163	PRJEB3215	25961941	10071_8_54_Sam0054_2012	65	4819280	0.5201	153619	2012	11	2	Samoa	No	-	3.5.4	IncFIB(pHCM2)	0	0
Gen-0055	ERR338124	SAMEA2066338	PRJEB3215	25961941	10071_8_55_Sam0055_2012	66	4819021	0.5201	153619	2012	11	3	Samoa	No	-	3.5.4	IncFIB(pHCM2)	0	0
Gen-0056	ERR338125	SAMEA2067641	PRJEB3215	25961941	10071_8_56_Sam0056_2012	68	4712706	0.5204	144282	2012	11	4	Samoa	No	-	3.5.4	0	gyrA_D87G	0
Gen-0058	ERR338127	SAMEA2066339	PRJEB3215	25961941	10071_8_58_Sam0058_2012	65	4818857	0.5201	152587	2012	11	9	Samoa	No	-	3.5.4	IncFIB(pHCM2)	0	0
Gen-0059	ERR338128	SAMEA2067642	PRJEB3215	25961941	10071_8_59_Sam0059_2012	64	4725140	0.5203	149212	2012	11	12	Samoa	No	-
lupe_GEN0059-sc-1979081	ERR601537, ERR601545	SAMEA2564024	PRJEB5919	-	GCA_900205265.1_lupe_GEN0059_5	1	4795199	0.52	-	2012	11	12	Samoa	No	-	4.1	0	0	0	LT905063.1; Complete genome of Gen-0059 (10071_8_59_Sam0059_2012)
Gen-0060	ERR338129	SAMEA2064165	PRJEB3215	25961941	10071_8_60_Sam0060_2012	63	4724845	0.5203	149583	2012	11	17	Samoa	No	-	4.1	0	0	0
ERL021174	ERR343249	SAMEA1968014	PRJEB3215	25961941	10349_1_1_Sam021174_2002	67	4819831	0.5201	143271	2002			New Zealand	Yes	Samoa	3.5.4	IncFIB(pHCM2)	0	0
ERL041932	ERR343265	SAMEA2072895	PRJEB3215	25961941	10349_1_17_Sam041932_2004	67	4721102	0.5204	143612	2004			New Zealand	Yes	Samoa	4.1	0	0	0
ERL042857	ERR343266	SAMEA2072678	PRJEB3215	25961941	10349_1_18_Sam042857_2004	68	4855451	0.5188	143440	2004			New Zealand	Yes	Samoa	3.5.3	IncFIB(pHCM2)	0	0
ERL043008	ERR343267	SAMEA2072499	PRJEB3215	25961941	10349_1_19_Sam043008_2004	67	4712884	0.5204	148670	2004			New Zealand	Yes	Samoa	3.5.4	0	0	0
ERL064553	ERR343274	SAMEA2072898	PRJEB3215	25961941	10349_1_26_Sam064553_2006	61	4820197	0.5201	153623	2006			New Zealand	Yes	Samoa	3.5.4	IncFIB(pHCM2)	0	0
ERL07263	ERR343276	SAMEA2072502	PRJEB3215	25961941	10349_1_28_Sam07263_2007	62	4712354	0.5204	153623	2007			New Zealand	Yes	Samoa	3.5.4	0	0	0
ERL07264	ERR343277	SAMEA2072899	PRJEB3215	25961941	10349_1_29_Sam07264_2007	64	4819159	0.5201	148670	2007			New Zealand	Yes	Samoa	3.5.3	IncFIB(pHCM2)	0	0
ERL072830	ERR343278	SAMEA2072805	PRJEB3215	25961941	10349_1_30_Sam072830_2007	64	4711949	0.5204	153623	2007			New Zealand	Yes	Samoa	3.5.4	0	acrB_R717Q, gyrA_D87N	0
ERL07434	ERR343280	SAMEA2072900	PRJEB3215	25961941	10349_1_32_Sam07434_2007	64	4713570	0.5204	153623	2007			New Zealand	Yes	Samoa	3.5.4	0	0	0
ERL082408	ERR343283	SAMEA2072901	PRJEB3215	25961941	10349_1_35_Sam082408_2008	58	4712675	0.5204	172894	2008			New Zealand	Yes	Samoa	3.5.4	0	0	0
ERL082444	ERR343284	SAMEA2072807	PRJEB3215	25961941	10349_1_36_Sam082444_2008	60	4712650	0.5204	149251	2008			New Zealand	Yes	Samoa	3.5.4	0	0	0
ERL091300	ERR343292	SAMEA2072904	PRJEB3215	25961941	10349_1_44_Sam091300_2009	62	4713244	0.5204	149251	2009			New Zealand	Yes	Samoa	3.5.4	0	0	0
ERL094053	ERR343296	SAMEA2072811	PRJEB3215	25961941	10349_1_48_Sam094053_2009	60	4710019	0.5204	158514	2009			New Zealand	Yes	Samoa	3.5.4	0	0	0
ERL0982	ERR343297	SAMEA2072652	PRJEB3215	25961941	10349_1_49_Sam0982_2009	69	4712170	0.5204	142810	2009			New Zealand	Yes	Samoa	3.5.4	0	0	0
ERL0983	ERR343298	SAMEA2072906	PRJEB3215	25961941	10349_1_50_Sam0983_2009	72	4681807	0.5208	143805	2009			New Zealand	Yes	Samoa	3.5.4	0	0	0
ERL09892	ERR343299	SAMEA2072812	PRJEB3215	25961941	10349_1_51_Sam09892_2009	67	4709951	0.5205	143591	2009			New Zealand	Yes	Samoa	3.5.4	0	0	0
ERL102461	ERR343304	SAMEA2072656	PRJEB3215	25961941	10349_1_56_Sam102461_2010	60	4819309	0.5201	153623	2010			New Zealand	Yes	Samoa	3.5.4	IncFIB(pHCM2)	0	0
ERL10320	ERR343305	SAMEA2072814	PRJEB3215	25961941	10349_1_57_Sam10320_2010	71	4820104	0.5201	149253	2010			New Zealand	Yes	Samoa	3.5.3	IncFIB(pHCM2)	0	0
ERL10492	ERR343310	SAMEA2072660	PRJEB3215	25961941	10349_1_62_Sam10492_2010	62	4712926	0.5204	146112	2010			New Zealand	Yes	Samoa	3.5.4	0	0	0
ERL10504	ERR343311	SAMEA1972509	PRJEB3215	25961941	10349_1_63_Sam10504_2010	65	4712836	0.5204	143874	2010			New Zealand	Yes	Samoa	3.5.4	0	0	0
ERL111572	ERR343312	SAMEA1969916	PRJEB3215	25961941	10349_1_64_Sam111572_2011	59	4713571	0.5204	171763	2011			New Zealand	Yes	Samoa	3.5.4	0	0	0
ERL111998	ERR343313	SAMEA2072661	PRJEB3215	25961941	10349_1_65_Sam111998_2011	64	4712648	0.5204	153623	2011			New Zealand	Yes	Samoa	3.5.4	0	0	0
ERL113434	ERR343316	SAMEA2072663	PRJEB3215	25961941	10349_1_68_Sam113434_2011	66	4713511	0.5204	143591	2011			New Zealand	Yes	Samoa	3.5.4	0	0	0
ERL024919	ERR343255, ERR343350	SAMEA2072495	PRJEB3215	25961941	GCA_001165785.2_ERL024919	1	4781022	0.521	-	2002			New Zealand	Yes	Samoa	3.5.4	0	0	0	LT904875.1; Complete genome of ERL024919 (10349_1_7_Sam024919_2002)
MDUST123	ERR352258	SAMEA2158256	PRJEB3215	25961941	10492_1_5_SamMDUST123_2010	59	4713116	0.5204	153619	2010			Australia	Yes	Samoa	3.5.3	0	0	0
MDUST133	ERR352261	SAMEA2155724	PRJEB3215	25961941	10492_1_8_SamMDUST133_2011	57	4713494	0.5204	173521	2011			Australia	Yes	Samoa	3.5.4	0	0	0
MDUST406	ERR352334	SAMEA2162780	PRJEB3215	25961941	10492_1_81_SamMDUST406_2012	59	4820112	0.5201	179968	2012			Australia	Yes	Samoa	3.5.4	IncFIB(pHCM2)	0	0
MDUST132	ERR352437	SAMEA2163551	PRJEB3215	25961941	10493_1_12_SamMDUST132_2011	60	4820254	0.5201	179968	2011			Australia	Yes	Samoa	3.5.4	IncFIB(pHCM2)	0	0
MDUST116	ERR352429	SAMEA2158229	PRJEB3215	25961941	10493_1_4_SamMDUST116_2009	59	4712609	0.5204	172046	2009			Australia	Yes	Samoa	3.5.4	0	0	0
MDUST117	ERR352430	SAMEA2143611	PRJEB3215	25961941	10493_1_5_SamMDUST117_2009	58	4819927	0.5201	171771	2009			Australia	Yes	Samoa	3.5.4	IncFIB(pHCM2)	0	0
MDUST282	ERR352479	SAMEA2160229	PRJEB3215	25961941	10493_1_54_SamMDUST282_2004	61	4820054	0.5201	171771	2004			Australia	Yes	Samoa	3.5.4	IncFIB(pHCM2)	0	0
MDUST283	ERR352480	SAMEA2154349	PRJEB3215	25961941	10493_1_55_SamMDUST283_2004	55	4713272	0.5204	179968	2004			Australia	Yes	Samoa	3.5.4	0	0	0
MDUST286	ERR352481	SAMEA1971194	PRJEB3215	25961941	10493_1_56_SamMDUST286_2005	57	4713662	0.5204	179968	2005			Australia	Yes	Samoa	3.5.4	0	0	0
MDUST289	ERR352484	SAMEA2142960	PRJEB3215	25961941	10493_1_59_SamMDUST289_2008	56	4711676	0.5204	171763	2008			Australia	Yes	Samoa	3.5.4	0	0	0
MDUST118	ERR352431	SAMEA2161507	PRJEB3215	25961941	10493_1_6_SamMDUST118_2009	61	4712710	0.5204	162024	2009			Australia	Yes	Samoa	3.5.4	0	0	0
MDUST291	ERR352485	SAMEA2157381	PRJEB3215	25961941	10493_1_60_SamMDUST291_2008	56	4712706	0.5204	173521	2008			Australia	Yes	Samoa	3.5.4	0	0	0
MDUST292	ERR352486	SAMEA2152899	PRJEB3215	25961941	10493_1_61_SamMDUST292_2008	56	4818870	0.5201	162020	2008			Australia	Yes	Samoa	3.5.3	IncFIB(pHCM2)	0	0
MDUST125	ERR352432	SAMEA2151597	PRJEB3215	25961941	10493_1_7_SamMDUST125_2011	61	4819908	0.5201	171763	2011			Australia	Yes	Samoa	3.5.4	IncFIB(pHCM2)	0	0
MDUST284	ERR357450	SAMEA2150932	PRJEB3215	25961941	10541_2_25_SamMDUST284_2004	60	4724449	0.5203	149355	2004			Australia	Yes	Samoa	4.1	0	0	0
MDUST285	ERR357451	SAMEA2148364	PRJEB3215	25961941	10541_2_26_SamMDUST285_2004	58	4725073	0.5203	149583	2004			Australia	Yes	Samoa	4.1	0	0	0
MDUST114	ERR357440	SAMEA2145951	PRJEB3215	25961941	10541_2_3_SamMDUST114_2009	60	4712348	0.5204	162020	2009			Australia	Yes	Samoa	3.5.4	0	0	0
MDUST325	ERR357468	SAMEA2159082	PRJEB3215	25961941	10541_2_43_SamMDUST325_1992	59	4712552	0.5204	149324	1992			Australia	Yes	Samoa	3.5.4	0	0	0
H12ESR00394-001A	ERR357511, ERR357605	SAMEA2150110	PRJEB3215	25961941	GCA_001118185.2_H12ESR00394-001A	1	4781466	0.521	-	2012			New Zealand	Yes	Samoa	3.5.4	0	0	0	LT904890.1; Local Samoan reference genome
H12ESR01052-001A	ERR357593	SAMEA2161743	PRJEB3215	25961941	10561_2_18_SamH12ESR01052_2012_pw	54	4719923	0.52	184942	2012			New Zealand	Yes	Samoa	3.5.4	0	gyrA_S83F	0	Pathogenwatch assembly; VelvetOptimiser v2.2.5 and Velvet v1.2
H12ESR01946-001A	ERR357598	SAMEA2147910	PRJEB3215	25961941	10561_2_23_SamH12ESR01946_2012	63	4712809	0.5204	152567	2012			New Zealand	Yes	Samoa	3.5.4	0	0	0
H12ESR04893-001A	ERR357611	SAMEA2148078	PRJEB3215	25961941	10561_2_36_SamH12ESR04893_2012	70	4819179	0.5201	148670	2012			New Zealand	Yes	Samoa	3.5.4	IncFIB(pHCM2)	0	0
H12ESR04732-001A	ERR357617	SAMEA2161894	PRJEB3215	25961941	10561_2_42_SamH12ESR04732_2012	70	4712552	0.5204	143483	2012			New Zealand	Yes	Samoa	3.5.4	0	gyrA_S83F	0
H12ESR00753-001A	ERR357624	SAMEA2148678	PRJEB3215	25961941	10561_2_49_SamH12ESR00753_2012	64	4818333	0.5201	161586	2012			New Zealand	Yes	Samoa	3.5.4	IncFIB(pHCM2)	0	0
H12ESR04835-001A	ERR357627	SAMEA2147207	PRJEB3215	25961941	10561_2_52_SamH12ESR04835_2012	65	4712790	0.5204	149583	2012			New Zealand	Yes	Samoa	3.5.4	0	gyrA_D87G	0
H12ESR04928-001A	ERR357631	SAMEA2147909	PRJEB3215	25961941	10561_2_56_SamH12ESR04928_2012	71	4756976	0.5203	142493	2012			New Zealand	Yes	Samoa	2.2.1	0	gyrA_S83F	0
MDUST228	ERR357781	SAMEA2148140	PRJEB3215	25961941	10562_2_26_SamMDUST228_2010_pw	58	4825906	0.52	161663	2010			Australia	Yes	Samoa	3.5.4	IncFIB(pHCM2)	0	0	Pathogenwatch assembly; VelvetOptimiser v2.2.5 and Velvet v1.2
MDUST119	ERR357758	SAMEA2147498	PRJEB3215	25961941	10562_2_3_SamMDUST119_2009	64	4712826	0.5204	153619	2009			Australia	Yes	Samoa	3.5.4	0	0	0
MDUST122	ERR357759	SAMEA2157375	PRJEB3215	25961941	10562_2_4_SamMDUST122_2010	67	4819209	0.5201	153619	2010			Australia	Yes	Samoa	3.5.4	IncFIB(pHCM2)	0	0
MDUST290	ERR357799	SAMEA2152574	PRJEB3215	25961941	10562_2_44_SamMDUST290_2008	65	4712383	0.5204	149583	2008			Australia	Yes	Samoa	3.5.4	0	0	0
MDUST124	ERR357760	SAMEA2147441	PRJEB3215	25961941	10562_2_5_SamMDUST124_2011	63	4819624	0.5201	153619	2011			Australia	Yes	Samoa	3.5.4	IncFIB(pHCM2)	0	0
MDUST371	ERR357816	SAMEA2143003	PRJEB3215	25961941	10562_2_61_SamMDUST371_2011	61	4820029	0.5201	161586	2011			Australia	Yes	Samoa	3.5.4	IncFIB(pHCM2)	0	0
MDUST405	ERR357835	SAMEA2154259	PRJEB3215	25961941	10562_2_80_SamMDUST405_2012	65	4819683	0.5201	152569	2012			Australia	Yes	Samoa	3.5.4	IncFIB(pHCM2)	0	0
MDUST416	ERR357839	SAMEA1973506	PRJEB3215	25961941	10562_2_84_SamMDUST416_2012	65	4819381	0.5201	143805	2012			Australia	Yes	Samoa	3.5.4	IncFIB(pHCM2)	0	0
MDUST417	ERR357840	SAMEA2157487	PRJEB3215	25961941	10562_2_85_SamMDUST417_2012	66	4819487	0.5201	144283	2012			Australia	Yes	Samoa	3.5.4	IncFIB(pHCM2)	0	0
SV357	ERR331309	SAMEA2056545	PRJEB3215	25961941	10060_6_12_LaoSV357_2009	64	4712741	0.5204	149589	2009			Laos	No	-	3.5.2	0	0	0
SV500	ERR331312	SAMEA2056546	PRJEB3215	25961941	10060_6_15_LaoSV500_2010	70	4712877	0.5204	149583	2010			Laos	No	-	3.5.2	0	0	0
SV547	ERR331313	SAMEA2059529	PRJEB3215	25961941	10060_6_16_LaoSV547_2010_pw	43	4720255	0.52	206316	2010			Laos	No	-	3.5.2	0	0	0	Pathogenwatch assembly; VelvetOptimiser v2.2.5 and Velvet v1.2
SV552	ERR331314	SAMEA2055249	PRJEB3215	25961941	10060_6_17_LaoSV552_2010	63	4712103	0.5204	153619	2010			Laos	No	-	3.5.2	0	0	0
SV610	ERR331315	SAMEA2056547	PRJEB3215	25961941	10060_6_18_LaoSV610_2010_pw	54	4713894	52	182287	2010			Laos	No	-	3.5.2	0	0	0	Pathogenwatch assembly; VelvetOptimiser v2.2.5 and Velvet v1.2
ty1-35	ERR349390	SAMEA2148604	PRJEB3215	25961941	10425_1_60_Viety1-35_1993	62	4713015	0.5204	153619	1993			Vietnam	No	-	3.5	0	0	0
MDUST239	ERR352292	SAMEA2158779	PRJEB3215	25961941	10492_1_39_UnkMDUST239_2011	69	4818054	0.5201	135738	2011			Australia	Yes	Unknown	3.5.4	IncFIB(pHCM2)	0	0
MDUST310	ERR352311	SAMEA2156166	PRJEB3215	25961941	10492_1_58_FijMDUST310_1991	57	4711934	0.5204	173521	1991			Australia	Yes	Fiji	3.5	0	0	0
MDUST297	ERR352488	SAMEA2145798	PRJEB3215	25961941	10493_1_63_UnkMDUST297_2011	62	4804580	0.5195	148669	2011			Australia	Yes	Unknown	3.5.3	0	0	0
MDUST351	ERR352501	SAMEA2149660	PRJEB3215	25961941	10493_1_76_FijMDUST351_1985	58	4713945	0.5204	171771	1985			Australia	Yes	Fiji	3.5.1	0	0	0
E00-6172	ERR360696	SAMEA1930187	PRJEB3215	25961941	10593_2_83_IndoE00-6172_2000	67	4819182	0.5201	149583	2000			France	Yes	Indonesia	3.5	IncFIB(pHCM2)	0	0
MDUST44	ERR213262	SAMEA1572842	PRJEB3215	25961941	8490_6_44_FijMDUST44_1996	71	4724500	0.5205	162020	1996			Australia	Yes	Fiji	3.5	0	0	0
3_O2	ERR2710495	SAMEA104092114	PRJEB20778	maes_et_al	ERR2710495	52	4712413	0.5204	173565	1983			Chile	No	-	3.5	0	0	0
4_Q2	ERR2710496	SAMEA104092115	PRJEB20778	maes_et_al	ERR2710496	55	4715092	0.5204	190657	1983			Chile	No	-	3.5	0	0	0
6_53	ERR2710498	SAMEA104092117	PRJEB20778	maes_et_al	ERR2710498	53	4715110	0.5204	190525	1983			Chile	No	-	3.5	0	0	0
11_19	ERR2710503	SAMEA104092122	PRJEB20778	maes_et_al	ERR2710503	51	4583099	0.5211	184868	1983			Chile	No	-	3.5	0	0	0
14_24	ERR2710506	SAMEA104092125	PRJEB20778	maes_et_al	ERR2710506	52	4715213	0.5204	197934	1983			Chile	No	-	3.5	0	0	0
1548_82	ERR2710515	SAMEA104092134	PRJEB20778	maes_et_al	ERR2710515	54	4714647	0.5204	184869	1987			Chile	No	-	3.5	0	0	0
2663_82	ERR2710518	SAMEA104092137	PRJEB20778	maes_et_al	ERR2710518	54	4688047	0.5212	173565	1987			Chile	No	-	3.5	0	0	0
3040_82	ERR2710520	SAMEA104092139	PRJEB20778	maes_et_al	ERR2710520	53	4714663	0.5204	197978	1987			Chile	No	-	3.5	0	0	0
3207_82	ERR2710523	SAMEA104092142	PRJEB20778	maes_et_al	ERR2710523	55	4714933	0.5204	173333	1987			Chile	No	-	3.5	0	0	0
3373_82	ERR2710525	SAMEA104092144	PRJEB20778	maes_et_al	ERR2710525	50	4582835	0.5211	190550	1987			Chile	No	-	3.5	0	0	0
3555_82	ERR2710528	SAMEA104092147	PRJEB20778	maes_et_al	ERR2710528	55	4715456	0.5204	184868	1987			Chile	No	-	3.5	0	0	0
4048_82	ERR2710529	SAMEA104092148	PRJEB20778	maes_et_al	ERR2710529	55	4715925	0.5204	197978	1987			Chile	No	-	3.5	0	0	0
4060_82	ERR2710530	SAMEA104092149	PRJEB20778	maes_et_al	ERR2710530	48	4582638	0.5211	204351	1987			Chile	No	-	3.5	0	0	0
4432_82	ERR2710531	SAMEA104092150	PRJEB20778	maes_et_al	ERR2710531	51	4714563	0.5204	204279	1987			Chile	No	-	3.5	0	0	0
4434_82	ERR2710532	SAMEA104092151	PRJEB20778	maes_et_al	ERR2710532	54	4716080	0.5204	173333	1987			Chile	No	-	3.5	0	0	0
MDN_3707	ERR2710533	SAMEA104092152	PRJEB20778	maes_et_al	ERR2710533	53	4716323	0.5204	190381	1984			Chile	No	-	3.5	0	0	0
JBO_4555	ERR2710540	SAMEA104092159	PRJEB20778	maes_et_al	ERR2710540	53	4714965	0.5204	197940	1984			Chile	No	-	3.5	0	0	0
ORG_8117	ERR2710542	SAMEA104092161	PRJEB20778	maes_et_al	ERR2710542	54	4721109	0.5203	173566	1984			Chile	No	-	3.5	0	0	0
2428_83	ERR2710549	SAMEA104092168	PRJEB20778	maes_et_al	ERR2710549	57	4697144	0.5204	184867	1984			Chile	No	-	3.5	0	0	0
2703_83	ERR2710552	SAMEA104092171	PRJEB20778	maes_et_al	ERR2710552	56	4714992	0.5204	190150	1984			Chile	No	-	3.5	0	0	0
2708_83	ERR2710553	SAMEA104092172	PRJEB20778	maes_et_al	ERR2710553	56	4715036	0.5204	190146	1984			Chile	No	-	3.5	0	0	0
2715_83	ERR2710554	SAMEA104092173	PRJEB20778	maes_et_al	ERR2710554	56	4715740	0.5204	190521	1986			Chile	No	-	3.5	0	0	0
3559_83	ERR2710555	SAMEA104092174	PRJEB20778	maes_et_al	ERR2710555	57	4722766	0.5202	204279	1986			Chile	No	-	3.5	Col(BS512)	0	0
3565_83	ERR2710556	SAMEA104092175	PRJEB20778	maes_et_al	ERR2710556	56	4715778	0.5204	173565	1986			Chile	No	-	3.5	0	0	0
5141	ERR2710558	SAMEA104092177	PRJEB20778	maes_et_al	ERR2710558	53	4715110	0.5204	190549	1986			Chile	No	-	3.5	0	0	0
6439	ERR2710560	SAMEA104092179	PRJEB20778	maes_et_al	ERR2710560	58	4715823	0.5204	173333	1986			Chile	No	-	3.5	0	0	0
6911	ERR2710562	SAMEA104092181	PRJEB20778	maes_et_al	ERR2710562	56	4715223	0.5204	190549	1986			Chile	No	-	3.5	0	0	0
7052	ERR2710563	SAMEA104092182	PRJEB20778	maes_et_al	ERR2710563	58	4714940	0.5204	184323	1986			Chile	No	-	3.5	0	0	0
7162	ERR2710564	SAMEA104092183	PRJEB20778	maes_et_al	ERR2710564	56	4714944	0.5204	197978	1986			Chile	No	-	3.5	0	0	0
2413_JSD	ERR2710568	SAMEA104092187	PRJEB20778	maes_et_al	ERR2710568	52	4714827	0.5204	190257	1980s			Chile	No	-	3.5	0	0	0
2589_GAC	ERR2710569	SAMEA104092188	PRJEB20778	maes_et_al	ERR2710569	53	4714974	0.5204	190575	1980s			Chile	No	-	3.5	0	0	0
3103_MAB	ERR2710571	SAMEA104092190	PRJEB20778	maes_et_al	ERR2710571	53	4707866	0.5202	204279	1980s			Chile	No	-	3.5	0	0	0
2532_CAC	ERR2710579	SAMEA104092198	PRJEB20778	maes_et_al	ERR2710579	52	4712749	0.5204	184867	1980s			Chile	No	-	3.5	0	0	0
MCA_29	ERR2710586	SAMEA104092205	PRJEB20778	maes_et_al	ERR2710586	55	4714576	0.5204	190150	1986			Chile	No	-	3.5	0	0	0
RZR_34	ERR2710587	SAMEA104092206	PRJEB20778	maes_et_al	ERR2710587	51	4715057	0.5204	184867	1986			Chile	No	-	3.5	0	0	0
HAC_103	ERR2710596	SAMEA104092215	PRJEB20778	maes_et_al	ERR2710596	58	4715062	0.5204	171893	1986			Chile	No	-	3.5	0	0	0
RGG_111	ERR2710598	SAMEA104092217	PRJEB20778	maes_et_al	ERR2710598	53	4714828	0.5204	184867	1986			Chile	No	-	3.5	0	0	0
OCC_148	ERR2710602	SAMEA104092221	PRJEB20778	maes_et_al	ERR2710602	54	4714984	0.5204	190412	1986			Chile	No	-	3.5	0	0	0
O1B	ERR2710603	SAMEA104092222	PRJEB20778	maes_et_al	ERR2710603	52	4710104	0.5204	204279	1986			Chile	No	-	3.5	0	0	0
MRZ_5193	ERR2710606	SAMEA104092225	PRJEB20778	maes_et_al	ERR2710606	55	4714974	0.5204	190273	1986			Chile	No	-	3.5	0	0	0
4188-2012	ERR4244256	SAMEA5546080	PRJEB20778	maes_et_al	ERR4244256	50	4716070	0.5204	184867	2012	11	5	Chile	No	-	3.5	0	0	0
4710-2012	ERR4244258	SAMEA5546082	PRJEB20778	maes_et_al	ERR4244258	47	4584575	0.5211	190306	2012	12	23	Chile	No	-	3.5	0	0	0
619-2013	ERR4244259	SAMEA5546085	PRJEB20778	maes_et_al	ERR4244259	52	4715856	0.5204	184867	2013	2	19	Chile	No	-	3.5	0	0	0
910-2013	ERR4244260	SAMEA5546086	PRJEB20778	maes_et_al	ERR4244260	50	4715621	0.5204	197724	2013	3	9	Chile	No	-	3.5	0	0	0
2201-2013	ERR4244262	SAMEA5546088	PRJEB20778	maes_et_al	ERR4244262	54	4715226	0.5204	184867	2013	8	26	Chile	No	-	3.5	0	0	0
2243-2013	ERR4244263	SAMEA5546089	PRJEB20778	maes_et_al	ERR4244263	56	4715434	0.5204	184867	2013	9	3	Chile	No	-	3.5	0	0	0
0479-2014	ERR4244266	SAMEA5546093	PRJEB20778	maes_et_al	ERR4244266	51	4712592	0.5204	197933	2014	2	3	Chile	No	-	3.5	0	0	0
618-2016	ERR4244270	SAMEA5546117	PRJEB20778	maes_et_al	ERR4244270	50	4712482	0.5203	184867	2016	2	14	Chile	No	-	3.5	0	0	0
1738-2018	ERR4244277	SAMEA5546135	PRJEB20778	maes_et_al	ERR4244277	50	4715118	0.5204	204279	2018	6	17	Chile	No	-	3.5	0	0	0
1054-2011	ERR4244286	SAMEA5546044	PRJEB20778	maes_et_al	ERR4244286	51	4583077	0.5211	173565	2011			Chile	No	-	3.5	0	0	0
1820-2012	ERR4244289	SAMEA5546056	PRJEB20778	maes_et_al	ERR4244289	51	4714454	0.5204	204279	2012	3	30	Chile	No	-	3.5	0	0	0
3201-2012	ERR4244292	SAMEA5546062	PRJEB20778	maes_et_al	ERR4244292	54	4715926	0.5204	190277	2012	6	20	Chile	No	-	3.5	0	0	0
3861-2012	ERR4244299	SAMEA5546077	PRJEB20778	maes_et_al	ERR4244299	54	4714179	0.5204	171917	2012	9	29	Chile	No	-	3.5	0	0	0
554-2013	ERR4244302	SAMEA5546084	PRJEB20778	maes_et_al	ERR4244302	58	4716302	0.5204	162027	2013	2	6	Chile	No	-	3.5	0	0	0
2813-2013	ERR4244303	SAMEA5546092	PRJEB20778	maes_et_al	ERR4244303	53	4715447	0.5204	184867	2013	11	13	Chile	No	-	3.5	0	0	0
2217-2015	ERR4244314	SAMEA5546108	PRJEB20778	maes_et_al	ERR4244314	45	4583251	0.5211	204279	2015	6	30	Chile	No	-	3.5	0	0	0
2994-2015	ERR4244318	SAMEA5546112	PRJEB20778	maes_et_al	ERR4244318	49	4715888	0.5204	190282	2015	11	1	Chile	No	-	3.5	0	0	0
3408-2015	ERR4244321	SAMEA5546115	PRJEB20778	maes_et_al	ERR4244321	53	4716537	0.5204	197978	2015	12	23	Chile	No	-	3.5	0	0	0
647-2016	ERR4244322	SAMEA5546118	PRJEB20778	maes_et_al	ERR4244322	53	4715050	0.5204	184867	2016	2	19	Chile	No	-	3.5	0	0	0
1930-2016	ERR4244326	SAMEA5546121	PRJEB20778	maes_et_al	ERR4244326	52	4714823	0.5204	184867	2016	7	15	Chile	No	-	3.5	0	0	0
716-2011	ERR4244327	SAMEA5546043	PRJEB20778	maes_et_al	ERR4244327	50	4691114	0.5206	190550	2011			Chile	No	-	3.5	0	0	0
1-2012	ERR4244329	SAMEA5546046	PRJEB20778	maes_et_al	ERR4244329	54	4715953	0.5204	171933	2012	12	29	Chile	No	-	3.5	0	0	0
774-2012	ERR4244334	SAMEA5546051	PRJEB20778	maes_et_al	ERR4244334	49	4714668	0.5204	190415	2012	2	6	Chile	No	-	3.5	0	0	0
265-2011	ERR4289181	SAMEA5546039	PRJEB20778	maes_et_al	ERR4289181	49	4715504	0.5204	204284	2011			Chile	No	-	3.5	0	0	0
1082-2011	ERR4289182	SAMEA5546045	PRJEB20778	maes_et_al	ERR4289182	49	4716075	0.5204	204279	2011			Chile	No	-	3.5	0	0	0
706-2011	ERR4289187	SAMEA5546041	PRJEB20778	maes_et_al	ERR4289187	50	4712413	0.5204	190272	2011			Chile	No	-	3.5	0	0	0
2631-2014	ERR4899140	SAMEA5546100	PRJEB20778	maes_et_al	ERR4899140	50	4715608	0.5204	190273	2014	9	17	Chile	No	-	3.5	0	0	0
314-2017	ERR4289188	SAMEA5546126	PRJEB20778	maes_et_al	ERR4289188	51	4584455	0.5211	190275	2017	1	28	Chile	No	-	3.5	0	0	0
COL_INS_GMR_S_432_18	ERR5243645	SAMEA7993259	PRJEB42858	34529660	ERR5243645	211	4653796	0.5231	38453	2018			Colombia	No	-	3.5	0	gyrA_S83F	0
COL_INS_S_Ty553_66_12	ERR5243646	SAMEA7993260	PRJEB42858	34529660	ERR5243646	254	4749489	0.5232	33382	2012			Colombia	No	-	3.5	IncFIB(pHCM2)	0	0
COL_INS_S_Ty1335_1081_15	ERR5243647	SAMEA7993261	PRJEB42858	34529660	ERR5243647	240	4631247	0.5239	31581	2015			Colombia	No	-	3.5	0	0	0
COL_INS_S_Ty0324_122_09	ERR5243651	SAMEA7993265	PRJEB42858	34529660	ERR5243651	215	4705007	0.522	43738	2009			Colombia	No	-	3.5	0	0	0
COL_INS_GMR_S_421_18	ERR5243657	SAMEA7993271	PRJEB42858	34529660	ERR5243657	245	4612153	0.5245	32011	2018			Colombia	No	-	3.5	0	0	0
COL_INS_S_Ty301_485_08	ERR5243658	SAMEA7993272	PRJEB42858	34529660	ERR5243658	208	4663385	0.5224	44146	2008			Colombia	No	-	3.5	0	0	0
COL_INS_S_Ty1062_1087_15	ERR5243664	SAMEA7993278	PRJEB42858	34529660	ERR5243664	305	4601789	0.525	27840	2015			Colombia	No	-	3.5	0	0	0
COL_INS_S_Ty538_7_12	ERR5243669	SAMEA7993283	PRJEB42858	34529660	ERR5243669	248	4749590	0.5232	30009	2012			Colombia	No	-	3.5	IncFIB(pHCM2)	0	0
COL_INS_GMR_S_647_18	ERR5243671	SAMEA7993285	PRJEB42858	34529660	ERR5243671	210	4636704	0.5236	42752	2018			Colombia	No	-	3.5	0	0	0
COL_INS_GMR_S_331_18	ERR5243674	SAMEA7993288	PRJEB42858	34529660	ERR5243674	264	4598703	0.5249	28787	2018			Colombia	No	-	3.5	0	gyrA_D87Y	0
COL_INS_GMR_S_72_18	ERR5243681	SAMEA7993295	PRJEB42858	34529660	ERR5243681	200	4655267	0.523	43629	2018			Colombia	No	-	3.5	0	0	0
COL_INS_S_Ty666_329_13	ERR5243683	SAMEA7993297	PRJEB42858	34529660	ERR5243683	335	4530283	0.5266	20271	2013			Colombia	No	-	3.5	0	gyrA_D87G	0
COL_INS_S_Ty600_711_12	ERR5243686	SAMEA7993300	PRJEB42858	34529660	ERR5243686	217	4654099	0.5229	38270	2012			Colombia	No	-	3.5	0	0	0
COL_INS_S_Ty667_346_13	ERR5243689	SAMEA7993303	PRJEB42858	34529660	ERR5243689	256	4623066	0.5241	30354	2013			Colombia	No	-	3.5	0	0	0
COL_INS_GMR_S_91_18	ERR5243693	SAMEA7993307	PRJEB42858	34529660	ERR5243693	256	4591938	0.525	29710	2018			Colombia	No	-	3.5	0	gyrA_S83F	0
COL_INS_S_Ty0178_255_05	ERR5243700	SAMEA7993314	PRJEB42858	34529660	ERR5243700	100	4703774	0.5207	85561	2005			Colombia	No	-	3.5	0	0	0
COL_INS_S_Ty1100_1425_15	ERR5243703	SAMEA7993317	PRJEB42858	34529660	ERR5243703	269	4637214	0.5239	31110	2015			Colombia	No	-	3.5	0	gyrA_S83F	0
COL_INS_GMR_S_49_18	ERR5243707	SAMEA7993321	PRJEB42858	34529660	ERR5243707	207	4645308	0.5234	39487	2018			Colombia	No	-	3.5	0	0	0
COL_INS_S_Ty551_52_12	ERR5243709	SAMEA7993323	PRJEB42858	34529660	ERR5243709	117	4889056	0.521	74851	2012			Colombia	No	-	3.5	IncFIB(pHCM2); IncL	0	blaCTX-M-12,blaTEM-1D,sul1
COL_INS_GMR_S_99_17	ERR5243713	SAMEA7993327	PRJEB42858	34529660	ERR5243713	253	4623070	0.5243	33015	2017			Colombia	No	-	3.5	0	0	0
Bold rows indicate closed/completed genomes
Assemblies used in this study are available on Figshare at doi: 10.6084/m9.figshare.18665686
1 Pathogenwatch methods available at https://cgps.gitbook.io/pathogenwatch/technical-descriptions
