# Supplementary material for: Persistence of Rare Salmonella Typhi Genotypes Susceptible to First-Line Antibiotics in the Remote Islands of Samoa
Source: mBio. 2022 Sep 12;13(5):e01920-22. doi: 10.1128/mbio.01920-22 (PMC9600463; doi:10.1128/mbio.01920-22)
Supplement: TABLE S3 [file mbio.01920-22-s0003.xlsx]

## Sheet: Sheet1
Supplemental Table 3. Reference S. Typhi assemblies from GenBank
Strain Name	Assembly Accession	Assembly Name	Sample Accession	Project Accession	Display Name	No. of Molecules	Chromosome Length	Plasmid 1 Length	Plasmid 2 Length	GC	Year	Country	Genotype	Plasmid Replicon1	AMR Mutations1	AMR Genes1
SGB90	GCA_001104885.3	10349_1#89_2	SAMEA2072799	PRJEB3215	GCA_001104885.3_10349_1_89_2	1	4784041			0.521	2002	India	0.0.3	0	gyrA_D87G	0
SGB89	GCA_001104165.2	E00-7866	SAMEA2072798	PRJEB3215	GCA_001104165.2_E00-7866	1	4777711			0.521	2000	Morocco	0.1	0	0	0
76-1292	GCA_001119245.2	76_1292	SAMEA1930246	PRJEB3215	GCA_001119245.2_76_1292	1	4761738			0.521	1976	DRC	1.1.3	0	0	0
E98_3139	GCA_900205295.1	E98-3139	SAMEA2467787	PRJEB5919	GCA_900205295.1_E98-3139	1	4618754			0.522	1998	Mexico	2.0.2	0	gyrA_S83F	0
ERL11909	GCA_001362135.2	11909_3	SAMEA2072788	PRJEB3215	GCA_001362135.2_11909_3	3	4732489	25340	2090	0.521	2011	Mexico	2.0.2	IncX1	gyrA_S83F, parC_E84G	0
PM016/13	GCA_001302605.1	ASM130260v1	SAMN03765654	PRJNA286155	GCA_001302605.1_ASM130260v1	1	4793553			0.52	2013	Malaysia	2.1	0	0	0
B/SF/13/03/195	GCA_001302625.1	ASM130262v1	SAMN03765689	PRJNA286162	GCA_001302625.1_ASM130262v1	1	4798993			0.52	2013	Malaysia	2.1	0	0	0
ERL024120	GCA_001148125.2	ERL024120	SAMEA2072494	PRJEB3215	GCA_001148125.2_ERL024120	1	4636142			0.521	2002	Indonesia	2.1.2	0	0	0
M223	GCA_001048375.2	M223	SAMEA2156512	PRJEB3215	GCA_001048375.2_M223	1	4796046			0.52	1939	Unknown	2.1.7	0	0	0
ERL114000	GCA_001095585.2	ERL114000	SAMEA2072817	PRJEB3215	GCA_001095585.2_ERL114000	1	4757695			0.521	2011	Nepal	2.2	0	0	0
80-2002	GCA_001357935.2	80_2002	SAMEA1930249	PRJEB3215	GCA_001357935.2_80_2002	2	4802101	192619		0.521	2002	Madagascar	2.2	IncC	0	blaOXA-7, catA1, cmlA, sul1, sul2, tetA(C), tetA(D)
ERL034151	GCA_001362095.2	034151_4	SAMEA2072676	PRJEB3215	GCA_001362095.2_034151_4	1	4835677			0.521	2003	Indonesia	2.2.1	0	0	0
ERL103914	GCA_001048035.2	ERL103914	SAMEA2072815	PRJEB3215	GCA_001048035.2_ERL103914	1	4758451			0.521	2010	[South America]	2.3.2	0	gyrA_S83F	0
LXYSH	GCA_004136335.1	ASM413633v1	SAMN09630442	PRJNA480202	GCA_004136335.1_ASM413633v1	1	4780894			0.521	2018	China	3	0	0	0
H12ESR00755-001A	GCA_001362195.2	H12ESR00755-001A	SAMEA2072793	PRJEB3215	GCA_001362195.2_H12ESR00755-001A	1	4787723			0.521	2012	Philippines	3	0	0	0
403Ty	GCA_900205275.1	403Ty	SAMEA2564027	PRJEB5919	GCA_900205275.1_403Ty	1	4676595			0.522	1983	Indonesia	3.1.2	0	0	0
SGB92	GCA_001121865.2	404Ty	SAMEA2072936	PRJEB3215	GCA_001121865.2_404Ty	1	4653627			0.522	1983	Indonesia	3.1.2	0	0	0
CT18	GCA_000195995.1	ASM19599v1	SAMEA1705914	PRJNA236	GCA_000195995.1_ASM19599v1	3	4809037	218160	106516	0.519	1993	Vietnam	3.2.1	IncFIA(HI1)--IncHI1A--IncHI1B(R27); IncFIB(pHCM2)	0	blaTEM-1D, catA1, dfrA14, sul2, tetA(B)
CMCST_CEPR_1	GCA_001597795.2	ASM159779v2	SAMN04361532	PRJNA306708	GCA_001597795.2_ASM159779v2	2	4861882	55277		0.521	2014	India	3.2.2	IncN	gyrA_S83F	blaTEM-1D, qnrB, sul1
H12ESR04734-001A	GCA_001163025.2	H12ESR04734-001A	SAMEA2072794	PRJEB3215	GCA_001163025.2_H12ESR04734-001A	1	4843068			0.521	2012	India	3.3	0	gyrA_S83F	0
ERL041834	GCA_001127485.2	ERL041834	SAMEA2072498	PRJEB3215	GCA_001127485.2_ERL041834	1	4800835			0.521	2004	India	3.3	0	0	0
ERL024919	GCA_001165785.2	ERL024919	SAMEA2072495	PRJEB3215	GCA_001165785.2_ERL024919	1	4781022			0.521	2002	New Zealand: Samoa	3.5.4	0	0	0
H12ESR00394-001A	GCA_001118185.2	H12ESR00394-001A	SAMEA2150110	PRJEB3215	GCA_001118185.2_H12ESR00394-001A	1	4781466			0.521	2012	New Zealand: Samoa	3.5.4	0	gyrA_D87G	0
SGB82	GCA_001362335.2	Ty2	SAMEA2072934	PRJEB3215	GCA_001362335.2_Ty2	1	4772283			0.52	1916	Russia	4.1	0	0	0
lupe_GEN0059	GCA_900205265.1	lupe_GEN0059_5	SAMEA2564024	PRJEB5919	GCA_900205265.1_lupe_GEN0059_5	1	4795199			0.52	2012	Samoa	4.1	0	0	0
Ty2	GCA_000007545.1	ASM754v1	SAMN02604095	PRJNA371	GCA_000007545.1_ASM754v1	1	4791961			0.521	1918	Russia	4.1	0	0	0
ERL072973	GCA_001135805.2	ERL072973	SAMEA2072503	PRJEB3215	GCA_001135805.2_ERL072973	1	4782100			0.521	2007	Fiji	4.2.2	0	0	0
P-stx-12	GCA_000245535.1	ASM24553v1	SAMN02603101	PRJNA80939	GCA_000245535.1_ASM24553v1	2	4768352	181431		0.519	2009	India	4.3.1	IncFIA(HI1)--IncHI1A--IncHI1B(R27)	0	tetA(B)
ERL052042	GCA_001088345.2	052042_2	SAMEA2072679	PRJEB3215	GCA_001088345.2_052042_2	1	4786155			0.52	2005	India	4.3.1.1	0	gyrA_S83Y	blaTEM-1D, sul2
UI2120	GCA_001106745.2	UI_2120	SAMEA2067822	PRJEB3215	GCA_001106745.2_UI_2120	1	4765548			0.52	2002	Laos	4.3.1.1	0	0	0
ERL12148	GCA_001157245.2	ERL12148	SAMEA2072789	PRJEB3215	GCA_001157245.2_ERL12148	2	4808702	106706		0.521	2012	India	4.3.1.1	IncFIB(pHCM2)	gyrA_S83F	blaTEM-1D, catA1, dfrA7, sul1, sul2
ty3-193	GCA_001240865.2	Ty3_193	SAMEA2155565	PRJEB3215	GCA_001240865.2_Ty3_193	3	4769894	215515	106516	0.518	1997	Vietnam	4.3.1.1	IncFIB(pHCM2); IncHI1A--IncHI1B(R27)	0	blaTEM-1D, catA1, dfrA7, sul1, sul2, tetA(B)
Ty585	GCA_001361075.2	Ty585	SAMEA2059020	PRJEB3215	GCA_001361075.2_Ty585	2	4795849	106704		0.521	2012	Bangladesh	4.3.1.1	IncFIB(pHCM2)	gyrA_S83F	blaTEM-1D, catA1, dfrA7, sul1, sul2
ERL12960	GCA_001362175.2	ERL12960	SAMEA2072792	PRJEB3215	GCA_001362175.2_ERL12960	2	4807646	106704		0.52	2012	India	4.3.1.1	IncFIB(pHCM2)	gyrA_S83Y, parE_D420N	blaTEM-1D, catA1, dfrA7, sul1, sul2
ty3-243	GCA_001364695.2	Ty3_243	SAMEA2149950	PRJEB3215	GCA_001364695.2_Ty3_243	2	4781957	97394		0.52	1998	Vietnam	4.3.1.1	p0111	gyrA_S83F	0
ISP_03_07467_SGB110	GCA_900205245.1	ISP_03_07467_98	SAMEA2564026	PRJEB5919	GCA_900205245.1_ISP_03_07467_98	2	4793205	215682		0.518	2003	Morocco	4.3.1.1	IncHI1A--IncHI1B(R27)	0	blaTEM-1D, catA1, dfrA7, sul1, sul2, tetA(B)
2010-007898	GCA_001360555.2	2010_7898	SAMEA2058419	PRJEB3215	GCA_001360555.2_2010_7898	1	4783440			0.521	2010	Cambodia	4.3.1.1	0	gyrA_S83F	0
1016889	GCA_001356455.2	1016889	SAMEA1903846	PRJEB3215	GCA_001356455.2_1016889	1	4807786			0.521	2011	Malawi	4.3.1.1.EA1	0	0	blaTEM-1D, catA1, dfrA7, sul1, sul2
129-0238-M	GCA_001359015.2	129_0238	SAMEA2055444	PRJEB3215	GCA_001359015.2_129_0238	2	4781948	65273		0.521	2008	Tanzania	4.3.1.1.EA1	IncFIB(K)	0	blaTEM-1D, dfrA14, sul2
1036491	GCA_001367555.2	1036491	SAMEA2160515	PRJEB3215	GCA_001367555.2_1036491	1	4723198			0.521	2012	Malawi	4.3.1.1.EA1	0	0	blaTEM-1D, catA1, dfrA7, sul1, sul2
WGS1146	GCA_005885835.1	ASM588583v1	SAMN11792777	PRJNA543969	GCA_005885835.1_ASM588583v1	2	4813117	84498		0.521	2019	Denmark: Pakistan	4.3.1.1.P1	IncY	gyrA_S83F	blaCTX-M-15_23, blaTEM-1D, catA1, dfrA7, qnrS, sul1, sul2
2018K-0756	GCA_008705215.1	ASM870521v1	SAMN12774580	PRJNA230403	GCA_008705215.1_ASM870521v1	2	4804635	84489		0.52	2018	USA: Pakistan	4.3.1.1.P1	IncY	gyrA_S83F	blaCTX-M-15_23, blaTEM-1D, catA1, dfrA7, qnrS, sul1, sul2
4714STDY6831631	GCA_900185485.1	BL60006	SAMEA104109193	PRJEB21155	GCA_900185485.1_BL60006	2	4733003	79940		0.52	2017	Pakistan	4.3.1.1.P1	IncY	gyrA_S83F	blaCTX-M-15_23, blaTEM-1D, catA1, dfrA7, qnrS, sul1, sul2
ERL082356	GCA_001148305.2	ERL082356	SAMEA2072647	PRJEB3215	GCA_001148305.2_ERL082356	1	4793405			0.52	2008	India	4.3.1.2	0	gyrA_D87N, gyrA_S83F, parC_S80I	0
1554	GCA_900205255.1	1554	SAMEA3109638	PRJEB5919	GCA_900205255.1_1554	1	4765638			0.52	Unknown	Unknown	4.3.1.3	0	gyrA_S83Y	0
1553	GCA_001079465.2	STyphi_1553_1	SAMEA2056951	PRJEB3215	GCA_001079465.2_STyphi_1553_1	1	4771489			0.52	2011	Bangladesh	4.3.1.3.Bdq	0	gyrA_S83Y	0
4316STDY6559669	GCA_901457615.1	ERS3381924	SAMEA5577690	PRJEB32272	GCA_901457615.1_ERS3381924	1	4839011			0.521	1958	USA	3.1	0	0	0
Assemblies used in this study are available at Figshare doi: 10.6084/m9.figshare.18665686
1 Pathogenwatch methods available at https://cgps.gitbook.io/pathogenwatch/technical-descriptions
