# Supplementary material for: Persistence of Rare Salmonella Typhi Genotypes Susceptible to First-Line Antibiotics in the Remote Islands of Samoa
Source: mBio. 2022 Sep 12;13(5):e01920-22. doi: 10.1128/mbio.01920-22 (PMC9600463; doi:10.1128/mbio.01920-22)
Supplement: TABLE S5 [file mbio.01920-22-s0005.xlsx]

## Sheet: Sheet1
Supplemental Table 5. Large scale blast score ratio (LS-BSR) Scoary outputs
Trait = Samoa
Gene	Annotation		Number_pos_present_in	Number_neg_present_in	Number_pos_not_present_in	Number_neg_not_present_in	Sensitivity	Specificity	Odds_ratio	Naive_p	Bonferroni_p	Benjamini_H_p	Max_Pairwise_comparisons	Max_supporting_pairs	Max_opposing_pairs	Best_pairwise_comp_p	Worst_pairwise_comp_p
Laos_10060_6_12_LaoSV357_2009_3_59	kinase domain protein	PF00069.20	306	122	0	22	100	15.2778	inf	4.03346e-12	1.53997e-08	2.0533e-10	4	4	0	0.125	0.125
ERR5243645_107_12	kinase domain protein	PF00069.20	306	124	0	20	100	13.8889	inf	4.87839e-11	1.86257e-07	6.84768e-10	4	4	0	0.125	0.125
Laos_10060_6_12_LaoSV357_2009_8_87	na+/H+ antiporter family protein	PF03553.9	306	124	0	20	100	13.8889	inf	4.87839e-11	1.86257e-07	6.84768e-10	6	6	0	0.03125	0.03125
contig_001_2730	na+/H+ antiporter family protein	PF03553.9	306	124	0	20	100	13.8889	inf	4.87839e-11	1.86257e-07	6.84768e-10	6	6	0	0.03125	0.03125
ERR5243658_98_12	tyrosine kinase family protein	PF07714.12	306	124	0	20	100	13.8889	inf	4.87839e-11	1.86257e-07	6.84768e-10	4	4	0	0.125	0.125
AUSMDU00022505_1_164	putative membrane protein	TMHMM	306	124	0	20	100	13.8889	inf	4.87839e-11	1.86257e-07	6.84768e-10	4	4	0	0.125	0.125
Laos_10060_6_12_LaoSV357_2009_1_162	putative membrane protein	TMHMM	306	124	0	20	100	13.8889	inf	4.87839e-11	1.86257e-07	6.84768e-10	4	4	0	0.125	0.125
Laos_10060_6_12_LaoSV357_2009_11_47	hypothetical protein	default	306	125	0	19	100	13.1944	inf	1.68207e-10	6.42213e-07	2.16233e-09	3	3	0	0.25	0.25
Laos_10060_6_12_LaoSV357_2009_1_101	hypothetical protein	default	306	125	0	19	100	13.1944	inf	1.68207e-10	6.42213e-07	2.16233e-09	3	3	0	0.25	0.25
Laos_10060_6_12_LaoSV357_2009_1_102	hypothetical protein	default	306	125	0	19	100	13.1944	inf	1.68207e-10	6.42213e-07	2.16233e-09	3	3	0	0.25	0.25
Laos_10060_6_12_LaoSV357_2009_3_76	bacterial regulatory helix-turn-helix, AraC family protein	PF00165.18	306	125	0	19	100	13.1944	inf	1.68207e-10	6.42213e-07	2.16233e-09	3	3	0	0.25	0.25
Laos_10060_6_12_LaoSV357_2009_3_73	gram-negative pili assembly chaperone, C-terminal domain protein	PF02753.12	306	125	0	19	100	13.1944	inf	1.68207e-10	6.42213e-07	2.16233e-09	3	3	0	0.25	0.25
Laos_10060_6_12_LaoSV357_2009_1_103	conserved hypothetical protein	PF07262.6	306	125	0	19	100	13.1944	inf	1.68207e-10	6.42213e-07	2.16233e-09	3	3	0	0.25	0.25
AUSMDU00022505_1_163	putative membrane protein	TMHMM	306	125	0	19	100	13.1944	inf	1.68207e-10	6.42213e-07	2.16233e-09	3	3	0	0.25	0.25
ERR5243700_83_2	putative membrane protein	TMHMM	306	125	0	19	100	13.1944	inf	1.68207e-10	6.42213e-07	2.16233e-09	3	3	0	0.25	0.25
LT905060.1_616	putative membrane protein	TMHMM	306	125	0	19	100	13.1944	inf	1.68207e-10	6.42213e-07	2.16233e-09	3	3	0	0.25	0.25
Laos_10060_6_12_LaoSV357_2009_1_106	putative exported domain protein	UniRef100_B5EXW8	306	125	0	19	100	13.1944	inf	1.68207e-10	6.42213e-07	2.16233e-09	3	3	0	0.25	0.25
AUSMDU00022462_2_1	conserved hypothetical protein	UniRef100_C9Y3I9	306	125	0	19	100	13.1944	inf	1.68207e-10	6.42213e-07	2.16233e-09	3	3	0	0.25	0.25
Laos_10060_6_12_LaoSV357_2009_1_105	conserved hypothetical protein	UniRef100_C9Y3I9	306	125	0	19	100	13.1944	inf	1.68207e-10	6.42213e-07	2.16233e-09	3	3	0	0.25	0.25
LT905062.1_4194	abequosyltransferase RfbV	UniRef100_P26401	306	125	0	19	100	13.1944	inf	1.68207e-10	6.42213e-07	2.16233e-09	3	3	0	0.25	0.25
Laos_10060_6_12_LaoSV357_2009_1_104	conserved hypothetical protein	UniRef100_Q8Z5E1	306	125	0	19	100	13.1944	inf	1.68207e-10	6.42213e-07	2.16233e-09	3	3	0	0.25	0.25
LT904882.1_1578	hypothetical protein	default	306	126	0	18	100	12.5	inf	5.76709e-10	2.20187e-06	6.91478e-09	2	2	0	0.5	0.5
Laos_10060_6_12_LaoSV357_2009_4_151	hypothetical protein	default	306	126	0	18	100	12.5	inf	5.76709e-10	2.20187e-06	6.91478e-09	2	2	0	0.5	0.5
LT905060.1_1528	gram-negative pili assembly chaperone, N-terminal domain protein	PF00345.15	306	126	0	18	100	12.5	inf	5.76709e-10	2.20187e-06	6.91478e-09	3	3	0	0.25	0.25
LT905064.1_3845	type VII secretion system (T7SS), usher family protein	PF00577.15	306	126	0	18	100	12.5	inf	5.76709e-10	2.20187e-06	6.91478e-09	3	3	0	0.25	0.25
Laos_10060_6_12_LaoSV357_2009_11_44	ABC-2 type transporter family protein	PF01061.19	306	126	0	18	100	12.5	inf	5.76709e-10	2.20187e-06	6.91478e-09	2	2	0	0.5	0.5
AL513382.1_4576	enterobacteria AfaD invasin family protein	PF05775.7	306	126	0	18	100	12.5	inf	5.76709e-10	2.20187e-06	6.91478e-09	3	3	0	0.25	0.25
Laos_10060_6_12_LaoSV357_2009_16_102	lipopolysaccharide core biosynthesis family protein	PF06176.6	306	126	0	18	100	12.5	inf	5.76709e-10	2.20187e-06	6.91478e-09	3	3	0	0.25	0.25
LT905060.1_1527	papC N-terminal domain protein	PF13954.1	306	126	0	18	100	12.5	inf	5.76709e-10	2.20187e-06	6.91478e-09	3	3	0	0.25	0.25
Laos_10060_6_12_LaoSV357_2009_3_114	putative membrane protein	TMHMM	306	126	0	18	100	12.5	inf	5.76709e-10	2.20187e-06	6.91478e-09	2	2	0	0.5	0.5
Laos_10060_6_12_LaoSV357_2009_4_90	bacterial regulatory helix-turn-helix, AraC family protein	PF00165.18	306	127	0	17	100	11.8056	inf	1.96626e-09	7.50718e-06	2.1697e-08	3	3	0	0.25	0.25
AUSMDU00022490_20_1	glycosyl transferases group 1 family protein	PF00534.15	306	127	0	17	100	11.8056	inf	1.96626e-09	7.50718e-06	2.1697e-08	3	3	0	0.25	0.25
Laos_10060_6_12_LaoSV357_2009_11_48	glycosyl transferase 2 family protein	PF00535.21	306	127	0	17	100	11.8056	inf	1.96626e-09	7.50718e-06	2.1697e-08	2	2	0	0.5	0.5
LT905060.1_1526	type VII secretion system (T7SS), usher family protein	PF00577.15	306	127	0	17	100	11.8056	inf	1.96626e-09	7.50718e-06	2.1697e-08	2	2	0	0.5	0.5
ERR5243709_3_1	lipopolysaccharide core biosynthesis family protein	PF06176.6	306	127	0	17	100	11.8056	inf	1.96626e-09	7.50718e-06	2.1697e-08	2	2	0	0.5	0.5
LT904882.1_4194	hlyD secretion family protein	PF12700.2	306	127	0	17	100	11.8056	inf	1.96626e-09	7.50718e-06	2.1697e-08	2	2	0	0.5	0.5
ERR5243647_138_1	biotin-lipoyl like family protein	PF13533.1	306	127	0	17	100	11.8056	inf	1.96626e-09	7.50718e-06	2.1697e-08	2	2	0	0.5	0.5
Laos_10060_6_12_LaoSV357_2009_4_148	type I secretion membrane fusion , HlyD family protein	TIGR01843	306	127	0	17	100	11.8056	inf	1.96626e-09	7.50718e-06	2.1697e-08	2	2	0	0.5	0.5
ERR5243645_6_83	putative membrane protein	TMHMM	306	127	0	17	100	11.8056	inf	1.96626e-09	7.50718e-06	2.1697e-08	2	2	0	0.5	0.5
Laos_10060_6_12_LaoSV357_2009_17_70	putative membrane protein	TMHMM	306	127	0	17	100	11.8056	inf	1.96626e-09	7.50718e-06	2.1697e-08	2	2	0	0.5	0.5
contig_001_3817	putative membrane protein	TMHMM	306	127	0	17	100	11.8056	inf	1.96626e-09	7.50718e-06	2.1697e-08	2	2	0	0.5	0.5
Laos_10060_6_12_LaoSV357_2009_1_161	CDP-paratose 2-epimerase	UniRef100_P14169	306	127	0	17	100	11.8056	inf	1.96626e-09	7.50718e-06	2.1697e-08	3	3	0	0.25	0.25
Laos_10060_6_12_LaoSV357_2009_16_103	putative lipopolysaccharide core biosynthesis protein RfaZ	UniRef100_P26473	306	127	0	17	100	11.8056	inf	1.96626e-09	7.50718e-06	2.1697e-08	2	2	0	0.5	0.5
AUSMDU00022472_16_145	ABC transporter family protein	PF00005.22	306	128	0	16	100	11.1111	inf	6.66685e-09	2.5454e-05	6.89811e-08	3	3	0	0.25	0.25
ERR5243658_174_2	ABC transporter family protein	PF00005.22	306	128	0	16	100	11.1111	inf	6.66685e-09	2.5454e-05	6.89811e-08	3	3	0	0.25	0.25
ERR2710532_6_103	glycosyl transferases group 1 family protein	PF00534.15	306	128	0	16	100	11.1111	inf	6.66685e-09	2.5454e-05	6.89811e-08	2	2	0	0.5	0.5
LT905088.1_2486	glycosyl transferases group 1 family protein	PF00534.15	306	128	0	16	100	11.1111	inf	6.66685e-09	2.5454e-05	6.89811e-08	2	2	0	0.5	0.5
Laos_10060_6_12_LaoSV357_2009_11_43	glycosyl transferases group 1 family protein	PF00534.15	306	128	0	16	100	11.1111	inf	6.66685e-09	2.5454e-05	6.89811e-08	2	2	0	0.5	0.5
ERR5243664_288_1	type VII secretion system (T7SS), usher family protein	PF00577.15	306	128	0	16	100	11.1111	inf	6.66685e-09	2.5454e-05	6.89811e-08	2	2	0	0.5	0.5
LT905064.1_3844	type VII secretion system (T7SS), usher family protein	PF00577.15	306	128	0	16	100	11.1111	inf	6.66685e-09	2.5454e-05	6.89811e-08	2	2	0	0.5	0.5
Laos_10060_6_12_LaoSV357_2009_10_65	asnC family protein	PF01037.16	306	128	0	16	100	11.1111	inf	6.66685e-09	2.5454e-05	6.89811e-08	2	2	0	0.5	0.5
Laos_10060_6_12_LaoSV357_2009_1_160	NAD dependent epimerase/dehydratase family protein	PF01370.16	306	128	0	16	100	11.1111	inf	6.66685e-09	2.5454e-05	6.89811e-08	3	3	0	0.25	0.25
ERR5243645_176_3	polysaccharide pyruvyl transferase family protein	PF04230.8	306	128	0	16	100	11.1111	inf	6.66685e-09	2.5454e-05	6.89811e-08	2	2	0	0.5	0.5
LT904882.1_4193	hlyD secretion family protein	PF13437.1	306	128	0	16	100	11.1111	inf	6.66685e-09	2.5454e-05	6.89811e-08	2	2	0	0.5	0.5
Laos_10060_6_12_LaoSV357_2009_3_60	phosphatase 2C family protein	PF13672.1	306	128	0	16	100	11.1111	inf	6.66685e-09	2.5454e-05	6.89811e-08	4	4	0	0.125	0.125
ERR5243658_195_1	putative membrane protein	TMHMM	306	128	0	16	100	11.1111	inf	6.66685e-09	2.5454e-05	6.89811e-08	2	2	0	0.5	0.5
Laos_10060_6_12_LaoSV357_2009_10_66	putative tioA protein	UniRef100_G5RR23	306	128	0	16	100	11.1111	inf	6.66685e-09	2.5454e-05	6.89811e-08	2	2	0	0.5	0.5
LT905060.1_673	putative exported domain protein	UniRef100_K8ABD8	306	128	0	16	100	11.1111	inf	6.66685e-09	2.5454e-05	6.89811e-08	3	3	0	0.25	0.25
Laos_10060_6_12_LaoSV357_2009_1_108	putative exported protein	UniRef100_K8ABD8	306	128	0	16	100	11.1111	inf	6.66685e-09	2.5454e-05	6.89811e-08	3	3	0	0.25	0.25
Laos_10060_6_12_LaoSV357_2009_15_12	putative lipopolysaccharide modification acyltransferase domain protein	UniRef100_M1F3D2	306	128	0	16	100	11.1111	inf	6.66685e-09	2.5454e-05	6.89811e-08	2	2	0	0.5	0.5
Laos_10060_6_12_LaoSV357_2009_3_75	fimbrin-like domain protein	UniRef100_Q53997	306	128	0	16	100	11.1111	inf	6.66685e-09	2.5454e-05	6.89811e-08	2	2	0	0.5	0.5
Laos_10060_6_12_LaoSV357_2009_11_45	ABC transporter family protein	PF00005.22	306	129	0	15	100	10.4167	inf	2.24812e-08	8.58333e-05	2.21792e-07	2	2	0	0.5	0.5
Laos_10060_6_12_LaoSV357_2009_3_215	transcriptional regulatory , C terminal family protein	PF00486.23	306	129	0	15	100	10.4167	inf	2.24812e-08	8.58333e-05	2.21792e-07	2	2	0	0.5	0.5
Laos_10060_6_12_LaoSV357_2009_16_101	glycosyl transferase 8 family protein	PF01501.15	306	129	0	15	100	10.4167	inf	2.24812e-08	8.58333e-05	2.21792e-07	2	2	0	0.5	0.5
Laos_10060_6_12_LaoSV357_2009_1_396	conserved hypothetical protein	PF07166.6	306	129	0	15	100	10.4167	inf	2.24812e-08	8.58333e-05	2.21792e-07	2	2	0	0.5	0.5
ERR5243703_259_1	putative aBC transporter domain protein	UniRef100_E3DCD6	306	129	0	15	100	10.4167	inf	2.24812e-08	8.58333e-05	2.21792e-07	2	2	0	0.5	0.5
Laos_10060_6_12_LaoSV357_2009_3_117	type I restriction enzyme StySPI M domain protein	UniRef100_P07989	306	129	0	15	100	10.4167	inf	2.24812e-08	8.58333e-05	2.21792e-07	4	4	0	0.125	0.125
10071_8_11_Sam0011_2012_17_99	hypothetical protein	default	306	130	0	14	100	9.72222	inf	7.53986e-08	0.000287872	6.87045e-07	2	2	0	0.5	0.5
ERR5243647_4_1	hypothetical protein	default	306	130	0	14	100	9.72222	inf	7.53986e-08	0.000287872	6.87045e-07	2	2	0	0.5	0.5
ERR5243686_165_1	hypothetical protein	default	306	130	0	14	100	9.72222	inf	7.53986e-08	0.000287872	6.87045e-07	2	2	0	0.5	0.5
contig_001_1139	hypothetical protein	default	306	130	0	14	100	9.72222	inf	7.53986e-08	0.000287872	6.87045e-07	1	1	0	1	1
LT904887.1_3844	kinase domain protein	PF00069.20	306	130	0	14	100	9.72222	inf	7.53986e-08	0.000287872	6.87045e-07	4	4	0	0.125	0.125
Laos_10060_6_12_LaoSV357_2009_3_214	bacterial regulatory helix-turn-helix , lysR family protein	PF00126.22	306	130	0	14	100	9.72222	inf	7.53986e-08	0.000287872	6.87045e-07	2	2	0	0.5	0.5
Laos_10060_6_12_LaoSV357_2009_11_42	glycosyl transferase 2 family protein	PF00535.21	306	130	0	14	100	9.72222	inf	7.53986e-08	0.000287872	6.87045e-07	2	2	0	0.5	0.5
LT904894.1_4216	motA/TolQ/ExbB proton channel family protein	PF01618.11	306	130	0	14	100	9.72222	inf	7.53986e-08	0.000287872	6.87045e-07	2	2	0	0.5	0.5
Laos_10060_6_12_LaoSV357_2009_4_150	motA/TolQ/ExbB proton channel family protein	PF01618.11	306	130	0	14	100	9.72222	inf	7.53986e-08	0.000287872	6.87045e-07	2	2	0	0.5	0.5
CP012151.1_4533	outer membrane efflux family protein	PF02321.13	306	130	0	14	100	9.72222	inf	7.53986e-08	0.000287872	6.87045e-07	2	2	0	0.5	0.5
contig_001_4413	caudovirales tail fibre assembly family protein	PF02413.12	306	130	0	14	100	9.72222	inf	7.53986e-08	0.000287872	6.87045e-07	9	9	0	0.00390625	0.00390625
Laos_10060_6_12_LaoSV357_2009_11_49	haloacid dehalogenase-like hydrolase family protein	PF13419.1	306	130	0	14	100	9.72222	inf	7.53986e-08	0.000287872	6.87045e-07	2	2	0	0.5	0.5
ERR2710532_6_104	glycosyl transferase 4-like family protein	PF13477.1	306	130	0	14	100	9.72222	inf	7.53986e-08	0.000287872	6.87045e-07	2	2	0	0.5	0.5
LT905088.1_2487	glycosyl transferase 4-like family protein	PF13477.1	306	130	0	14	100	9.72222	inf	7.53986e-08	0.000287872	6.87045e-07	2	2	0	0.5	0.5
LT904894.1_4215	putative integral membrane domain protein	UniRef100_G5NL78	306	130	0	14	100	9.72222	inf	7.53986e-08	0.000287872	6.87045e-07	2	2	0	0.5	0.5
AUSMDU00022489_2_376	hypothetical protein	default	306	131	0	13	100	9.02778	inf	2.51521e-07	0.000960305	2.2076e-06	2	2	0	0.5	0.5
Laos_10060_6_12_LaoSV357_2009_10_90	hypothetical protein	default	306	131	0	13	100	9.02778	inf	2.51521e-07	0.000960305	2.2076e-06	3	3	0	0.25	0.25
Laos_10060_6_12_LaoSV357_2009_10_95	hypothetical protein	default	306	131	0	13	100	9.02778	inf	2.51521e-07	0.000960305	2.2076e-06	3	3	0	0.25	0.25
Laos_10060_6_12_LaoSV357_2009_3_58	kinase domain protein	PF00069.20	306	131	0	13	100	9.02778	inf	2.51521e-07	0.000960305	2.2076e-06	4	4	0	0.125	0.125
Laos_10060_6_12_LaoSV357_2009_1_165	glycosyl transferase 2 family protein	PF00535.21	306	131	0	13	100	9.02778	inf	2.51521e-07	0.000960305	2.2076e-06	2	2	0	0.5	0.5
contig_001_4412	caudovirales tail fibre assembly family protein	PF02413.12	306	131	0	13	100	9.02778	inf	2.51521e-07	0.000960305	2.2076e-06	9	9	0	0.00390625	0.00390625
Laos_10060_6_12_LaoSV357_2009_30_38	diguanylate cyclase domain protein	TIGR00254	306	131	0	13	100	9.02778	inf	2.51521e-07	0.000960305	2.2076e-06	2	2	0	0.5	0.5
ERR5243647_56_1	tioA domain protein	UniRef100_G5RR23	306	131	0	13	100	9.02778	inf	2.51521e-07	0.000960305	2.2076e-06	2	2	0	0.5	0.5
CP053702.1_3429	hypothetical protein	default	306	132	0	12	100	8.33333	inf	8.34591e-07	0.00318647	6.75099e-06	3	3	0	0.25	0.25
Laos_10060_6_12_LaoSV357_2009_10_47	hypothetical protein	default	306	132	0	12	100	8.33333	inf	8.34591e-07	0.00318647	6.75099e-06	2	2	0	0.5	0.5
ERR5243703_118_11	kinase domain protein	PF00069.20	306	132	0	12	100	8.33333	inf	8.34591e-07	0.00318647	6.75099e-06	4	4	0	0.125	0.125
ERR5243645_80_19	undecaprenyl-phosphate galactose phosphotransferase WbaP family protein	TIGR03022	306	132	0	12	100	8.33333	inf	8.34591e-07	0.00318647	6.75099e-06	2	2	0	0.5	0.5
Laos_10060_6_12_LaoSV357_2009_1_168	undecaprenyl-phosphate galactose phosphotransferase WbaP family protein	TIGR03022	306	132	0	12	100	8.33333	inf	8.34591e-07	0.00318647	6.75099e-06	2	2	0	0.5	0.5
Laos_10060_6_12_LaoSV357_2009_18_83	putative membrane protein	TMHMM	306	132	0	12	100	8.33333	inf	8.34591e-07	0.00318647	6.75099e-06	2	2	0	0.5	0.5
LT904891.1_2690	conserved hypothetical protein	UniRef100_E3PC65	306	132	0	12	100	8.33333	inf	8.34591e-07	0.00318647	6.75099e-06	9	9	0	0.00390625	0.00390625
LT904894.1_4422	conserved hypothetical protein	UniRef100_E3PC65	306	132	0	12	100	8.33333	inf	8.34591e-07	0.00318647	6.75099e-06	9	9	0	0.00390625	0.00390625
ERR5243651_111_12	putative lipopolysaccharide modification acyltransferase domain protein	UniRef100_M1F3D2	306	132	0	12	100	8.33333	inf	8.34591e-07	0.00318647	6.75099e-06	2	2	0	0.5	0.5
ERR5243671_7_83	inner membrane protein YigG	UniRef100_P27843	306	132	0	12	100	8.33333	inf	8.34591e-07	0.00318647	6.75099e-06	2	2	0	0.5	0.5
Laos_10060_6_12_LaoSV357_2009_1_186	E3 ubiquitin-ligase SopA domain protein	UniRef100_Q9S4P4	306	132	0	12	100	8.33333	inf	8.34591e-07	0.00318647	6.75099e-06	3	3	0	0.25	0.25
Laos_10060_6_12_LaoSV357_2009_36_15	conserved hypothetical protein	UniRef100_V1H3T6	306	132	0	12	100	8.33333	inf	8.34591e-07	0.00318647	6.75099e-06	3	3	0	0.25	0.25
ERR5243664_230_5	hypothetical protein	default	306	133	0	11	100	7.63889	inf	2.75478e-06	0.0105177	2.10355e-05	3	3	0	0.25	0.25
ERR5243683_281_1	hypothetical protein	default	306	133	0	11	100	7.63889	inf	2.75478e-06	0.0105177	2.10355e-05	3	3	0	0.25	0.25
Laos_10060_6_12_LaoSV357_2009_4_149	outer membrane efflux family protein	PF02321.13	306	133	0	11	100	7.63889	inf	2.75478e-06	0.0105177	2.10355e-05	2	2	0	0.5	0.5
ERR5243657_225_1	putative integral membrane domain protein	UniRef100_G5NL78	306	133	0	11	100	7.63889	inf	2.75478e-06	0.0105177	2.10355e-05	2	2	0	0.5	0.5
Laos_10060_6_12_LaoSV357_2009_15_118	putative deubiquitinase SseL	UniRef100_Q8Z550	306	133	0	11	100	7.63889	inf	2.75478e-06	0.0105177	2.10355e-05	2	2	0	0.5	0.5
ERR2710558_19_73	hypothetical protein	default	306	134	0	10	100	6.94444	inf	9.04554e-06	0.0345359	6.30216e-05	2	2	0	0.5	0.5
ERR5243646_92_4	hypothetical protein	default	306	134	0	10	100	6.94444	inf	9.04554e-06	0.0345359	6.30216e-05	3	3	0	0.25	0.25
LT905088.1_2488	glycosyl transferase 2 family protein	PF00535.21	306	134	0	10	100	6.94444	inf	9.04554e-06	0.0345359	6.30216e-05	2	2	0	0.5	0.5
ERR5243664_285_1	outer membrane efflux family protein	PF02321.13	306	134	0	10	100	6.94444	inf	9.04554e-06	0.0345359	6.30216e-05	2	2	0	0.5	0.5
ERR5243686_23_1	conserved hypothetical protein	PF06416.7	306	134	0	10	100	6.94444	inf	9.04554e-06	0.0345359	6.30216e-05	2	2	0	0.5	0.5
Laos_10060_6_12_LaoSV357_2009_5_27	conserved hypothetical protein	PF06416.7	306	134	0	10	100	6.94444	inf	9.04554e-06	0.0345359	6.30216e-05	2	2	0	0.5	0.5
LT904872.1_2546	sif family protein	PF06767.6	306	134	0	10	100	6.94444	inf	9.04554e-06	0.0345359	6.30216e-05	2	2	0	0.5	0.5
Laos_10060_6_12_LaoSV357_2009_8_44	sif family protein	PF06767.6	306	134	0	10	100	6.94444	inf	9.04554e-06	0.0345359	6.30216e-05	2	2	0	0.5	0.5
Laos_10060_6_12_LaoSV357_2009_2_1	conserved hypothetical protein	PF11622.3	306	134	0	10	100	6.94444	inf	9.04554e-06	0.0345359	6.30216e-05	1	1	0	1	1
Laos_10060_6_12_LaoSV357_2009_16_105	O-antigen ligase like membrane family protein	PF13425.1	306	134	0	10	100	6.94444	inf	9.04554e-06	0.0345359	6.30216e-05	1	1	0	1	1
ERR5243658_92_1	HAD hydrolase, IA, variant 1 family protein	TIGR01549	306	134	0	10	100	6.94444	inf	9.04554e-06	0.0345359	6.30216e-05	1	1	0	1	1
Laos_10060_6_12_LaoSV357_2009_37_20	putative membrane protein	TMHMM	306	134	0	10	100	6.94444	inf	9.04554e-06	0.0345359	6.30216e-05	2	2	0	0.5	0.5
Laos_10060_6_12_LaoSV357_2009_36_31	conserved hypothetical protein	UniRef100_G5RV24	306	134	0	10	100	6.94444	inf	9.04554e-06	0.0345359	6.30216e-05	2	2	0	0.5	0.5
ERR5243681_36_42	deubiquitinase SseL domain protein	UniRef100_Q8Z550	306	134	0	10	100	6.94444	inf	9.04554e-06	0.0345359	6.30216e-05	2	2	0	0.5	0.5
ERR5243646_163_1	restriction endonuclease Eco57I domain protein	UniRef100_Q9KIB9	306	134	0	10	100	6.94444	inf	9.04554e-06	0.0345359	6.30216e-05	2	2	0	0.5	0.5
Laos_10060_6_12_LaoSV357_2009_34_8	conserved hypothetical protein	UniRef100_D4DXQ7	305	119	1	25	99.6732	17.3611	64.0756	1.74372e-12	6.65751e-09	9.93659e-11	4	3	1	0.625	0.625
ERR5243645_19_1	conserved hypothetical protein	UniRef100_Q8Z1I4	305	119	1	25	99.6732	17.3611	64.0756	1.74372e-12	6.65751e-09	9.93659e-11	5	5	1	0.0625	0.375
Laos_10060_6_12_LaoSV357_2009_4_28	conserved hypothetical protein	UniRef100_Q8Z1I4	305	119	1	25	99.6732	17.3611	64.0756	1.74372e-12	6.65751e-09	9.93659e-11	5	5	1	0.0625	0.375
LT904872.1_898	conserved hypothetical protein	UniRef100_D4DXQ7	305	121	1	23	99.6732	15.9722	57.9752	2.01e-11	7.67417e-08	3.39565e-10	3	3	1	0.25	1
ERR5243657_119_1	conserved hypothetical protein	UniRef100_F9TC42	305	123	1	21	99.6732	14.5833	52.0732	2.24791e-10	8.58253e-07	2.83252e-09	3	3	1	0.25	1
Laos_10060_6_12_LaoSV357_2009_44_18	conserved hypothetical protein	UniRef100_F9TC42	305	123	1	21	99.6732	14.5833	52.0732	2.24791e-10	8.58253e-07	2.83252e-09	3	3	1	0.25	1
10349_1_18_Sam042857_2004_39_41	bacterial SH3 domain protein	PF08239.6	305	124	1	20	99.6732	13.8889	49.1935	7.43103e-10	2.83717e-06	8.67635e-09	2	2	1	0.5	1
Laos_10060_6_12_LaoSV357_2009_44_17	conserved hypothetical protein	UniRef100_F9TC41	305	124	1	20	99.6732	13.8889	49.1935	7.43103e-10	2.83717e-06	8.67635e-09	3	3	1	0.25	1
ERR5243674_128_1	conserved hypothetical protein	UniRef100_F9TC42	305	125	1	19	99.6732	13.1944	46.36	2.43724e-09	9.30539e-06	2.68167e-08	3	3	1	0.25	1
10071_8_13_Sam0013_2012_4_59	hypothetical protein	default	305	126	1	18	99.6732	12.5	43.5714	7.92975e-09	3.02758e-05	8.13865e-08	4	3	1	0.625	0.625
AUSMDU00036021_15_133	putative membrane protein	TMHMM	305	126	1	18	99.6732	12.5	43.5714	7.92975e-09	3.02758e-05	8.13865e-08	3	2	1	1	1
Laos_10060_6_12_LaoSV357_2009_12_134	putative exported domain protein	UniRef100_G5R5G2	305	126	1	18	99.6732	12.5	43.5714	7.92975e-09	3.02758e-05	8.13865e-08	4	3	1	0.625	0.625
Laos_10060_6_12_LaoSV357_2009_4_145	ABC transporter family protein	PF00005.22	305	127	1	17	99.6732	11.8056	40.8268	2.55886e-08	9.76973e-05	2.49865e-07	4	3	1	0.625	0.625
Laos_10060_6_12_LaoSV357_2009_12_133	conserved hypothetical protein	PF06092.7	305	127	1	17	99.6732	11.8056	40.8268	2.55886e-08	9.76973e-05	2.49865e-07	3	2	1	1	1
Laos_10060_6_12_LaoSV357_2009_39_1	conserved hypothetical protein	PF12294.3	305	127	1	17	99.6732	11.8056	40.8268	2.55886e-08	9.76973e-05	2.49865e-07	3	2	1	1	1
Laos_10060_6_12_LaoSV357_2009_1_107	conserved hypothetical protein	UniRef100_B5EXW7	305	127	1	17	99.6732	11.8056	40.8268	2.55886e-08	9.76973e-05	2.49865e-07	4	3	1	0.625	0.625
CP012091.1_560	queuosine biosynthesis family protein	PF02547.10	305	128	1	16	99.6732	11.1111	38.125	8.18763e-08	0.000312604	7.42526e-07	5	4	1	0.375	0.375
Laos_10060_6_12_LaoSV357_2009_4_29	putative membrane protein	UniRef100_F2Q8C8	305	128	1	16	99.6732	11.1111	38.125	8.18763e-08	0.000312604	7.42526e-07	4	4	1	0.125	0.625
Laos_10060_6_12_LaoSV357_2009_4_22	hypothetical protein	default	305	129	1	15	99.6732	10.4167	35.4651	2.59697e-07	0.000991523	2.24835e-06	4	4	1	0.125	0.625
Laos_10060_6_12_LaoSV357_2009_8_91	queuosine biosynthesis family protein	PF02547.10	305	129	1	15	99.6732	10.4167	35.4651	2.59697e-07	0.000991523	2.24835e-06	5	4	1	0.375	0.375
LT904894.1_2396	putative tail fiber/collar phage domain protein	UniRef100_E3PEH8	305	129	1	15	99.6732	10.4167	35.4651	2.59697e-07	0.000991523	2.24835e-06	10	9	1	0.0214844	0.0214844
LT905064.1_2405	putative tail fiber/collar phage domain protein	UniRef100_E3PEH8	305	129	1	15	99.6732	10.4167	35.4651	2.59697e-07	0.000991523	2.24835e-06	10	9	1	0.0214844	0.0214844
Laos_10060_6_12_LaoSV357_2009_63_1	putative tail fiber/collar phage domain protein	UniRef100_E3PEH8	305	129	1	15	99.6732	10.4167	35.4651	2.59697e-07	0.000991523	2.24835e-06	10	9	1	0.0214844	0.0214844
Laos_10060_6_12_LaoSV357_2009_4_23	conserved hypothetical protein	UniRef100_Q8Z1H9	305	129	1	15	99.6732	10.4167	35.4651	2.59697e-07	0.000991523	2.24835e-06	4	4	1	0.125	0.625
LT904882.1_4113	putative lipoprotein	lipoP	305	130	1	14	99.6732	9.72222	32.8462	8.16242e-07	0.00311641	6.75099e-06	2	2	1	0.5	1
LT905140.1_804	putative lipoprotein	lipoP	305	130	1	14	99.6732	9.72222	32.8462	8.16242e-07	0.00311641	6.75099e-06	2	2	1	0.5	1
LT905063.1_4122	traG-like , N-terminal region family protein	PF07916.6	305	130	1	14	99.6732	9.72222	32.8462	8.16242e-07	0.00311641	6.75099e-06	4	4	1	0.125	0.625
Laos_10060_6_12_LaoSV357_2009_4_30	traG-like , N-terminal region family protein	PF07916.6	305	130	1	14	99.6732	9.72222	32.8462	8.16242e-07	0.00311641	6.75099e-06	4	4	1	0.125	0.625
Laos_10060_6_12_LaoSV357_2009_4_68	toxin co-regulated pilus biosynthesis Q family protein	PF10671.4	305	130	1	14	99.6732	9.72222	32.8462	8.16242e-07	0.00311641	6.75099e-06	2	2	1	0.5	1
Laos_10060_6_12_LaoSV357_2009_4_24	integrase family protein	PF12835.2	305	130	1	14	99.6732	9.72222	32.8462	8.16242e-07	0.00311641	6.75099e-06	3	3	1	0.25	1
ERR5243671_176_3	putative membrane protein	TMHMM	305	130	1	14	99.6732	9.72222	32.8462	8.16242e-07	0.00311641	6.75099e-06	3	2	1	1	1
Laos_10060_6_12_LaoSV357_2009_14_13	putative membrane protein	TMHMM	305	130	1	14	99.6732	9.72222	32.8462	8.16242e-07	0.00311641	6.75099e-06	3	2	1	1	1
CP012151.1_4338	vi polysaccharide biosynthesis TviA domain protein	UniRef100_Q04971	305	130	1	14	99.6732	9.72222	32.8462	8.16242e-07	0.00311641	6.75099e-06	2	2	1	0.5	1
Laos_10060_6_12_LaoSV357_2009_34_15	putative vi polysaccharide biosynthesis protein TviA	UniRef100_Q04971	305	130	1	14	99.6732	9.72222	32.8462	8.16242e-07	0.00311641	6.75099e-06	2	2	1	0.5	1
AUSMDU00022483_18_1	hypothetical protein	default	305	131	1	13	99.6732	9.02778	30.2672	2.54111e-06	0.00970194	2.01704e-05	3	2	1	1	1
Laos_10060_6_12_LaoSV357_2009_12_137	PAAR motif family protein	PF05488.8	305	131	1	13	99.6732	9.02778	30.2672	2.54111e-06	0.00970194	2.01704e-05	3	2	1	1	1
ERR4289187_5_176	traG-like , N-terminal region family protein	PF07916.6	305	131	1	13	99.6732	9.02778	30.2672	2.54111e-06	0.00970194	2.01704e-05	3	3	1	0.25	1
LT905063.1_4123	traG-like , N-terminal region family protein	PF07916.6	305	131	1	13	99.6732	9.02778	30.2672	2.54111e-06	0.00970194	2.01704e-05	3	3	1	0.25	1
Laos_10060_6_12_LaoSV357_2009_12_135	colicin-E7 immunity protein	UniRef100_Q03708	305	131	1	13	99.6732	9.02778	30.2672	2.54111e-06	0.00970194	2.01704e-05	3	2	1	1	1
Laos_10060_6_12_LaoSV357_2009_12_136	colicin-E7 immunity protein	UniRef100_Q03708	305	131	1	13	99.6732	9.02778	30.2672	2.54111e-06	0.00970194	2.01704e-05	3	2	1	1	1
ERR2710518_29_15	vi polysaccharide biosynthesis TviA domain protein	UniRef100_Q04971	305	131	1	13	99.6732	9.02778	30.2672	2.54111e-06	0.00970194	2.01704e-05	2	2	1	0.5	1
ERR2710518_29_16	vi polysaccharide biosynthesis TviA domain protein	UniRef100_Q04971	305	131	1	13	99.6732	9.02778	30.2672	2.54111e-06	0.00970194	2.01704e-05	2	2	1	0.5	1
ERR5243689_219_3	hypothetical protein	default	305	132	1	12	99.6732	8.33333	27.7273	7.83143e-06	0.0299004	5.66296e-05	3	2	1	1	1
LT904882.1_4544	hypothetical protein	default	305	132	1	12	99.6732	8.33333	27.7273	7.83143e-06	0.0299004	5.66296e-05	10	9	1	0.0214844	0.0214844
Laos_10060_6_12_LaoSV357_2009_4_26	parB-like nuclease domain protein	PF02195.13	305	132	1	12	99.6732	8.33333	27.7273	7.83143e-06	0.0299004	5.66296e-05	2	2	1	0.5	1
CP053702.1_215	caudovirales tail fibre assembly family protein	PF02413.12	305	132	1	12	99.6732	8.33333	27.7273	7.83143e-06	0.0299004	5.66296e-05	10	9	1	0.0214844	0.0214844
LT904891.1_2691	caudovirales tail fibre assembly family protein	PF02413.12	305	132	1	12	99.6732	8.33333	27.7273	7.83143e-06	0.0299004	5.66296e-05	10	9	1	0.0214844	0.0214844
LT905088.1_4303	caudovirales tail fibre assembly family protein	PF02413.12	305	132	1	12	99.6732	8.33333	27.7273	7.83143e-06	0.0299004	5.66296e-05	10	9	1	0.0214844	0.0214844
Laos_10060_6_12_LaoSV357_2009_57_3	caudovirales tail fibre assembly family protein	PF02413.12	305	132	1	12	99.6732	8.33333	27.7273	7.83143e-06	0.0299004	5.66296e-05	10	9	1	0.0214844	0.0214844
Laos_10060_6_12_LaoSV357_2009_4_10	ogr/Delta-like zinc finger family protein	PF04606.7	305	132	1	12	99.6732	8.33333	27.7273	7.83143e-06	0.0299004	5.66296e-05	2	2	1	0.5	1
Laos_10060_6_12_LaoSV357_2009_4_9	phage late control gene D family protein	PF05954.6	305	132	1	12	99.6732	8.33333	27.7273	7.83143e-06	0.0299004	5.66296e-05	2	2	1	0.5	1
Laos_10060_6_12_LaoSV357_2009_4_25	conserved hypothetical protein	PF06353.7	305	132	1	12	99.6732	8.33333	27.7273	7.83143e-06	0.0299004	5.66296e-05	2	2	1	0.5	1
10561_2_56_SamH12ESR04928_2012_33_32	traU family protein	PF06834.6	305	132	1	12	99.6732	8.33333	27.7273	7.83143e-06	0.0299004	5.66296e-05	2	2	1	0.5	1
Laos_10060_6_12_LaoSV357_2009_4_33	traU family protein	PF06834.6	305	132	1	12	99.6732	8.33333	27.7273	7.83143e-06	0.0299004	5.66296e-05	2	2	1	0.5	1
Laos_10060_6_12_LaoSV357_2009_4_8	phage P2 GpU family protein	PF06995.6	305	132	1	12	99.6732	8.33333	27.7273	7.83143e-06	0.0299004	5.66296e-05	2	2	1	0.5	1
Laos_10060_6_12_LaoSV357_2009_4_34	conserved hypothetical protein	PF07511.6	305	132	1	12	99.6732	8.33333	27.7273	7.83143e-06	0.0299004	5.66296e-05	2	2	1	0.5	1
Laos_10060_6_12_LaoSV357_2009_4_14	conserved hypothetical protein	PF11284.3	305	132	1	12	99.6732	8.33333	27.7273	7.83143e-06	0.0299004	5.66296e-05	2	2	1	0.5	1
Laos_10060_6_12_LaoSV357_2009_4_27	conserved hypothetical protein	PF11922.3	305	132	1	12	99.6732	8.33333	27.7273	7.83143e-06	0.0299004	5.66296e-05	2	2	1	0.5	1
CP012091.1_3372	integrase family protein	PF12835.2	305	132	1	12	99.6732	8.33333	27.7273	7.83143e-06	0.0299004	5.66296e-05	2	2	1	0.5	1
Laos_10060_6_12_LaoSV357_2009_4_32	integrating conjugative element protein, PFL_4711 family	TIGR03755	305	132	1	12	99.6732	8.33333	27.7273	7.83143e-06	0.0299004	5.66296e-05	2	2	1	0.5	1
Laos_10060_6_12_LaoSV357_2009_4_31	putative membrane protein	TMHMM	305	132	1	12	99.6732	8.33333	27.7273	7.83143e-06	0.0299004	5.66296e-05	2	2	1	0.5	1
Laos_10060_6_12_LaoSV357_2009_4_11	conserved hypothetical protein	UniRef100_B2VJH0	305	132	1	12	99.6732	8.33333	27.7273	7.83143e-06	0.0299004	5.66296e-05	2	2	1	0.5	1
Laos_10060_6_12_LaoSV357_2009_4_39	putative secreted peptidase domain protein	UniRef100_F0V0B0	305	132	1	12	99.6732	8.33333	27.7273	7.83143e-06	0.0299004	5.66296e-05	2	2	1	0.5	1
Laos_10060_6_12_LaoSV357_2009_4_16	conserved hypothetical protein	UniRef100_F2Q8E1	305	132	1	12	99.6732	8.33333	27.7273	7.83143e-06	0.0299004	5.66296e-05	2	2	1	0.5	1
Laos_10060_6_12_LaoSV357_2009_4_15	conserved hypothetical protein	UniRef100_F2Q8E2	305	132	1	12	99.6732	8.33333	27.7273	7.83143e-06	0.0299004	5.66296e-05	2	2	1	0.5	1
10561_2_56_SamH12ESR04928_2012_33_17	integrase domain protein	UniRef100_G5NMF0	305	132	1	12	99.6732	8.33333	27.7273	7.83143e-06	0.0299004	5.66296e-05	2	2	1	0.5	1
Laos_10060_6_12_LaoSV357_2009_4_19	conserved hypothetical protein	UniRef100_G5QPJ8	305	132	1	12	99.6732	8.33333	27.7273	7.83143e-06	0.0299004	5.66296e-05	2	2	1	0.5	1
Laos_10060_6_12_LaoSV357_2009_4_21	conserved hypothetical protein	UniRef100_G5QPK0	305	132	1	12	99.6732	8.33333	27.7273	7.83143e-06	0.0299004	5.66296e-05	2	2	1	0.5	1
Laos_10060_6_12_LaoSV357_2009_4_20	conserved hypothetical protein	UniRef100_Q8Z1H7	305	132	1	12	99.6732	8.33333	27.7273	7.83143e-06	0.0299004	5.66296e-05	2	2	1	0.5	1
Laos_10060_6_12_LaoSV357_2009_1_253	hypothetical protein	default	304	102	2	42	99.3464	29.1667	62.5882	8.25311e-21	3.15104e-17	2.62586e-18	5	5	1	0.0625	0.375
.10561_2_18.1_258	bacterial shufflon , N-terminal constant region family protein	PF04917.7	304	102	2	42	99.3464	29.1667	62.5882	8.25311e-21	3.15104e-17	2.62586e-18	5	5	1	0.0625	0.375
AUSMDU00035994_1_250	conserved hypothetical protein	UniRef100_V0AHZ9	304	102	2	42	99.3464	29.1667	62.5882	8.25311e-21	3.15104e-17	2.62586e-18	5	5	1	0.0625	0.375
AUSMDU00051361_59_1	conserved hypothetical protein	UniRef100_V2R093	304	102	2	42	99.3464	29.1667	62.5882	8.25311e-21	3.15104e-17	2.62586e-18	5	5	1	0.0625	0.375
Laos_10060_6_12_LaoSV357_2009_1_254	conserved hypothetical protein	UniRef100_V2S5B0	304	102	2	42	99.3464	29.1667	62.5882	8.25311e-21	3.15104e-17	2.62586e-18	4	4	1	0.125	0.625
CP053702.1_1747	hypothetical protein	default	304	103	2	41	99.3464	28.4722	60.5049	3.11458e-20	1.18915e-16	6.60637e-18	4	4	1	0.125	0.625
Laos_10060_6_12_LaoSV357_2009_1_249	conserved hypothetical protein	UniRef100_S1DQW3	304	103	2	41	99.3464	28.4722	60.5049	3.11458e-20	1.18915e-16	6.60637e-18	4	4	1	0.125	0.625
CP053702.1_1745	conserved hypothetical protein	UniRef100_V0AL45	304	103	2	41	99.3464	28.4722	60.5049	3.11458e-20	1.18915e-16	6.60637e-18	4	4	1	0.125	0.625
Laos_10060_6_12_LaoSV357_2009_1_248	conserved hypothetical protein	UniRef100_V0AL45	304	103	2	41	99.3464	28.4722	60.5049	3.11458e-20	1.18915e-16	6.60637e-18	4	4	1	0.125	0.625
CP053702.1_1744	conserved hypothetical protein	UniRef100_V2QVK2	304	103	2	41	99.3464	28.4722	60.5049	3.11458e-20	1.18915e-16	6.60637e-18	4	4	1	0.125	0.625
Laos_10060_6_12_LaoSV357_2009_1_247	conserved hypothetical protein	UniRef100_V2QVK2	304	103	2	41	99.3464	28.4722	60.5049	3.11458e-20	1.18915e-16	6.60637e-18	4	4	1	0.125	0.625
ERR5243713_186_1	hypothetical protein	default	304	104	2	40	99.3464	27.7778	58.4615	1.16569e-19	4.45059e-16	1.78024e-17	5	5	1	0.0625	0.375
AUSMDU00022472_62_1	bacterial shufflon , N-terminal constant region family protein	PF04917.7	304	104	2	40	99.3464	27.7778	58.4615	1.16569e-19	4.45059e-16	1.78024e-17	4	4	1	0.125	0.625
Fiji_8490_6_44_FijMDUST44_1996_2_40	bacterial shufflon , N-terminal constant region family protein	PF04917.7	304	104	2	40	99.3464	27.7778	58.4615	1.16569e-19	4.45059e-16	1.78024e-17	4	4	1	0.125	0.625
ERR5243689_215_2	conserved hypothetical protein	UniRef100_S1H7Q9	304	105	2	39	99.3464	27.0833	56.4571	4.32691e-19	1.65201e-15	5.90005e-17	4	4	1	0.125	0.625
Laos_10060_6_12_LaoSV357_2009_1_251	conserved hypothetical protein	UniRef100_S1H7Q9	304	105	2	39	99.3464	27.0833	56.4571	4.32691e-19	1.65201e-15	5.90005e-17	4	4	1	0.125	0.625
CP053702.1_1743	conserved hypothetical protein	UniRef100_V0AHF8	304	105	2	39	99.3464	27.0833	56.4571	4.32691e-19	1.65201e-15	5.90005e-17	5	5	1	0.0625	0.375
Laos_10060_6_12_LaoSV357_2009_1_246	conserved hypothetical protein	UniRef100_V0AHF8	304	106	2	38	99.3464	26.3889	54.4906	1.59295e-18	6.08187e-15	1.81904e-16	5	5	1	0.0625	0.375
Laos_10060_6_12_LaoSV357_2009_1_260	DNA methylase family protein	PF01555.13	304	107	2	37	99.3464	25.6944	52.5607	5.81649e-18	2.22074e-14	5.55184e-16	4	4	1	0.125	0.625
Laos_10060_6_12_LaoSV357_2009_1_255	conjugal transfer TraD family protein	PF06412.6	304	107	2	37	99.3464	25.6944	52.5607	5.81649e-18	2.22074e-14	5.55184e-16	4	4	1	0.125	0.625
CP053702.1_1765	DNA methylase family protein	PF01555.13	304	109	2	35	99.3464	24.3056	48.8073	7.56689e-17	2.88904e-13	6.71869e-15	4	4	1	0.125	0.625
CP053702.1_1742	conserved hypothetical protein	UniRef100_V0AHF8	304	110	2	34	99.3464	23.6111	46.9818	2.69599e-16	1.02933e-12	2.23767e-14	4	4	1	0.125	0.625
CP053702.1_1741	hypothetical protein	default	304	111	2	33	99.3464	22.9167	45.1892	9.52723e-16	3.6375e-12	7.42346e-14	4	4	1	0.125	0.625
Laos_10060_6_12_LaoSV357_2009_1_245	hypothetical protein	default	304	111	2	33	99.3464	22.9167	45.1892	9.52723e-16	3.6375e-12	7.42346e-14	4	4	1	0.125	0.625
Laos_10060_6_12_LaoSV357_2009_1_244	prophage CP4-57 regulatory family protein	PF05930.7	304	113	2	31	99.3464	21.5278	41.6991	1.16085e-14	4.43211e-11	8.86422e-13	4	4	1	0.125	0.625
CP053702.1_1766	DNA (Cytosine-5-)-methyltransferase domain protein	UniRef100_V0AI14	304	118	2	26	99.3464	18.0556	33.4915	5.20144e-12	1.98591e-08	2.54604e-10	4	4	1	0.125	0.625
Laos_10060_6_12_LaoSV357_2009_1_261	conserved hypothetical protein	UniRef100_V2QIX3	304	118	2	26	99.3464	18.0556	33.4915	5.20144e-12	1.98591e-08	2.54604e-10	4	4	1	0.125	0.625
CP012151.1_3129	conserved hypothetical protein	UniRef100_V2QIX3	304	119	2	25	99.3464	17.3611	31.9328	1.71917e-11	6.5638e-08	2.91724e-10	4	4	1	0.125	0.625
CP053702.1_1749	mobA/MobL family protein	PF03389.10	304	120	2	24	99.3464	16.6667	30.4	5.63267e-11	2.15055e-07	7.82019e-10	4	4	1	0.125	0.625
ERR5243664_267_1	mobA/MobL family protein	PF03389.10	304	120	2	24	99.3464	16.6667	30.4	5.63267e-11	2.15055e-07	7.82019e-10	4	4	1	0.125	0.625
Laos_10060_6_12_LaoSV357_2009_1_252	mobA/MobL family protein	PF03389.10	304	120	2	24	99.3464	16.6667	30.4	5.63267e-11	2.15055e-07	7.82019e-10	4	4	1	0.125	0.625
ERR5243713_149_1	conserved hypothetical protein	UniRef100_V0AHI0	304	121	2	23	99.3464	15.9722	28.8926	1.82912e-10	6.98358e-07	2.34348e-09	4	4	1	0.125	0.625
CP053702.1_1762	DEAD/DEAH box helicase family protein	PF00270.24	304	122	2	22	99.3464	15.2778	27.4098	5.88607e-10	2.2473e-06	6.91478e-09	4	4	1	0.125	0.625
Laos_10060_6_12_LaoSV357_2009_1_259	DEAD/DEAH box helicase family protein	PF00270.24	304	122	2	22	99.3464	15.2778	27.4098	5.88607e-10	2.2473e-06	6.91478e-09	4	4	1	0.125	0.625
ERR5243645_160_2	DNA methylase family protein	PF01555.13	304	122	2	22	99.3464	15.2778	27.4098	5.88607e-10	2.2473e-06	6.91478e-09	4	4	1	0.125	0.625
ERR5243664_225_2	DNA methylase family protein	PF01555.13	304	122	2	22	99.3464	15.2778	27.4098	5.88607e-10	2.2473e-06	6.91478e-09	4	4	1	0.125	0.625
CP053702.1_1761	DEAD/DEAH box helicase family domain protein	UniRef100_D7YA38	304	122	2	22	99.3464	15.2778	27.4098	5.88607e-10	2.2473e-06	6.91478e-09	4	4	1	0.125	0.625
CP053702.1_1764	conserved hypothetical protein	UniRef100_S1D5T9	304	122	2	22	99.3464	15.2778	27.4098	5.88607e-10	2.2473e-06	6.91478e-09	4	4	1	0.125	0.625
CP053702.1_1758	type III restriction enzyme, res subunit domain protein	UniRef100_V0AMV7	304	122	2	22	99.3464	15.2778	27.4098	5.88607e-10	2.2473e-06	6.91478e-09	4	4	1	0.125	0.625
CP053702.1_1760	conserved hypothetical protein	UniRef100_V2R089	304	122	2	22	99.3464	15.2778	27.4098	5.88607e-10	2.2473e-06	6.91478e-09	4	4	1	0.125	0.625
Laos_10060_6_12_LaoSV357_2009_1_243	putative complete genom	segment 7/17	304	123	2	21	99.3464	14.5833	25.9512	1.87661e-09	7.16489e-06	2.15162e-08	4	4	1	0.125	0.625
CP053702.1_1739	complete genom	segment 7/17 domain protein	304	123	2	21	99.3464	14.5833	25.9512	1.87661e-09	7.16489e-06	2.15162e-08	4	4	1	0.125	0.625
CP053702.1_1768	conserved hypothetical protein	UniRef100_L2V121	304	123	2	21	99.3464	14.5833	25.9512	1.87661e-09	7.16489e-06	2.15162e-08	4	4	1	0.125	0.625
ERR5243646_152_1	conserved hypothetical protein	UniRef100_V2QIX3	304	123	2	21	99.3464	14.5833	25.9512	1.87661e-09	7.16489e-06	2.15162e-08	4	4	1	0.125	0.625
ERR5243664_174_1	conserved hypothetical protein	UniRef100_V2QIX3	304	123	2	21	99.3464	14.5833	25.9512	1.87661e-09	7.16489e-06	2.15162e-08	4	4	1	0.125	0.625
CP053702.1_1750	mobA/MobL family protein	PF03389.10	304	124	2	20	99.3464	13.8889	24.5161	5.92622e-09	2.26263e-05	6.46466e-08	4	4	1	0.125	0.625
ERR5243674_154_1	conserved hypothetical protein	UniRef100_V0AHI0	304	124	2	20	99.3464	13.8889	24.5161	5.92622e-09	2.26263e-05	6.46466e-08	4	4	1	0.125	0.625
CP053702.1_1759	hypothetical protein	default	304	126	2	18	99.3464	12.5	21.7143	5.73623e-08	0.000219009	5.47523e-07	4	4	1	0.125	0.625
Laos_10060_6_12_LaoSV357_2009_1_262	phage integrase family protein	PF00589.17	304	126	2	18	99.3464	12.5	21.7143	5.73623e-08	0.000219009	5.47523e-07	4	4	1	0.125	0.625
CP053702.1_1763	DEAD/DEAH box helicase family domain protein	UniRef100_D7YA38	304	126	2	18	99.3464	12.5	21.7143	5.73623e-08	0.000219009	5.47523e-07	4	4	1	0.125	0.625
LT905064.1_2866	DEAD/DEAH box helicase family domain protein	UniRef100_D7YA38	304	126	2	18	99.3464	12.5	21.7143	5.73623e-08	0.000219009	5.47523e-07	4	4	1	0.125	0.625
CP053702.1_1769	conserved hypothetical protein	UniRef100_V0AHI0	304	126	2	18	99.3464	12.5	21.7143	5.73623e-08	0.000219009	5.47523e-07	4	4	1	0.125	0.625
ERR5243658_177_1	conserved hypothetical protein	UniRef100_V0AHI0	304	126	2	18	99.3464	12.5	21.7143	5.73623e-08	0.000219009	5.47523e-07	4	4	1	0.125	0.625
ERR5243703_148_1	conserved hypothetical protein	UniRef100_V0AHI0	304	126	2	18	99.3464	12.5	21.7143	5.73623e-08	0.000219009	5.47523e-07	4	4	1	0.125	0.625
Laos_10060_6_12_LaoSV357_2009_12_132	hypothetical protein	default	304	127	2	17	99.3464	11.8056	20.3465	1.75689e-07	0.000670781	1.58577e-06	4	2	2	1	1
Laos_10060_6_12_LaoSV357_2009_1_109	putative lipoprotein	lipoP	304	130	2	14	99.3464	9.72222	16.3692	4.71205e-06	0.0179906	3.59094e-05	4	2	2	1	1
10349_1_17_Sam041932_2004_3_228	bacterial shufflon , N-terminal constant region family protein	PF04917.7	303	102	3	42	99.0196	29.1667	41.5882	9.34335e-20	3.56729e-16	1.6215e-17	6	5	2	0.21875	0.6875
AUSMDU00022472_63_1	conserved hypothetical protein	UniRef100_S1D602	303	102	3	42	99.0196	29.1667	41.5882	9.34335e-20	3.56729e-16	1.6215e-17	6	5	2	0.21875	0.6875
ERR4244277_1_253	conserved hypothetical protein	UniRef100_S1D602	303	102	3	42	99.0196	29.1667	41.5882	9.34335e-20	3.56729e-16	1.6215e-17	6	5	2	0.21875	0.6875
.10060_6_18.5_1	bacterial shufflon , N-terminal constant region family protein	PF04917.7	303	105	3	39	99.0196	27.0833	37.5143	4.54228e-18	1.73424e-14	4.68714e-16	5	4	2	0.375	1
ERR5243669_190_1	bacterial shufflon , N-terminal constant region family protein	PF04917.7	303	105	3	39	99.0196	27.0833	37.5143	4.54228e-18	1.73424e-14	4.68714e-16	5	4	2	0.375	1
LT904852.1_2137	hypothetical protein	default	303	119	3	25	99.0196	17.3611	21.2185	1.17111e-10	4.47129e-07	1.57996e-09	11	8	3	0.226562	0.226562
Laos_10060_6_15_LaoSV500_2010_68_1	putative alternative bacteriophage tail fiber	UniRef100_Q8Z6S4	303	120	3	24	99.0196	16.6667	20.2	3.69406e-10	1.41039e-06	4.62424e-09	10	7	3	0.34375	0.34375
Laos_10060_6_12_LaoSV357_2009_1_164	glycosyl transferases group 1 family protein	PF00534.15	303	124	3	20	99.0196	13.8889	16.2903	3.29236e-08	0.000125702	3.2067e-07	7	4	3	1	1
CP053702.1_1746	conserved hypothetical protein	UniRef100_V0AHZ9	302	102	4	42	98.6928	29.1667	31.0882	8.10369e-19	3.09399e-15	9.98061e-17	7	5	3	0.453125	1
Laos_10060_6_12_LaoSV357_2009_1_250	conserved hypothetical protein	UniRef100_V0AHZ9	302	102	4	42	98.6928	29.1667	31.0882	8.10369e-19	3.09399e-15	9.98061e-17	7	5	3	0.453125	1
CP040575.1_3838	hypothetical protein	default	302	128	4	16	98.6928	11.1111	9.4375	8.78242e-06	0.0335313	6.30216e-05	7	4	3	1	1
CP053702.1_1756	hypothetical protein	default	301	101	5	43	98.366	29.8611	25.6297	1.61989e-18	6.18474e-15	1.81904e-16	6	4	3	0.6875	1
Laos_10060_6_12_LaoSV357_2009_1_257	hypothetical protein	default	301	101	5	43	98.366	29.8611	25.6297	1.61989e-18	6.18474e-15	1.81904e-16	6	4	3	0.6875	1
Laos_10060_6_12_LaoSV357_2009_1_256	prepilin-type N-terminal cleavage/methylation domain protein	TIGR02532	301	102	5	42	98.366	29.1667	24.7882	5.7409e-18	2.19187e-14	5.55184e-16	8	5	4	0.726562	1
CP003278.1_881	prepilin-type N-terminal cleavage/methylation domain protein	TIGR02532	300	101	6	43	98.0392	29.8611	21.2871	9.98492e-18	3.81224e-14	9.29815e-16	8	5	5	0.726562	0.726562
CP053702.1_1754	prepilin-type N-terminal cleavage/methylation domain protein	TIGR02532	300	104	6	40	98.0392	27.7778	19.2308	4.02625e-16	1.53722e-12	3.27068e-14	7	4	4	1	1
Laos_10060_6_12_LaoSV357_2009_8_88	conserved hypothetical protein	UniRef100_Q8Z720	293	90	13	54	95.7516	37.5	13.5231	4.93683e-19	1.88488e-15	6.49959e-17	9	7	3	0.179688	0.507812
CP053702.1_4169	sodium ion-translocating decarboxylase, beta subunit	TIGR01109	243	144	63	0	79.4118	0	0	3.30412e-12	1.26151e-08	1.70475e-10	8	0	8	0.0078125	0.0078125
.10060_6_16.5_2	sodium ion-translocating decarboxylase, beta subunit	TIGR01109	234	144	72	0	76.4706	0	0	5.63207e-14	2.15032e-10	4.05721e-12	9	0	9	0.00390625	0.00390625
LT905062.1_226	sc domain protein	UniRef100_Q47430	214	136	92	8	69.9346	5.55556	0.136829	4.35558e-10	1.66296e-06	5.43451e-09	16	5	12	0.0768127	0.210114
contig_001_3839	type VII secretion system (T7SS), usher family protein	PF00577.15	212	59	94	85	69.281	59.0278	3.24919	1.79153e-08	6.84005e-05	1.83379e-07	20	13	11	0.263176	0.823803
ERR5243645_2_1	na+-transporting oxaloacetate decarboxylase beta subunit	PF03977.8	209	131	97	13	68.3007	9.02778	0.213819	4.2222e-08	0.000161203	4.10187e-07	16	8	10	0.454498	1
Laos_10060_6_12_LaoSV357_2009_8_74	malic enzyme, NAD binding domain protein	PF03949.10	200	142	106	2	65.3595	1.38889	0.0265745	2.24073e-18	8.55512e-15	2.44432e-16	15	2	13	0.00738525	0.00738525
LT905062.1_2475	haemagglutinin family protein	PF05662.9	160	131	146	13	52.2876	9.02778	0.108752	2.27169e-17	8.67331e-14	2.06507e-15	21	9	15	0.0783539	0.663624
AUSMDU00036016_18_130	cobalamin biosynthesis CobT VWA domain protein	PF11775.3	107	8	199	136	34.9673	94.4444	9.1407	7.61909e-13	2.90897e-09	4.69188e-11	2	2	1	0.5	1
10071_8_13_Sam0013_2012_20_103	hypothetical protein	default	107	9	199	135	34.9673	93.75	8.06533	2.84392e-12	1.08581e-08	1.48741e-10	2	2	2	0.5	0.5
10071_8_13_Sam0013_2012_20_7	hypothetical protein	default	107	9	199	135	34.9673	93.75	8.06533	2.84392e-12	1.08581e-08	1.48741e-10	2	2	2	0.5	0.5
AUSMDU00036015_19_1	hypothetical protein	default	107	9	199	135	34.9673	93.75	8.06533	2.84392e-12	1.08581e-08	1.48741e-10	3	3	2	0.25	1
10071_8_13_Sam0013_2012_20_59	bacterial Ig-like domain family protein	PF02368.13	107	9	199	135	34.9673	93.75	8.06533	2.84392e-12	1.08581e-08	1.48741e-10	3	3	2	0.25	1
10071_8_13_Sam0013_2012_20_75	conserved hypothetical protein	UniRef100_E2QDI9	107	9	199	135	34.9673	93.75	8.06533	2.84392e-12	1.08581e-08	1.48741e-10	2	2	2	0.5	0.5
ERR5243669_100_30	conserved hypothetical protein	UniRef100_E2QDI9	107	9	199	135	34.9673	93.75	8.06533	2.84392e-12	1.08581e-08	1.48741e-10	2	2	2	0.5	0.5
.10562_2_26.20_50	hypothetical protein	default	107	10	199	134	34.9673	93.0556	7.20503	1.66879e-11	6.37145e-08	2.8444e-10	2	2	2	0.5	0.5
.10562_2_26.20_7	hypothetical protein	default	107	10	199	134	34.9673	93.0556	7.20503	1.66879e-11	6.37145e-08	2.8444e-10	2	2	2	0.5	0.5
.10562_2_26.20_79	hypothetical protein	default	107	10	199	134	34.9673	93.0556	7.20503	1.66879e-11	6.37145e-08	2.8444e-10	2	2	2	0.5	0.5
10071_8_13_Sam0013_2012_20_12	hypothetical protein	default	107	10	199	134	34.9673	93.0556	7.20503	1.66879e-11	6.37145e-08	2.8444e-10	2	2	2	0.5	0.5
10071_8_13_Sam0013_2012_20_121	hypothetical protein	default	107	10	199	134	34.9673	93.0556	7.20503	1.66879e-11	6.37145e-08	2.8444e-10	2	2	2	0.5	0.5
10071_8_13_Sam0013_2012_20_124	hypothetical protein	default	107	10	199	134	34.9673	93.0556	7.20503	1.66879e-11	6.37145e-08	2.8444e-10	2	2	2	0.5	0.5
10071_8_13_Sam0013_2012_20_37	hypothetical protein	default	107	10	199	134	34.9673	93.0556	7.20503	1.66879e-11	6.37145e-08	2.8444e-10	2	2	2	0.5	0.5
10071_8_13_Sam0013_2012_20_54	hypothetical protein	default	107	10	199	134	34.9673	93.0556	7.20503	1.66879e-11	6.37145e-08	2.8444e-10	2	2	2	0.5	0.5
10071_8_13_Sam0013_2012_20_79	hypothetical protein	default	107	10	199	134	34.9673	93.0556	7.20503	1.66879e-11	6.37145e-08	2.8444e-10	2	2	2	0.5	0.5
10071_8_13_Sam0013_2012_20_82	hypothetical protein	default	107	10	199	134	34.9673	93.0556	7.20503	1.66879e-11	6.37145e-08	2.8444e-10	2	2	2	0.5	0.5
10071_8_13_Sam0013_2012_20_85	hypothetical protein	default	107	10	199	134	34.9673	93.0556	7.20503	1.66879e-11	6.37145e-08	2.8444e-10	2	2	2	0.5	0.5
10071_8_13_Sam0013_2012_20_91	hypothetical protein	default	107	10	199	134	34.9673	93.0556	7.20503	1.66879e-11	6.37145e-08	2.8444e-10	2	2	2	0.5	0.5
10071_8_13_Sam0013_2012_20_94	hypothetical protein	default	107	10	199	134	34.9673	93.0556	7.20503	1.66879e-11	6.37145e-08	2.8444e-10	2	2	2	0.5	0.5
10071_8_13_Sam0013_2012_20_95	hypothetical protein	default	107	10	199	134	34.9673	93.0556	7.20503	1.66879e-11	6.37145e-08	2.8444e-10	2	2	2	0.5	0.5
10071_8_16_Sam0016_2012_19_129	hypothetical protein	default	107	10	199	134	34.9673	93.0556	7.20503	1.66879e-11	6.37145e-08	2.8444e-10	2	2	2	0.5	0.5
10071_8_42_Sam0042_2012_20_1	hypothetical protein	default	107	10	199	134	34.9673	93.0556	7.20503	1.66879e-11	6.37145e-08	2.8444e-10	2	2	2	0.5	0.5
10493_1_7_SamMDUST125_2011_21_1	hypothetical protein	default	107	10	199	134	34.9673	93.0556	7.20503	1.66879e-11	6.37145e-08	2.8444e-10	2	2	2	0.5	0.5
10562_2_61_SamMDUST371_2011_20_130	hypothetical protein	default	107	10	199	134	34.9673	93.0556	7.20503	1.66879e-11	6.37145e-08	2.8444e-10	2	2	2	0.5	0.5
AUSMDU00036003_20_1	hypothetical protein	default	107	10	199	134	34.9673	93.0556	7.20503	1.66879e-11	6.37145e-08	2.8444e-10	2	2	2	0.5	0.5
AUSMDU00036016_18_1	hypothetical protein	default	107	10	199	134	34.9673	93.0556	7.20503	1.66879e-11	6.37145e-08	2.8444e-10	2	2	2	0.5	0.5
AUSMDU00036563_17_129	hypothetical protein	default	107	10	199	134	34.9673	93.0556	7.20503	1.66879e-11	6.37145e-08	2.8444e-10	2	2	2	0.5	0.5
AUSMDU00036570_18_1	hypothetical protein	default	107	10	199	134	34.9673	93.0556	7.20503	1.66879e-11	6.37145e-08	2.8444e-10	2	2	2	0.5	0.5
AUSMDU00036570_18_130	hypothetical protein	default	107	10	199	134	34.9673	93.0556	7.20503	1.66879e-11	6.37145e-08	2.8444e-10	2	2	2	0.5	0.5
AUSMDU00036579_19_1	hypothetical protein	default	107	10	199	134	34.9673	93.0556	7.20503	1.66879e-11	6.37145e-08	2.8444e-10	2	2	2	0.5	0.5
AUSMDU00036588_19_1	hypothetical protein	default	107	10	199	134	34.9673	93.0556	7.20503	1.66879e-11	6.37145e-08	2.8444e-10	2	2	2	0.5	0.5
AUSMDU00049312_20_130	hypothetical protein	default	107	10	199	134	34.9673	93.0556	7.20503	1.66879e-11	6.37145e-08	2.8444e-10	2	2	2	0.5	0.5
AUSMDU00049312_20_131	hypothetical protein	default	107	10	199	134	34.9673	93.0556	7.20503	1.66879e-11	6.37145e-08	2.8444e-10	2	2	2	0.5	0.5
LT904853.1_47	hypothetical protein	default	107	10	199	134	34.9673	93.0556	7.20503	1.66879e-11	6.37145e-08	2.8444e-10	2	2	2	0.5	0.5
LT904853.1_49	hypothetical protein	default	107	10	199	134	34.9673	93.0556	7.20503	1.66879e-11	6.37145e-08	2.8444e-10	2	2	2	0.5	0.5
Unknown_10492_1_39_UnkMDUST239_2011_20_10	hypothetical protein	default	107	10	199	134	34.9673	93.0556	7.20503	1.66879e-11	6.37145e-08	2.8444e-10	2	2	2	0.5	0.5
10071_8_13_Sam0013_2012_20_125	putative lipoprotein	lipoP	107	10	199	134	34.9673	93.0556	7.20503	1.66879e-11	6.37145e-08	2.8444e-10	2	2	2	0.5	0.5
AUSMDU00022489_20_85	putative lipoprotein	lipoP	107	10	199	134	34.9673	93.0556	7.20503	1.66879e-11	6.37145e-08	2.8444e-10	2	2	2	0.5	0.5
10071_8_13_Sam0013_2012_20_2	recA bacterial DNA recombination family protein	PF00154.16	107	10	199	134	34.9673	93.0556	7.20503	1.66879e-11	6.37145e-08	2.8444e-10	2	2	2	0.5	0.5
10071_8_13_Sam0013_2012_20_109	dihydrofolate reductase family protein	PF00186.14	107	10	199	134	34.9673	93.0556	7.20503	1.66879e-11	6.37145e-08	2.8444e-10	2	2	2	0.5	0.5
10071_8_13_Sam0013_2012_20_113	ribonucleotide reductase, small chain family protein	PF00268.16	107	10	199	134	34.9673	93.0556	7.20503	1.66879e-11	6.37145e-08	2.8444e-10	2	2	2	0.5	0.5
AUSMDU00036006_18_1	phage integrase family protein	PF00589.17	107	10	199	134	34.9673	93.0556	7.20503	1.66879e-11	6.37145e-08	2.8444e-10	2	2	2	0.5	0.5
AUSMDU00049284_20_130	phage integrase family protein	PF00589.17	107	10	199	134	34.9673	93.0556	7.20503	1.66879e-11	6.37145e-08	2.8444e-10	2	2	2	0.5	0.5
10071_8_13_Sam0013_2012_20_47	nlpC/P60 family protein	PF00877.14	107	10	199	134	34.9673	93.0556	7.20503	1.66879e-11	6.37145e-08	2.8444e-10	2	2	2	0.5	0.5
AUSMDU00022465_17_1	ATP dependent DNA ligase domain protein	PF01068.16	107	10	199	134	34.9673	93.0556	7.20503	1.66879e-11	6.37145e-08	2.8444e-10	2	2	2	0.5	0.5
10071_8_13_Sam0013_2012_20_4	5'-3' exonuclease, C-terminal SAM fold family protein	PF01367.15	107	10	199	134	34.9673	93.0556	7.20503	1.66879e-11	6.37145e-08	2.8444e-10	2	2	2	0.5	0.5
10071_8_13_Sam0013_2012_20_112	phosphoribosyl-ATP pyrophosphohydrolase family protein	PF01503.12	107	10	199	134	34.9673	93.0556	7.20503	1.66879e-11	6.37145e-08	2.8444e-10	2	2	2	0.5	0.5
10071_8_13_Sam0013_2012_20_38	cobQ/CobB/MinD/ParA nucleotide binding domain protein	PF01656.18	107	10	199	134	34.9673	93.0556	7.20503	1.66879e-11	6.37145e-08	2.8444e-10	2	2	2	0.5	0.5
LT904895.1_82	cobQ/CobB/MinD/ParA nucleotide binding domain protein	PF01656.18	107	10	199	134	34.9673	93.0556	7.20503	1.66879e-11	6.37145e-08	2.8444e-10	2	2	2	0.5	0.5
10071_8_13_Sam0013_2012_20_93	HD domain protein	PF01966.17	107	10	199	134	34.9673	93.0556	7.20503	1.66879e-11	6.37145e-08	2.8444e-10	2	2	2	0.5	0.5
10071_8_13_Sam0013_2012_20_69	parB-like nuclease domain protein	PF02195.13	107	10	199	134	34.9673	93.0556	7.20503	1.66879e-11	6.37145e-08	2.8444e-10	2	2	2	0.5	0.5
10071_8_13_Sam0013_2012_20_70	parB-like nuclease domain protein	PF02195.13	107	10	199	134	34.9673	93.0556	7.20503	1.66879e-11	6.37145e-08	2.8444e-10	2	2	2	0.5	0.5
10071_8_13_Sam0013_2012_20_53	bacterial Ig-like domain family protein	PF02368.13	107	10	199	134	34.9673	93.0556	7.20503	1.66879e-11	6.37145e-08	2.8444e-10	2	2	2	0.5	0.5
Indonesia_10593_2_83_IndoE00-6172_2000_19_79	bacterial Ig-like domain family protein	PF02368.13	107	10	199	134	34.9673	93.0556	7.20503	1.66879e-11	6.37145e-08	2.8444e-10	2	2	2	0.5	0.5
10071_8_13_Sam0013_2012_20_117	recF/RecN/SMC N terminal domain protein	PF02463.14	107	10	199	134	34.9673	93.0556	7.20503	1.66879e-11	6.37145e-08	2.8444e-10	2	2	2	0.5	0.5
AUSMDU00051361_16_1	ribonucleotide reductase, barrel domain protein	PF02867.10	107	10	199	134	34.9673	93.0556	7.20503	1.66879e-11	6.37145e-08	2.8444e-10	2	2	2	0.5	0.5
AUSMDU00036015_19_130	uracil DNA glycosylase superfamily protein	PF03167.14	107	10	199	134	34.9673	93.0556	7.20503	1.66879e-11	6.37145e-08	2.8444e-10	2	2	2	0.5	0.5
10071_8_13_Sam0013_2012_20_74	repressor of phase-1 flagellin family protein	PF03614.8	107	10	199	134	34.9673	93.0556	7.20503	1.66879e-11	6.37145e-08	2.8444e-10	2	2	2	0.5	0.5
10071_8_13_Sam0013_2012_20_63	phage terminase large subunit	PF04466.8	107	10	199	134	34.9673	93.0556	7.20503	1.66879e-11	6.37145e-08	2.8444e-10	2	2	2	0.5	0.5
10071_8_13_Sam0013_2012_20_71	type III restriction enzyme, res subunit	PF04851.10	107	10	199	134	34.9673	93.0556	7.20503	1.66879e-11	6.37145e-08	2.8444e-10	2	2	2	0.5	0.5
10071_8_13_Sam0013_2012_20_49	phage minor tail family protein	PF05939.8	107	10	199	134	34.9673	93.0556	7.20503	1.66879e-11	6.37145e-08	2.8444e-10	2	2	2	0.5	0.5
10071_8_1_Sam0001_2012_20_1	AAA domain family protein	PF07728.9	107	10	199	134	34.9673	93.0556	7.20503	1.66879e-11	6.37145e-08	2.8444e-10	2	2	2	0.5	0.5
10071_8_13_Sam0013_2012_20_32	DNA primase catalytic core, N-terminal domain protein	PF08275.6	107	10	199	134	34.9673	93.0556	7.20503	1.66879e-11	6.37145e-08	2.8444e-10	2	2	2	0.5	0.5
10071_8_13_Sam0013_2012_20_99	phage regulatory Rha family protein	PF09669.5	107	10	199	134	34.9673	93.0556	7.20503	1.66879e-11	6.37145e-08	2.8444e-10	2	2	2	0.5	0.5
ERR5243646_104_24	phage regulatory Rha family protein	PF09669.5	107	10	199	134	34.9673	93.0556	7.20503	1.66879e-11	6.37145e-08	2.8444e-10	2	2	2	0.5	0.5
.10562_2_26.20_124	lambda phage tail tape-measure family protein	PF09718.5	107	10	199	134	34.9673	93.0556	7.20503	1.66879e-11	6.37145e-08	2.8444e-10	2	2	2	0.5	0.5
10071_8_13_Sam0013_2012_20_128	conserved hypothetical protein	PF10765.4	107	10	199	134	34.9673	93.0556	7.20503	1.66879e-11	6.37145e-08	2.8444e-10	2	2	2	0.5	0.5
10071_8_13_Sam0013_2012_20_36	conserved hypothetical protein	PF11185.3	107	10	199	134	34.9673	93.0556	7.20503	1.66879e-11	6.37145e-08	2.8444e-10	2	2	2	0.5	0.5
ERR5243646_56_1	conserved hypothetical protein	PF11185.3	107	10	199	134	34.9673	93.0556	7.20503	1.66879e-11	6.37145e-08	2.8444e-10	2	2	2	0.5	0.5
10071_8_13_Sam0013_2012_20_68	AAA ATPase domain protein	PF13191.1	107	10	199	134	34.9673	93.0556	7.20503	1.66879e-11	6.37145e-08	2.8444e-10	2	2	2	0.5	0.5
10071_8_13_Sam0013_2012_20_108	AAA domain protein	PF13207.1	107	10	199	134	34.9673	93.0556	7.20503	1.66879e-11	6.37145e-08	2.8444e-10	2	2	2	0.5	0.5
10071_8_13_Sam0013_2012_20_33	AAA domain protein	PF13481.1	107	10	199	134	34.9673	93.0556	7.20503	1.66879e-11	6.37145e-08	2.8444e-10	2	2	2	0.5	0.5
10562_2_61_SamMDUST371_2011_20_1	methyltransferase domain protein	PF13659.1	107	10	199	134	34.9673	93.0556	7.20503	1.66879e-11	6.37145e-08	2.8444e-10	2	2	2	0.5	0.5
10071_8_13_Sam0013_2012_20_89	ydfZ family protein	PF14001.1	107	10	199	134	34.9673	93.0556	7.20503	1.66879e-11	6.37145e-08	2.8444e-10	2	2	2	0.5	0.5
10071_8_13_Sam0013_2012_20_48	phage minor tail protein L	TIGR01600	107	10	199	134	34.9673	93.0556	7.20503	1.66879e-11	6.37145e-08	2.8444e-10	2	2	2	0.5	0.5
10071_8_13_Sam0013_2012_20_104	phage N-6-adenine-methyltransferase	TIGR01712	107	10	199	134	34.9673	93.0556	7.20503	1.66879e-11	6.37145e-08	2.8444e-10	2	2	2	0.5	0.5
10071_8_13_Sam0013_2012_20_111	thymidylate synthase	TIGR03284	107	10	199	134	34.9673	93.0556	7.20503	1.66879e-11	6.37145e-08	2.8444e-10	2	2	2	0.5	0.5
10071_8_13_Sam0013_2012_20_1	putative membrane protein	TMHMM	107	10	199	134	34.9673	93.0556	7.20503	1.66879e-11	6.37145e-08	2.8444e-10	2	2	2	0.5	0.5
10071_8_13_Sam0013_2012_20_100	putative membrane protein	TMHMM	107	10	199	134	34.9673	93.0556	7.20503	1.66879e-11	6.37145e-08	2.8444e-10	2	2	2	0.5	0.5
.10562_2_26.20_118	stf domain protein	UniRef100_A5PJ13	107	10	199	134	34.9673	93.0556	7.20503	1.66879e-11	6.37145e-08	2.8444e-10	2	2	2	0.5	0.5
10071_8_13_Sam0013_2012_20_43	conserved hypothetical protein	UniRef100_C7BU92	107	10	199	134	34.9673	93.0556	7.20503	1.66879e-11	6.37145e-08	2.8444e-10	2	2	2	0.5	0.5
10071_8_13_Sam0013_2012_20_46	putative phage tail assembly protein	UniRef100_C7BU96	107	10	199	134	34.9673	93.0556	7.20503	1.66879e-11	6.37145e-08	2.8444e-10	2	2	2	0.5	0.5
10071_8_13_Sam0013_2012_20_51	conserved hypothetical protein	UniRef100_C7BUA1	107	10	199	134	34.9673	93.0556	7.20503	1.66879e-11	6.37145e-08	2.8444e-10	2	2	2	0.5	0.5
10071_8_13_Sam0013_2012_20_64	conserved hypothetical protein	UniRef100_D6JDS9	107	10	199	134	34.9673	93.0556	7.20503	1.66879e-11	6.37145e-08	2.8444e-10	2	2	2	0.5	0.5
10071_8_13_Sam0013_2012_20_55	conserved hypothetical protein	UniRef100_E2QDG9	107	10	199	134	34.9673	93.0556	7.20503	1.66879e-11	6.37145e-08	2.8444e-10	2	2	2	0.5	0.5
10071_8_13_Sam0013_2012_20_56	conserved hypothetical protein	UniRef100_E2QDH0	107	10	199	134	34.9673	93.0556	7.20503	1.66879e-11	6.37145e-08	2.8444e-10	2	2	2	0.5	0.5
10071_8_13_Sam0013_2012_20_78	conserved hypothetical protein	UniRef100_F5S3W0	107	10	199	134	34.9673	93.0556	7.20503	1.66879e-11	6.37145e-08	2.8444e-10	2	2	2	0.5	0.5
10071_8_13_Sam0013_2012_20_84	conserved hypothetical protein	UniRef100_F5S3W5	107	10	199	134	34.9673	93.0556	7.20503	1.66879e-11	6.37145e-08	2.8444e-10	2	2	2	0.5	0.5
10071_8_13_Sam0013_2012_20_126	conserved hypothetical protein	UniRef100_F5S407	107	10	199	134	34.9673	93.0556	7.20503	1.66879e-11	6.37145e-08	2.8444e-10	2	2	2	0.5	0.5
10071_8_13_Sam0013_2012_20_40	putative rz1 protein	UniRef100_H6WYJ7	107	10	199	134	34.9673	93.0556	7.20503	1.66879e-11	6.37145e-08	2.8444e-10	2	2	2	0.5	0.5
10071_8_13_Sam0013_2012_20_65	conserved hypothetical protein	UniRef100_H8FY41	107	10	199	134	34.9673	93.0556	7.20503	1.66879e-11	6.37145e-08	2.8444e-10	2	2	2	0.5	0.5
10071_8_13_Sam0013_2012_20_31	conserved hypothetical protein	UniRef100_J9Q6F5	107	10	199	134	34.9673	93.0556	7.20503	1.66879e-11	6.37145e-08	2.8444e-10	2	2	2	0.5	0.5
LT904853.1_48	conserved hypothetical protein	UniRef100_J9Q6F5	107	10	199	134	34.9673	93.0556	7.20503	1.66879e-11	6.37145e-08	2.8444e-10	2	2	2	0.5	0.5
10071_8_13_Sam0013_2012_20_26	conserved hypothetical protein	UniRef100_J9Q6I3	107	10	199	134	34.9673	93.0556	7.20503	1.66879e-11	6.37145e-08	2.8444e-10	2	2	2	0.5	0.5
10071_8_13_Sam0013_2012_20_116	conserved hypothetical protein	UniRef100_J9Q6J5	107	10	199	134	34.9673	93.0556	7.20503	1.66879e-11	6.37145e-08	2.8444e-10	2	2	2	0.5	0.5
10071_8_13_Sam0013_2012_20_101	conserved hypothetical protein	UniRef100_J9Q6J9	107	10	199	134	34.9673	93.0556	7.20503	1.66879e-11	6.37145e-08	2.8444e-10	2	2	2	0.5	0.5
AUSMDU00049486_19_1	conserved hypothetical protein	UniRef100_J9Q6K2	107	10	199	134	34.9673	93.0556	7.20503	1.66879e-11	6.37145e-08	2.8444e-10	2	2	2	0.5	0.5
10071_8_13_Sam0013_2012_20_122	conserved hypothetical protein	UniRef100_J9Q739	107	10	199	134	34.9673	93.0556	7.20503	1.66879e-11	6.37145e-08	2.8444e-10	2	2	2	0.5	0.5
10071_8_37_Sam0037_2012_20_1	putative phosphoribosyl-ATP pyrophosphohydrolase-like -containing domain protein	UniRef100_J9Q742	107	10	199	134	34.9673	93.0556	7.20503	1.66879e-11	6.37145e-08	2.8444e-10	2	2	2	0.5	0.5
10071_8_13_Sam0013_2012_20_107	conserved hypothetical protein	UniRef100_J9Q743	107	10	199	134	34.9673	93.0556	7.20503	1.66879e-11	6.37145e-08	2.8444e-10	2	2	2	0.5	0.5
10071_8_13_Sam0013_2012_20_92	conserved hypothetical protein	UniRef100_J9Q748	107	10	199	134	34.9673	93.0556	7.20503	1.66879e-11	6.37145e-08	2.8444e-10	2	2	2	0.5	0.5
ERR5243669_100_12	conserved hypothetical protein	UniRef100_J9Q748	107	10	199	134	34.9673	93.0556	7.20503	1.66879e-11	6.37145e-08	2.8444e-10	2	2	2	0.5	0.5
ERR5243669_100_13	conserved hypothetical protein	UniRef100_J9Q748	107	10	199	134	34.9673	93.0556	7.20503	1.66879e-11	6.37145e-08	2.8444e-10	2	2	2	0.5	0.5
AUSMDU00022482_19_129	putative DNA helicase domain protein	UniRef100_J9Q7G4	107	10	199	134	34.9673	93.0556	7.20503	1.66879e-11	6.37145e-08	2.8444e-10	2	2	2	0.5	0.5
10071_8_13_Sam0013_2012_20_127	conserved hypothetical protein	UniRef100_J9Q7G9	107	10	199	134	34.9673	93.0556	7.20503	1.66879e-11	6.37145e-08	2.8444e-10	2	2	2	0.5	0.5
10071_8_13_Sam0013_2012_20_118	conserved hypothetical protein	UniRef100_J9Q7H1	107	10	199	134	34.9673	93.0556	7.20503	1.66879e-11	6.37145e-08	2.8444e-10	2	2	2	0.5	0.5
10071_8_13_Sam0013_2012_20_98	conserved hypothetical protein	UniRef100_J9Q7H6	107	10	199	134	34.9673	93.0556	7.20503	1.66879e-11	6.37145e-08	2.8444e-10	2	2	2	0.5	0.5
10071_8_13_Sam0013_2012_20_80	conserved hypothetical protein	UniRef100_J9Q7I1	107	10	199	134	34.9673	93.0556	7.20503	1.66879e-11	6.37145e-08	2.8444e-10	2	2	2	0.5	0.5
10071_8_13_Sam0013_2012_20_66	putative aBC transporter ATP-binding protein	UniRef100_J9Q7I6	107	10	199	134	34.9673	93.0556	7.20503	1.66879e-11	6.37145e-08	2.8444e-10	2	2	2	0.5	0.5
10071_8_13_Sam0013_2012_20_52	conserved hypothetical protein	UniRef100_J9Q7R3	107	10	199	134	34.9673	93.0556	7.20503	1.66879e-11	6.37145e-08	2.8444e-10	2	2	2	0.5	0.5
10071_8_13_Sam0013_2012_20_41	conserved hypothetical protein	UniRef100_J9Q7R6	107	10	199	134	34.9673	93.0556	7.20503	1.66879e-11	6.37145e-08	2.8444e-10	2	2	2	0.5	0.5
LT904895.1_83	parA family domain protein	UniRef100_J9Q7R7	107	10	199	134	34.9673	93.0556	7.20503	1.66879e-11	6.37145e-08	2.8444e-10	2	2	2	0.5	0.5
10071_8_13_Sam0013_2012_20_34	conserved hypothetical protein	UniRef100_J9Q7R8	107	10	199	134	34.9673	93.0556	7.20503	1.66879e-11	6.37145e-08	2.8444e-10	2	2	2	0.5	0.5
10071_8_13_Sam0013_2012_20_29	conserved hypothetical protein	UniRef100_J9Q7R9	107	10	199	134	34.9673	93.0556	7.20503	1.66879e-11	6.37145e-08	2.8444e-10	2	2	2	0.5	0.5
10071_8_13_Sam0013_2012_20_24	conserved hypothetical protein	UniRef100_J9Q7S1	107	10	199	134	34.9673	93.0556	7.20503	1.66879e-11	6.37145e-08	2.8444e-10	2	2	2	0.5	0.5
10071_8_47_Sam0047_2012_20_129	putative exonuclease subunit 1 domain protein	UniRef100_J9Q7S9	107	10	199	134	34.9673	93.0556	7.20503	1.66879e-11	6.37145e-08	2.8444e-10	2	2	2	0.5	0.5
AUSMDU00049312_20_1	ribonucleoside-diphosphate reductase domain protein	UniRef100_J9Q7T0	107	10	199	134	34.9673	93.0556	7.20503	1.66879e-11	6.37145e-08	2.8444e-10	2	2	2	0.5	0.5
ERR5243646_104_23	phage antirepressor family protein	UniRef100_J9Q7T3	107	10	199	134	34.9673	93.0556	7.20503	1.66879e-11	6.37145e-08	2.8444e-10	2	2	2	0.5	0.5
10071_8_13_Sam0013_2012_20_81	conserved hypothetical protein	UniRef100_J9Q7T7	107	10	199	134	34.9673	93.0556	7.20503	1.66879e-11	6.37145e-08	2.8444e-10	2	2	2	0.5	0.5
10071_8_13_Sam0013_2012_20_72	conserved hypothetical protein	UniRef100_J9Q7T9	107	10	199	134	34.9673	93.0556	7.20503	1.66879e-11	6.37145e-08	2.8444e-10	2	2	2	0.5	0.5
10071_8_13_Sam0013_2012_20_67	conserved hypothetical protein	UniRef100_J9Q7U0	107	10	199	134	34.9673	93.0556	7.20503	1.66879e-11	6.37145e-08	2.8444e-10	2	2	2	0.5	0.5
ERR5243669_47_20	putative Ig-like -containing domain protein	UniRef100_J9Q7Y4	107	10	199	134	34.9673	93.0556	7.20503	1.66879e-11	6.37145e-08	2.8444e-10	2	2	2	0.5	0.5
10071_8_13_Sam0013_2012_20_30	conserved hypothetical protein	UniRef100_J9Q7Z0	107	10	199	134	34.9673	93.0556	7.20503	1.66879e-11	6.37145e-08	2.8444e-10	2	2	2	0.5	0.5
10071_8_13_Sam0013_2012_20_25	conserved hypothetical protein	UniRef100_J9Q7Z1	107	10	199	134	34.9673	93.0556	7.20503	1.66879e-11	6.37145e-08	2.8444e-10	2	2	2	0.5	0.5
10071_8_13_Sam0013_2012_20_5	conserved hypothetical protein	UniRef100_J9Q7Z3	107	10	199	134	34.9673	93.0556	7.20503	1.66879e-11	6.37145e-08	2.8444e-10	2	2	2	0.5	0.5
AUSMDU00022513_20_1	lipo domain protein	UniRef100_J9Q7Z4	107	10	199	134	34.9673	93.0556	7.20503	1.66879e-11	6.37145e-08	2.8444e-10	2	2	2	0.5	0.5
ERR5243669_86_7	lipo domain protein	UniRef100_J9Q7Z4	107	10	199	134	34.9673	93.0556	7.20503	1.66879e-11	6.37145e-08	2.8444e-10	2	2	2	0.5	0.5
10071_8_13_Sam0013_2012_20_120	conserved hypothetical protein	UniRef100_J9Q7Z6	107	10	199	134	34.9673	93.0556	7.20503	1.66879e-11	6.37145e-08	2.8444e-10	2	2	2	0.5	0.5
10071_8_13_Sam0013_2012_20_110	conserved hypothetical protein	UniRef100_J9Q7Z8	107	10	199	134	34.9673	93.0556	7.20503	1.66879e-11	6.37145e-08	2.8444e-10	2	2	2	0.5	0.5
10071_8_13_Sam0013_2012_20_105	conserved hypothetical protein	UniRef100_J9Q7Z9	107	10	199	134	34.9673	93.0556	7.20503	1.66879e-11	6.37145e-08	2.8444e-10	2	2	2	0.5	0.5
10071_8_13_Sam0013_2012_20_83	conserved hypothetical protein	UniRef100_J9Q804	107	10	199	134	34.9673	93.0556	7.20503	1.66879e-11	6.37145e-08	2.8444e-10	2	2	2	0.5	0.5
10071_8_13_Sam0013_2012_20_77	conserved hypothetical protein	UniRef100_J9Q805	107	10	199	134	34.9673	93.0556	7.20503	1.66879e-11	6.37145e-08	2.8444e-10	2	2	2	0.5	0.5
10071_8_13_Sam0013_2012_20_73	putative lipo domain protein	UniRef100_J9Q806	107	10	199	134	34.9673	93.0556	7.20503	1.66879e-11	6.37145e-08	2.8444e-10	2	2	2	0.5	0.5
AUSMDU00049493_21_23	conserved hypothetical protein	UniRef100_M7CF30	107	10	199	134	34.9673	93.0556	7.20503	1.66879e-11	6.37145e-08	2.8444e-10	2	2	2	0.5	0.5
10071_8_13_Sam0013_2012_20_13	conserved hypothetical protein	UniRef100_Q65AJ8	107	10	199	134	34.9673	93.0556	7.20503	1.66879e-11	6.37145e-08	2.8444e-10	2	2	2	0.5	0.5
10071_8_13_Sam0013_2012_20_115	conserved hypothetical protein	UniRef100_Q65AM5	107	10	199	134	34.9673	93.0556	7.20503	1.66879e-11	6.37145e-08	2.8444e-10	2	2	2	0.5	0.5
10071_8_15_Sam0015_2012_20_1	conserved hypothetical protein	UniRef100_Q65AP7	107	10	199	134	34.9673	93.0556	7.20503	1.66879e-11	6.37145e-08	2.8444e-10	2	2	2	0.5	0.5
10071_8_3_Sam0003_2012_20_129	conserved hypothetical protein	UniRef100_Q65AP7	107	10	199	134	34.9673	93.0556	7.20503	1.66879e-11	6.37145e-08	2.8444e-10	2	2	2	0.5	0.5
10071_8_32_Sam0032_2012_20_5	conserved hypothetical protein	UniRef100_Q65AQ1	107	10	199	134	34.9673	93.0556	7.20503	1.66879e-11	6.37145e-08	2.8444e-10	2	2	2	0.5	0.5
10071_8_49_Sam0049_2012_19_1	replication RepA domain protein	UniRef100_Q934T6	107	10	199	134	34.9673	93.0556	7.20503	1.66879e-11	6.37145e-08	2.8444e-10	2	2	2	0.5	0.5
.10562_2_26.20_117	putative phage tail domain protein	UniRef100_Q935B1	107	10	199	134	34.9673	93.0556	7.20503	1.66879e-11	6.37145e-08	2.8444e-10	2	2	2	0.5	0.5
AUSMDU00036006_18_130	conserved hypothetical protein	UniRef100_Q935E1	107	10	199	134	34.9673	93.0556	7.20503	1.66879e-11	6.37145e-08	2.8444e-10	2	2	2	0.5	0.5
10071_8_13_Sam0013_2012_20_39	conserved hypothetical protein	UniRef100_S2ERM0	107	10	199	134	34.9673	93.0556	7.20503	1.66879e-11	6.37145e-08	2.8444e-10	2	2	2	0.5	0.5
10071_8_13_Sam0013_2012_20_90	conserved hypothetical protein	UniRef100_V5TYV4	107	10	199	134	34.9673	93.0556	7.20503	1.66879e-11	6.37145e-08	2.8444e-10	2	2	2	0.5	0.5
10071_8_13_Sam0013_2012_20_11	cobalamin biosynthesis CobT family protein	PF06213.7	106	8	200	136	34.6405	94.4444	9.01	8.17893e-13	3.12272e-09	4.95669e-11	3	2	2	1	1
10071_8_13_Sam0013_2012_20_42	hypothetical protein	default	106	9	200	135	34.6405	93.75	7.95	5.15075e-12	1.96656e-08	2.54604e-10	4	3	3	0.625	0.625
10071_8_13_Sam0013_2012_20_3	hypothetical protein	default	106	10	200	134	34.6405	93.0556	7.102	3.19119e-11	1.2184e-07	4.75069e-10	3	2	3	0.25	1
10071_8_13_Sam0013_2012_20_57	hypothetical protein	default	106	10	200	134	34.6405	93.0556	7.102	3.19119e-11	1.2184e-07	4.75069e-10	3	2	3	0.25	1
10071_8_13_Sam0013_2012_20_60	hypothetical protein	default	106	10	200	134	34.6405	93.0556	7.102	3.19119e-11	1.2184e-07	4.75069e-10	3	2	3	0.25	1
10071_8_13_Sam0013_2012_20_8	hypothetical protein	default	106	10	200	134	34.6405	93.0556	7.102	3.19119e-11	1.2184e-07	4.75069e-10	3	2	3	0.25	1
AUSMDU00036014_18_129	hypothetical protein	default	106	10	200	134	34.6405	93.0556	7.102	3.19119e-11	1.2184e-07	4.75069e-10	3	2	3	0.25	1
10071_8_13_Sam0013_2012_20_102	RNase H family protein	PF00075.19	106	10	200	134	34.6405	93.0556	7.102	3.19119e-11	1.2184e-07	4.75069e-10	3	2	3	0.25	1
10071_8_13_Sam0013_2012_20_17	glutaredoxin family protein	PF00462.19	106	10	200	134	34.6405	93.0556	7.102	3.19119e-11	1.2184e-07	4.75069e-10	3	2	3	0.25	1
10071_8_13_Sam0013_2012_20_106	exonuclease family protein	PF00929.19	106	10	200	134	34.6405	93.0556	7.102	3.19119e-11	1.2184e-07	4.75069e-10	3	2	3	0.25	1
AUSMDU00049494_19_129	initiator Replication family protein	PF01051.16	106	10	200	134	34.6405	93.0556	7.102	3.19119e-11	1.2184e-07	4.75069e-10	3	2	3	0.25	1
10071_8_13_Sam0013_2012_20_10	AAA domain family protein	PF07728.9	106	10	200	134	34.6405	93.0556	7.102	3.19119e-11	1.2184e-07	4.75069e-10	3	2	3	0.25	1
AUSMDU00049492_20_129	lambda phage tail tape-measure family protein	PF09718.5	106	10	200	134	34.6405	93.0556	7.102	3.19119e-11	1.2184e-07	4.75069e-10	3	2	3	0.25	1
AUSMDU00022489_20_127	fibronectin type III family protein	PF12421.3	106	10	200	134	34.6405	93.0556	7.102	3.19119e-11	1.2184e-07	4.75069e-10	3	2	3	0.25	1
10071_8_13_Sam0013_2012_20_119	calcineurin-like phosphoesterase superfamily domain protein	PF12850.2	106	10	200	134	34.6405	93.0556	7.102	3.19119e-11	1.2184e-07	4.75069e-10	3	2	3	0.25	1
10071_8_13_Sam0013_2012_20_97	methyltransferase domain protein	PF13708.1	106	10	200	134	34.6405	93.0556	7.102	3.19119e-11	1.2184e-07	4.75069e-10	3	2	3	0.25	1
10071_8_13_Sam0013_2012_20_18	phage family protein	PF13876.1	106	10	200	134	34.6405	93.0556	7.102	3.19119e-11	1.2184e-07	4.75069e-10	3	2	3	0.25	1
10071_8_13_Sam0013_2012_20_44	chaperone of endosialidase family protein	PF13884.1	106	10	200	134	34.6405	93.0556	7.102	3.19119e-11	1.2184e-07	4.75069e-10	3	2	3	0.25	1
10071_8_13_Sam0013_2012_20_9	DNA polymerase III, alpha subunit	TIGR00594	106	10	200	134	34.6405	93.0556	7.102	3.19119e-11	1.2184e-07	4.75069e-10	3	2	3	0.25	1
Indonesia_10593_2_83_IndoE00-6172_2000_19_1	DNA polymerase III, alpha subunit	TIGR00594	106	10	200	134	34.6405	93.0556	7.102	3.19119e-11	1.2184e-07	4.75069e-10	3	2	3	0.25	1
AUSMDU00036583_18_1	ribonucleoside-diphosphate reductase, alpha subunit	TIGR02506	106	10	200	134	34.6405	93.0556	7.102	3.19119e-11	1.2184e-07	4.75069e-10	3	2	3	0.25	1
AUSMDU00022466_18_1	putative membrane protein	TMHMM	106	10	200	134	34.6405	93.0556	7.102	3.19119e-11	1.2184e-07	4.75069e-10	3	2	3	0.25	1
AUSMDU00022489_20_104	conserved hypothetical protein	UniRef100_F5S430	106	10	200	134	34.6405	93.0556	7.102	3.19119e-11	1.2184e-07	4.75069e-10	3	2	3	0.25	1
10071_8_13_Sam0013_2012_20_96	conserved hypothetical protein	UniRef100_J9Q6K2	106	10	200	134	34.6405	93.0556	7.102	3.19119e-11	1.2184e-07	4.75069e-10	3	2	3	0.25	1
10071_8_13_Sam0013_2012_20_27	conserved hypothetical protein	UniRef100_J9Q729	106	10	200	134	34.6405	93.0556	7.102	3.19119e-11	1.2184e-07	4.75069e-10	3	2	3	0.25	1
10071_8_13_Sam0013_2012_20_16	conserved hypothetical protein	UniRef100_M7CIP5	106	10	200	134	34.6405	93.0556	7.102	3.19119e-11	1.2184e-07	4.75069e-10	3	2	3	0.25	1
10071_8_13_Sam0013_2012_20_6	conserved hypothetical protein	UniRef100_O68767	106	10	200	134	34.6405	93.0556	7.102	3.19119e-11	1.2184e-07	4.75069e-10	3	2	3	0.25	1
.10562_2_26.20_109	conserved hypothetical protein	UniRef100_S2EVB9	106	10	200	134	34.6405	93.0556	7.102	3.19119e-11	1.2184e-07	4.75069e-10	3	2	3	0.25	1
10071_8_13_Sam0013_2012_20_35	conserved hypothetical protein	UniRef100_S2EVB9	106	10	200	134	34.6405	93.0556	7.102	3.19119e-11	1.2184e-07	4.75069e-10	3	2	3	0.25	1
10071_8_13_Sam0013_2012_20_76	hypothetical protein	default	105	7	201	137	34.3137	95.1389	10.2239	2.1644e-13	8.26368e-10	1.42477e-11	5	4	3	0.375	1
10071_8_13_Sam0013_2012_20_87	conserved hypothetical protein	UniRef100_J9Q750	105	9	201	135	34.3137	93.75	7.83582	9.85953e-12	3.76437e-08	2.8444e-10	4	3	3	0.625	0.625
10071_8_13_Sam0013_2012_20_88	conserved hypothetical protein	UniRef100_J9Q7T5	105	9	201	135	34.3137	93.75	7.83582	9.85953e-12	3.76437e-08	2.8444e-10	4	3	3	0.625	0.625
10071_8_13_Sam0013_2012_20_86	conserved hypothetical protein	UniRef100_J9Q803	105	9	201	135	34.3137	93.75	7.83582	9.85953e-12	3.76437e-08	2.8444e-10	4	3	3	0.625	0.625
10071_8_13_Sam0013_2012_20_21	hypothetical protein	default	105	10	201	134	34.3137	93.0556	7	3.29736e-11	1.25893e-07	4.75069e-10	3	2	3	0.25	1
10071_8_13_Sam0013_2012_20_22	putative lipoprotein	lipoP	105	10	201	134	34.3137	93.0556	7	3.29736e-11	1.25893e-07	4.75069e-10	3	2	3	0.25	1
10071_8_13_Sam0013_2012_20_14	phage integrase family protein	PF00589.17	105	10	201	134	34.3137	93.0556	7	3.29736e-11	1.25893e-07	4.75069e-10	3	2	3	0.25	1
10071_8_13_Sam0013_2012_20_123	initiator Replication family protein	PF01051.16	105	10	201	134	34.3137	93.0556	7	3.29736e-11	1.25893e-07	4.75069e-10	3	2	3	0.25	1
10071_8_15_Sam0015_2012_20_63	SPFH domain / Band 7 family protein	PF01145.20	105	10	201	134	34.3137	93.0556	7	3.29736e-11	1.25893e-07	4.75069e-10	4	2	4	0.125	1
ERR5243669_86_8	SPFH domain / Band 7 family protein	PF01145.20	105	10	201	134	34.3137	93.0556	7	3.29736e-11	1.25893e-07	4.75069e-10	3	2	3	0.25	1
10071_8_13_Sam0013_2012_20_20	phoH-like family protein	PF02562.11	105	10	201	134	34.3137	93.0556	7	3.29736e-11	1.25893e-07	4.75069e-10	3	2	3	0.25	1
10071_8_13_Sam0013_2012_20_114	ribonucleoside-diphosphate reductase, alpha subunit	TIGR02506	105	10	201	134	34.3137	93.0556	7	3.29736e-11	1.25893e-07	4.75069e-10	3	2	3	0.25	1
10071_8_13_Sam0013_2012_20_50	tape measure domain protein	TIGR02675	105	10	201	134	34.3137	93.0556	7	3.29736e-11	1.25893e-07	4.75069e-10	4	2	4	0.125	1
10071_8_13_Sam0013_2012_20_23	conserved hypothetical protein	UniRef100_B5RKD3	105	10	201	134	34.3137	93.0556	7	3.29736e-11	1.25893e-07	4.75069e-10	4	2	4	0.125	1
10071_8_13_Sam0013_2012_20_19	conserved hypothetical protein	UniRef100_F5S430	105	10	201	134	34.3137	93.0556	7	3.29736e-11	1.25893e-07	4.75069e-10	3	2	3	0.25	1
10071_8_13_Sam0013_2012_20_61	hypothetical protein	default	104	10	202	134	33.9869	93.0556	6.89901	5.89808e-11	2.25189e-07	8.12955e-10	4	2	4	0.125	1
.10562_2_26.20_12	conserved hypothetical protein	UniRef100_Q65AP7	104	10	202	134	33.9869	93.0556	6.89901	5.89808e-11	2.25189e-07	8.12955e-10	5	2	5	0.0625	1
10493_1_54_SamMDUST282_2004_20_1	fibronectin type III family protein	PF12421.3	103	10	203	134	33.6601	93.0556	6.79901	1.10967e-10	4.23672e-07	1.50773e-09	4	2	4	0.125	1
AUSMDU00052122_19_1	fibronectin type III family protein	PF12421.3	103	10	203	134	33.6601	93.0556	6.79901	1.10967e-10	4.23672e-07	1.50773e-09	4	2	4	0.125	1
10071_8_13_Sam0013_2012_20_45	phage tail family protein	PF13550.1	103	10	203	134	33.6601	93.0556	6.79901	1.10967e-10	4.23672e-07	1.50773e-09	5	2	5	0.0625	1
10071_8_13_Sam0013_2012_20_62	conserved hypothetical protein	UniRef100_Q65AP7	103	10	203	134	33.6601	93.0556	6.79901	1.10967e-10	4.23672e-07	1.50773e-09	5	2	5	0.0625	1
AUSMDU00036175_20_1	ATP dependent DNA ligase domain protein	PF01068.16	102	10	204	134	33.3333	93.0556	6.7	1.15039e-10	4.3922e-07	1.55752e-09	3	2	3	0.25	1
10071_8_13_Sam0013_2012_20_28	ATP dependent DNA ligase domain protein	PF01068.16	101	10	205	134	33.0065	93.0556	6.60195	2.02974e-10	7.74956e-07	2.57461e-09	3	2	3	0.25	1
10071_8_34_Sam0034_2012_51_1	hypothetical protein	default	100	139	206	5	32.6797	3.47222	0.0174618	5.19143e-43	1.98209e-39	3.30348e-40	17	3	16	0.000274658	0.0127258
CP044007.1_4360	cytochrome c-type biogenesis protein CcmF	TIGR00353	100	139	206	5	32.6797	3.47222	0.0174618	5.19143e-43	1.98209e-39	3.30348e-40	17	3	16	0.000274658	0.0127258
LT883153.1_59	cytochrome c-type biogenesis protein CcmF	TIGR00353	100	139	206	5	32.6797	3.47222	0.0174618	5.19143e-43	1.98209e-39	3.30348e-40	17	3	16	0.000274658	0.0127258
Laos_10060_6_12_LaoSV357_2009_52_6	cytochrome c-type biogenesis protein CcmF	TIGR00353	100	140	206	4	32.6797	2.77778	0.0138696	3.14532e-44	1.20088e-40	4.00295e-41	17	2	16	0.000274658	0.00234985
.10060_6_18.11_11	conserved hypothetical protein	UniRef100_B0JVF8	91	114	215	30	29.7386	20.8333	0.111383	2.55208e-23	9.74383e-20	1.39198e-20	22	7	19	0.000855446	0.133801
10493_1_7_SamMDUST125_2011_17_84	bacterial SH3 domain protein	PF08239.6	77	77	229	67	25.1634	46.5278	0.292576	6.38912e-09	2.43936e-05	6.89811e-08	21	6	17	0.00719738	0.0783539
Laos_10060_6_12_LaoSV357_2009_57_1	phage tail-collar fibre family protein	PF12571.3	69	77	237	67	22.549	46.5278	0.253329	1.91367e-10	7.3064e-07	2.43547e-09	24	13	18	0.0226558	0.83882
contig_001_4558	phage tail-collar fibre family protein	PF12571.3	69	77	237	67	22.549	46.5278	0.253329	1.91367e-10	7.3064e-07	2.43547e-09	24	13	18	0.0226558	0.83882
AUSMDU00022471_17_84	conserved hypothetical protein	PF04255.9	26	41	280	103	8.49673	71.5278	0.233275	1.28777e-07	0.00049167	1.1651e-06	14	7	9	0.42395	1
LT883153.1_2373	transposase IS200 like family protein	PF01797.11	22	58	284	86	7.18954	59.7222	0.114862	1.52852e-16	5.83589e-13	1.32634e-14	15	5	13	0.00738525	0.301758
.10060_6_16.4_149	baseplate J-like family protein	PF04865.9	20	48	286	96	6.53595	66.6667	0.13986	1.42382e-12	5.43614e-09	8.49397e-11	12	6	8	0.387695	1
.10060_6_18.41_2	baseplate J-like family protein	PF04865.9	18	41	288	103	5.88235	71.5278	0.157012	2.36656e-10	9.03554e-07	2.97222e-09	12	4	10	0.0385742	0.387695
contig_001_1459	putative xanthosine permease	UniRef100_I3W415	18	44	288	100	5.88235	69.4444	0.142045	1.54316e-11	5.8918e-08	2.8444e-10	11	4	9	0.0654297	0.548828
.10060_6_16.10_57	putative xanthosine permease	UniRef100_I3W415	18	45	288	99	5.88235	68.75	0.1375	6.73417e-12	2.57111e-08	2.8444e-10	13	4	11	0.0224609	0.266846
contig_001_480	sodium pump decarboxylase, gamma subunit	TIGR01195	18	61	288	83	5.88235	57.6389	0.085041	5.08795e-20	1.94258e-16	1.02241e-17	11	4	9	0.0654297	0.548828
10071_8_12_Sam0012_2012_57_4	phage tail-collar fibre family protein	PF12571.3	15	31	291	113	4.90196	78.4722	0.187895	3.64173e-07	0.00139041	3.14573e-06	19	9	12	0.359283	1
10071_8_30_Sam0030_2012_8_68	conserved hypothetical protein	UniRef100_Q8Z720	13	43	293	101	4.24837	70.1389	0.104215	1.84497e-13	7.0441e-10	1.23581e-11	9	3	7	0.179688	0.507812
LT904878.1_2496	conserved hypothetical protein	UniRef100_Q8Z720	13	43	293	101	4.24837	70.1389	0.104215	1.84497e-13	7.0441e-10	1.23581e-11	9	3	7	0.179688	0.507812
10071_8_30_Sam0030_2012_14_12	acyltransferase family protein	PF01757.17	13	44	293	100	4.24837	69.4444	0.100838	6.10543e-14	2.33105e-10	4.23828e-12	9	3	7	0.179688	0.507812
10071_8_30_Sam0030_2012_2_109	conserved hypothetical protein	UniRef100_S5N1T4	13	44	293	100	4.24837	69.4444	0.100838	6.10543e-14	2.33105e-10	4.23828e-12	9	3	7	0.179688	0.507812
10071_8_30_Sam0030_2012_14_13	glycosyl transferase 2 family protein	PF00535.21	13	45	293	99	4.24837	68.75	0.0976109	1.99567e-14	7.61946e-11	1.46528e-12	9	3	7	0.179688	0.507812
10071_8_30_Sam0030_2012_14_14	gtrA-like family protein	PF04138.9	13	45	293	99	4.24837	68.75	0.0976109	1.99567e-14	7.61946e-11	1.46528e-12	9	3	7	0.179688	0.507812
.10060_6_16.11_11	hypothetical protein	default	12	105	294	39	3.92157	27.0833	0.0151603	6.8378e-55	2.61067e-51	2.61067e-51	22	4	20	0.000121117	0.00434351
LT904871.1_1039	cheC-like family protein	PF04509.7	11	37	295	107	3.59477	74.3056	0.107833	1.24683e-11	4.76038e-08	2.8444e-10	13	6	10	0.0922852	1
LT904869.1_3593	cheC-like family protein	PF04509.7	11	95	295	49	3.59477	34.0278	0.0192328	1.92264e-47	7.34064e-44	3.67032e-44	22	4	20	0.000121117	0.00434351
LT904882.1_3322	cheC-like family protein	PF04509.7	9	34	297	110	2.94118	76.3889	0.0980392	2.94667e-11	1.12504e-07	4.75069e-10	12	4	9	0.145996	0.387695
LR590081.1_3210	cheC-like family protein	PF04509.7	6	30	300	114	1.96078	79.1667	0.076	4.60122e-11	1.75675e-07	6.60431e-10	10	2	9	0.0214844	0.109375
LT905140.1_1590	cheC-like family protein	PF04509.7	6	31	300	113	1.96078	78.4722	0.0729032	1.50765e-11	5.75619e-08	2.8444e-10	10	2	9	0.0214844	0.109375
contig_001_3364	cheC-like family protein	PF04509.7	3	22	303	122	0.980392	84.7222	0.0549055	3.56371e-09	1.36062e-05	3.90984e-08	10	2	9	0.0214844	0.109375
AUSMDU00049307_11_11	conserved hypothetical protein	UniRef100_J7R5H1	2	15	304	129	0.653595	89.5833	0.0565789	1.59335e-06	0.00608342	1.28614e-05	5	2	4	0.375	1
LT905088.1_703	cheC-like family protein	PF04509.7	2	16	304	128	0.653595	88.8889	0.0526316	5.32177e-07	0.00203185	4.58658e-06	10	1	9	0.0214844	0.0214844
10561_2_56_SamH12ESR04928_2012_21_20	nitrate reductase molybdenum cofactor assembly chaperone	TIGR00684	2	21	304	123	0.653595	85.4167	0.0385338	1.87661e-09	7.16489e-06	2.15162e-08	5	2	4	0.375	1
Fiji_8490_6_44_FijMDUST44_1996_67_1	hypothetical protein	default	2	22	304	122	0.653595	84.7222	0.0364833	5.88607e-10	2.2473e-06	6.91478e-09	5	2	4	0.375	1
10561_2_56_SamH12ESR04928_2012_21_21	respiratory nitrate reductase, gamma subunit	TIGR00351	2	22	304	122	0.653595	84.7222	0.0364833	5.88607e-10	2.2473e-06	6.91478e-09	5	2	4	0.375	1
CP053702.1_3158	na+ symporter family protein	TIGR00785	1	32	305	112	0.326797	77.7778	0.0114754	2.65566e-16	1.01393e-12	2.23767e-14	9	1	8	0.0390625	0.0390625
LT883153.1_14	resolvase, N terminal domain protein	PF00239.16	0	10	306	134	0	93.0556	0	9.04554e-06	0.0345359	6.30216e-05	5	0	5	0.0625	0.0625
LT904854.1_3368	cheC-like family protein	PF04509.7	0	10	306	134	0	93.0556	0	9.04554e-06	0.0345359	6.30216e-05	5	0	5	0.0625	0.0625
LT904881.1_1041	cheC-like family protein	PF04509.7	0	10	306	134	0	93.0556	0	9.04554e-06	0.0345359	6.30216e-05	5	0	5	0.0625	0.0625
LT883153.1_17	dihydrofolate reductase type 1	UniRef100_P00382	0	10	306	134	0	93.0556	0	9.04554e-06	0.0345359	6.30216e-05	5	0	5	0.0625	0.0625
AL513383.1_197	EAL domain protein	PF00563.15	0	11	306	133	0	92.3611	0	2.75478e-06	0.0105177	2.10355e-05	5	0	5	0.0625	0.0625
AL513383.1_196	integrase core domain protein	PF00665.21	0	11	306	133	0	92.3611	0	2.75478e-06	0.0105177	2.10355e-05	5	0	5	0.0625	0.0625
AL513383.1_203	merT mercuric transport family protein	PF02411.10	0	11	306	133	0	92.3611	0	2.75478e-06	0.0105177	2.10355e-05	5	0	5	0.0625	0.0625
AL513383.1_201	merC mercury resistance family protein	PF03203.9	0	11	306	133	0	92.3611	0	2.75478e-06	0.0105177	2.10355e-05	5	0	5	0.0625	0.0625
Fiji_8490_6_44_FijMDUST44_1996_35_12	putative transposase	PF03400.8	0	11	306	133	0	92.3611	0	2.75478e-06	0.0105177	2.10355e-05	3	0	3	0.25	0.25
AL513383.1_198	merE family protein	PF05052.7	0	11	306	133	0	92.3611	0	2.75478e-06	0.0105177	2.10355e-05	5	0	5	0.0625	0.0625
AL513383.1_191	replication C family protein	PF06504.6	0	11	306	133	0	92.3611	0	2.75478e-06	0.0105177	2.10355e-05	5	0	5	0.0625	0.0625
LT905061.1_135	replication C family protein	PF06504.6	0	11	306	133	0	92.3611	0	2.75478e-06	0.0105177	2.10355e-05	5	0	5	0.0625	0.0625
LT883153.1_15	conserved hypothetical protein	PF11809.3	0	11	306	133	0	92.3611	0	2.75478e-06	0.0105177	2.10355e-05	5	0	5	0.0625	0.0625
AL513383.1_202	mercuric transport protein periplasmic component	TIGR02052	0	11	306	133	0	92.3611	0	2.75478e-06	0.0105177	2.10355e-05	5	0	5	0.0625	0.0625
AL513383.1_200	mercuric reductase	TIGR02053	0	11	306	133	0	92.3611	0	2.75478e-06	0.0105177	2.10355e-05	5	0	5	0.0625	0.0625
AL513383.1_199	mercuric resistence transcriptional repressor protein MerD	TIGR02054	0	11	306	133	0	92.3611	0	2.75478e-06	0.0105177	2.10355e-05	5	0	5	0.0625	0.0625
AL513383.1_190	regulatory protein RepA	UniRef100_P20356	0	11	306	133	0	92.3611	0	2.75478e-06	0.0105177	2.10355e-05	5	0	5	0.0625	0.0625
LT905061.1_134	regulatory protein RepA	UniRef100_P20356	0	11	306	133	0	92.3611	0	2.75478e-06	0.0105177	2.10355e-05	5	0	5	0.0625	0.0625
AL513383.1_184	hypothetical protein	default	0	12	306	132	0	91.6667	0	8.34591e-07	0.00318647	6.75099e-06	5	0	5	0.0625	0.0625
AL513383.1_180	acetyltransferase family protein	PF00583.19	0	12	306	132	0	91.6667	0	8.34591e-07	0.00318647	6.75099e-06	5	0	5	0.0625	0.0625
AL513383.1_182	tn3 transposase DDE domain protein	PF01526.12	0	12	306	132	0	91.6667	0	8.34591e-07	0.00318647	6.75099e-06	5	0	5	0.0625	0.0625
LT883153.1_13	tn3 transposase DDE domain protein	PF01526.12	0	12	306	132	0	91.6667	0	8.34591e-07	0.00318647	6.75099e-06	5	0	5	0.0625	0.0625
LT904892.1_119	merR, DNA binding family protein	PF09278.6	0	12	306	132	0	91.6667	0	8.34591e-07	0.00318647	6.75099e-06	5	0	5	0.0625	0.0625
AL513383.1_204	hg(II)-responsive transcriptional regulator	TIGR02051	0	12	306	132	0	91.6667	0	8.34591e-07	0.00318647	6.75099e-06	5	0	5	0.0625	0.0625
AL513383.1_179	chloramphenicol acetyltransferase	UniRef100_P58777	0	12	306	132	0	91.6667	0	8.34591e-07	0.00318647	6.75099e-06	5	0	5	0.0625	0.0625
ERR5243709_19_61	small Multidrug Resistance family protein	PF00893.14	0	13	306	131	0	90.9722	0	2.51521e-07	0.000960305	2.2076e-06	6	0	6	0.03125	0.03125
AL513383.1_188	transposase zinc-binding domain protein	PF14319.1	0	13	306	131	0	90.9722	0	2.51521e-07	0.000960305	2.2076e-06	5	0	5	0.0625	0.0625
ERR5243709_19_62	dihydropteroate synthase	TIGR01496	0	13	306	131	0	90.9722	0	2.51521e-07	0.000960305	2.2076e-06	6	0	6	0.03125	0.03125
AL513383.1_141	integron integrase family protein	TIGR02249	0	13	306	131	0	90.9722	0	2.51521e-07	0.000960305	2.2076e-06	5	0	5	0.0625	0.0625
AL513383.1_193	phosphotransferase enzyme family protein	PF01636.18	0	14	306	130	0	90.2778	0	7.53986e-08	0.000287872	6.87045e-07	5	0	5	0.0625	0.0625
ERR5243709_19_55	phage integrase, N-terminal SAM-like domain protein	PF02899.12	0	14	306	130	0	90.2778	0	7.53986e-08	0.000287872	6.87045e-07	6	0	6	0.03125	0.03125
AL513383.1_194	aminoglycoside/hydroxyurea antibiotic resistance kinase family protein	PF04655.9	0	14	306	130	0	90.2778	0	7.53986e-08	0.000287872	6.87045e-07	5	0	5	0.0625	0.0625
AL513383.1_192	dihydropteroate synthase	TIGR01496	0	14	306	130	0	90.2778	0	7.53986e-08	0.000287872	6.87045e-07	5	0	5	0.0625	0.0625
LT904892.1_106	integrase core domain protein	PF00665.21	0	15	306	129	0	89.5833	0	2.24812e-08	8.58333e-05	2.21792e-07	5	0	5	0.0625	0.0625
AL513383.1_186	helix-turn-helix domain of resolvase family protein	PF02796.10	0	15	306	129	0	89.5833	0	2.24812e-08	8.58333e-05	2.21792e-07	6	0	6	0.03125	0.03125
AL513383.1_183	DDE domain protein	PF13610.1	0	15	306	129	0	89.5833	0	2.24812e-08	8.58333e-05	2.21792e-07	5	0	5	0.0625	0.0625
CP053703.1_30	DDE domain protein	PF13610.1	0	15	306	129	0	89.5833	0	2.24812e-08	8.58333e-05	2.21792e-07	5	0	5	0.0625	0.0625
LT904892.1_102	DDE domain protein	PF13610.1	0	15	306	129	0	89.5833	0	2.24812e-08	8.58333e-05	2.21792e-07	5	0	5	0.0625	0.0625
LT904892.1_103	DDE domain protein	PF13610.1	0	15	306	129	0	89.5833	0	2.24812e-08	8.58333e-05	2.21792e-07	5	0	5	0.0625	0.0625
LT904892.1_105	tnpA domain protein	UniRef100_L0FQJ1	0	15	306	129	0	89.5833	0	2.24812e-08	8.58333e-05	2.21792e-07	5	0	5	0.0625	0.0625
ERR5243709_19_54	beta-lactamase TEM-12	UniRef100_Q48406	0	15	306	129	0	89.5833	0	2.24812e-08	8.58333e-05	2.21792e-07	6	0	6	0.03125	0.03125
AL513382.1_2242	putative transposase	PF03400.8	0	21	306	123	0	85.4167	0	1.40679e-11	5.37113e-08	2.8444e-10	7	0	7	0.015625	0.015625
AL513382.1_3878	hypothetical protein	default	0	24	306	120	0	83.3333	0	3.258e-13	1.2439e-09	2.03919e-11	7	0	7	0.015625	0.015625
CP040574.1_58	putative transposase	PF03400.8	0	24	306	120	0	83.3333	0	3.258e-13	1.2439e-09	2.03919e-11	7	0	7	0.015625	0.015625
CP053702.1_291	insA N-terminal domain protein	PF03811.8	0	24	306	120	0	83.3333	0	3.258e-13	1.2439e-09	2.03919e-11	7	0	7	0.015625	0.015625
Trait = Clade 3.5
Gene	Annotation		Number_pos_present_in	Number_neg_present_in	Number_pos_not_present_in	Number_neg_not_present_in	Sensitivity	Specificity	Odds_ratio	Naive_p	Bonferroni_p	Benjamini_H_p	Max_Pairwise_comparisons	Max_supporting_pairs	Max_opposing_pairs	Best_pairwise_comp_p	Worst_pairwise_comp_p
10541_2_43_SamMDUST325_1992_26_33	hypothetical protein	default	393	51	0	6	100	10.5263	inf	3.25356e-06	0.0124221	5.33138e-05	4	4	0	0.125	0.125
AUSMDU00035999_24_32	phage integrase family protein	PF00589.17	393	51	0	6	100	10.5263	inf	3.25356e-06	0.0124221	5.33138e-05	4	4	0	0.125	0.125
LT904870.2_803	conserved hypothetical protein	UniRef100_R8WP73	393	51	0	6	100	10.5263	inf	3.25356e-06	0.0124221	5.33138e-05	4	4	0	0.125	0.125
Laos_10060_6_12_LaoSV357_2009_23_30	conserved hypothetical protein	UniRef100_Q6D4S9	393	51	0	6	100	10.5263	inf	3.25356e-06	0.0124221	5.33138e-05	4	4	0	0.125	0.125
Laos_10060_6_12_LaoSV357_2009_23_31	conserved hypothetical protein	UniRef100_Q6D4T0	393	51	0	6	100	10.5263	inf	3.25356e-06	0.0124221	5.33138e-05	4	4	0	0.125	0.125
Laos_10060_6_12_LaoSV357_2009_23_32	phage regulatory Rha family protein	PF09669.5	393	51	0	6	100	10.5263	inf	3.25356e-06	0.0124221	5.33138e-05	4	4	0	0.125	0.125
Laos_10060_6_12_LaoSV357_2009_23_33	phage integrase family protein	PF00589.17	393	51	0	6	100	10.5263	inf	3.25356e-06	0.0124221	5.33138e-05	4	4	0	0.125	0.125
10561_2_56_SamH12ESR04928_2012_3_65	prophage CP4-57 regulatory family protein	PF05930.7	393	50	0	7	100	12.2807	inf	3.7372e-07	0.00142686	6.73049e-06	4	4	0	0.125	0.125
10561_2_56_SamH12ESR04928_2012_3_69	poxvirus D5 protein-like family protein	PF03288.11	393	50	0	7	100	12.2807	inf	3.7372e-07	0.00142686	6.73049e-06	4	4	0	0.125	0.125
LT905063.1_3875	poxvirus D5 protein-like family protein	PF03288.11	393	50	0	7	100	12.2807	inf	3.7372e-07	0.00142686	6.73049e-06	4	4	0	0.125	0.125
Laos_10060_6_12_LaoSV357_2009_23_29	conserved hypothetical protein	UniRef100_R8WP73	393	50	0	7	100	12.2807	inf	3.7372e-07	0.00142686	6.73049e-06	5	5	0	0.0625	0.0625
Laos_10060_6_12_LaoSV357_2009_3_57	phage integrase family protein	PF00589.17	393	50	0	7	100	12.2807	inf	3.7372e-07	0.00142686	6.73049e-06	4	4	0	0.125	0.125
Laos_10060_6_12_LaoSV357_2009_3_61	conserved hypothetical protein	UniRef100_S1E3W8	393	50	0	7	100	12.2807	inf	3.7372e-07	0.00142686	6.73049e-06	4	4	0	0.125	0.125
Laos_10060_6_12_LaoSV357_2009_3_62	phage polarity suppression family protein	PF07455.6	393	50	0	7	100	12.2807	inf	3.7372e-07	0.00142686	6.73049e-06	4	4	0	0.125	0.125
Laos_10060_6_12_LaoSV357_2009_3_63	ogr/Delta-like zinc finger family protein	PF04606.7	393	50	0	7	100	12.2807	inf	3.7372e-07	0.00142686	6.73049e-06	4	4	0	0.125	0.125
Laos_10060_6_12_LaoSV357_2009_3_64	conserved hypothetical protein	UniRef100_V0AVH8	393	50	0	7	100	12.2807	inf	3.7372e-07	0.00142686	6.73049e-06	4	4	0	0.125	0.125
Laos_10060_6_12_LaoSV357_2009_3_65	prophage CP4-57 regulatory family protein	PF05930.7	393	50	0	7	100	12.2807	inf	3.7372e-07	0.00142686	6.73049e-06	4	4	0	0.125	0.125
Laos_10060_6_12_LaoSV357_2009_3_66	hypothetical protein	default	393	50	0	7	100	12.2807	inf	3.7372e-07	0.00142686	6.73049e-06	4	4	0	0.125	0.125
Laos_10060_6_12_LaoSV357_2009_3_67	hypothetical protein	default	393	50	0	7	100	12.2807	inf	3.7372e-07	0.00142686	6.73049e-06	4	4	0	0.125	0.125
Laos_10060_6_12_LaoSV357_2009_3_68	putative p4 phage protein	UniRef100_E5F8V1	393	50	0	7	100	12.2807	inf	3.7372e-07	0.00142686	6.73049e-06	4	4	0	0.125	0.125
Laos_10060_6_12_LaoSV357_2009_3_69	zinc-binding domain of primase-helicase family protein	PF08273.7	393	50	0	7	100	12.2807	inf	3.7372e-07	0.00142686	6.73049e-06	4	4	0	0.125	0.125
Laos_10060_6_12_LaoSV357_2009_3_70	poxvirus D5 protein-like family protein	PF03288.11	393	50	0	7	100	12.2807	inf	3.7372e-07	0.00142686	6.73049e-06	4	4	0	0.125	0.125
CP030936.1_2307	lysR substrate binding domain protein	PF03466.15	393	49	0	8	100	14.0351	inf	4.21806e-08	0.000161046	8.4317e-07	6	6	0	0.03125	0.03125
CP030936.1_2308	bacterial regulatory helix-turn-helix , lysR family protein	PF00126.22	393	49	0	8	100	14.0351	inf	4.21806e-08	0.000161046	8.4317e-07	6	6	0	0.03125	0.03125
CP030936.1_2309	conserved hypothetical protein	UniRef100_P0ADN4	393	49	0	8	100	14.0351	inf	4.21806e-08	0.000161046	8.4317e-07	6	6	0	0.03125	0.03125
Laos_10060_6_12_LaoSV357_2009_54_4	bacterial regulatory helix-turn-helix , lysR family protein	PF00126.22	393	49	0	8	100	14.0351	inf	4.21806e-08	0.000161046	8.4317e-07	6	6	0	0.03125	0.03125
Laos_10060_6_12_LaoSV357_2009_54_1	ATPase associated with various cellular activities family protein	PF00004.24	393	48	0	9	100	15.7895	inf	4.67613e-09	1.78535e-05	9.8096e-08	6	6	0	0.03125	0.03125
Laos_10060_6_12_LaoSV357_2009_1_267	gram-negative porin family protein	PF00267.16	393	47	0	10	100	17.5439	inf	5.08967e-10	1.94323e-06	1.11042e-08	1	1	0	1	1
LT904891.1_2690	conserved hypothetical protein	UniRef100_E3PC65	393	45	0	12	100	21.0526	inf	5.69676e-12	2.17502e-08	1.71262e-10	10	10	0	0.00195312	0.00195312
LT904894.1_4422	conserved hypothetical protein	UniRef100_E3PC65	393	45	0	12	100	21.0526	inf	5.69676e-12	2.17502e-08	1.71262e-10	10	10	0	0.00195312	0.00195312
contig_001_4412	caudovirales tail fibre assembly family protein	PF02413.12	393	44	0	13	100	22.807	inf	5.85283e-13	2.23461e-09	2.25718e-11	10	10	0	0.00195312	0.00195312
contig_001_4413	caudovirales tail fibre assembly family protein	PF02413.12	393	43	0	14	100	24.5614	inf	5.89301e-14	2.24995e-10	2.84804e-12	10	10	0	0.00195312	0.00195312
Laos_10060_6_12_LaoSV357_2009_8_87	na+/H+ antiporter family protein	PF03553.9	393	37	0	20	100	35.0877	inf	3.89792e-20	1.48823e-16	3.91638e-18	7	7	0	0.015625	0.015625
contig_001_2730	na+/H+ antiporter family protein	PF03553.9	393	37	0	20	100	35.0877	inf	3.89792e-20	1.48823e-16	3.91638e-18	7	7	0	0.015625	0.015625
LT904894.1_2397	caudovirales tail fibre assembly family protein	PF02413.12	392	50	1	7	99.7455	12.2807	54.88	2.6945e-06	0.0102876	4.67618e-05	6	6	1	0.03125	0.21875
LT905062.1_225	caudovirales tail fibre assembly family protein	PF02413.12	392	50	1	7	99.7455	12.2807	54.88	2.6945e-06	0.0102876	4.67618e-05	6	6	1	0.03125	0.21875
LT904852.1_2138	caudovirales tail fibre assembly family protein	PF02413.12	392	49	1	8	99.7455	14.0351	64	3.42216e-07	0.00130658	6.66624e-06	7	7	1	0.015625	0.125
LT904871.1_1997	caudovirales tail fibre assembly family protein	PF02413.12	392	49	1	8	99.7455	14.0351	64	3.42216e-07	0.00130658	6.66624e-06	7	7	1	0.015625	0.125
LT904882.1_4545	caudovirales tail fibre assembly family protein	PF02413.12	392	46	1	11	99.7455	19.2982	93.7391	5.89738e-10	2.25162e-06	1.27933e-08	8	8	1	0.0078125	0.0703125
CP053702.1_215	caudovirales tail fibre assembly family protein	PF02413.12	392	45	1	12	99.7455	21.0526	104.533	6.70344e-11	2.55938e-07	1.57017e-09	9	9	1	0.00390625	0.0390625
LT904882.1_4544	hypothetical protein	default	392	45	1	12	99.7455	21.0526	104.533	6.70344e-11	2.55938e-07	1.57017e-09	9	9	1	0.00390625	0.0390625
LT904891.1_2691	caudovirales tail fibre assembly family protein	PF02413.12	392	45	1	12	99.7455	21.0526	104.533	6.70344e-11	2.55938e-07	1.57017e-09	9	9	1	0.00390625	0.0390625
LT905088.1_4303	caudovirales tail fibre assembly family protein	PF02413.12	392	45	1	12	99.7455	21.0526	104.533	6.70344e-11	2.55938e-07	1.57017e-09	9	9	1	0.00390625	0.0390625
Laos_10060_6_12_LaoSV357_2009_57_3	caudovirales tail fibre assembly family protein	PF02413.12	392	45	1	12	99.7455	21.0526	104.533	6.70344e-11	2.55938e-07	1.57017e-09	9	9	1	0.00390625	0.0390625
CP053702.1_1759	hypothetical protein	default	392	38	1	19	99.7455	33.3333	196	8.10152e-18	3.09316e-14	5.94838e-16	5	5	1	0.0625	0.375
CP053702.1_1763	DEAD/DEAH box helicase family domain protein	UniRef100_D7YA38	392	38	1	19	99.7455	33.3333	196	8.10152e-18	3.09316e-14	5.94838e-16	5	5	1	0.0625	0.375
CP053702.1_1769	conserved hypothetical protein	UniRef100_V0AHI0	392	38	1	19	99.7455	33.3333	196	8.10152e-18	3.09316e-14	5.94838e-16	5	5	1	0.0625	0.375
ERR5243658_177_1	conserved hypothetical protein	UniRef100_V0AHI0	392	38	1	19	99.7455	33.3333	196	8.10152e-18	3.09316e-14	5.94838e-16	5	5	1	0.0625	0.375
ERR5243703_148_1	conserved hypothetical protein	UniRef100_V0AHI0	392	38	1	19	99.7455	33.3333	196	8.10152e-18	3.09316e-14	5.94838e-16	5	5	1	0.0625	0.375
LT905064.1_2866	DEAD/DEAH box helicase family domain protein	UniRef100_D7YA38	392	38	1	19	99.7455	33.3333	196	8.10152e-18	3.09316e-14	5.94838e-16	5	5	1	0.0625	0.375
Laos_10060_6_12_LaoSV357_2009_1_262	phage integrase family protein	PF00589.17	392	38	1	19	99.7455	33.3333	196	8.10152e-18	3.09316e-14	5.94838e-16	5	5	1	0.0625	0.375
CP053702.1_1758	type III restriction enzyme, res subunit domain protein	UniRef100_V0AMV7	392	34	1	23	99.7455	40.3509	265.176	5.1024e-22	1.94809e-18	5.56598e-20	6	6	1	0.03125	0.21875
CP053702.1_1760	conserved hypothetical protein	UniRef100_V2R089	392	34	1	23	99.7455	40.3509	265.176	5.1024e-22	1.94809e-18	5.56598e-20	6	6	1	0.03125	0.21875
CP053702.1_1761	DEAD/DEAH box helicase family domain protein	UniRef100_D7YA38	392	34	1	23	99.7455	40.3509	265.176	5.1024e-22	1.94809e-18	5.56598e-20	6	6	1	0.03125	0.21875
CP053702.1_1762	DEAD/DEAH box helicase family protein	PF00270.24	392	34	1	23	99.7455	40.3509	265.176	5.1024e-22	1.94809e-18	5.56598e-20	6	6	1	0.03125	0.21875
CP053702.1_1764	conserved hypothetical protein	UniRef100_S1D5T9	392	34	1	23	99.7455	40.3509	265.176	5.1024e-22	1.94809e-18	5.56598e-20	6	6	1	0.03125	0.21875
ERR5243645_160_2	DNA methylase family protein	PF01555.13	392	34	1	23	99.7455	40.3509	265.176	5.1024e-22	1.94809e-18	5.56598e-20	6	6	1	0.03125	0.21875
ERR5243664_225_2	DNA methylase family protein	PF01555.13	392	34	1	23	99.7455	40.3509	265.176	5.1024e-22	1.94809e-18	5.56598e-20	6	6	1	0.03125	0.21875
Laos_10060_6_12_LaoSV357_2009_1_259	DEAD/DEAH box helicase family protein	PF00270.24	392	34	1	23	99.7455	40.3509	265.176	5.1024e-22	1.94809e-18	5.56598e-20	6	6	1	0.03125	0.21875
.10060_6_18.52_1	hypothetical protein	default	391	47	2	10	99.4911	17.5439	41.5957	2.73811e-08	0.000104541	5.62048e-07	6	6	1	0.03125	0.21875
LT904894.1_2396	putative tail fiber/collar phage domain protein	UniRef100_E3PEH8	390	44	3	13	99.2366	22.807	38.4091	2.44034e-10	9.31724e-07	5.51316e-09	10	9	2	0.0214844	0.109375
LT905064.1_2405	putative tail fiber/collar phage domain protein	UniRef100_E3PEH8	390	44	3	13	99.2366	22.807	38.4091	2.44034e-10	9.31724e-07	5.51316e-09	10	9	2	0.0214844	0.109375
Laos_10060_6_12_LaoSV357_2009_63_1	putative tail fiber/collar phage domain protein	UniRef100_E3PEH8	390	44	3	13	99.2366	22.807	38.4091	2.44034e-10	9.31724e-07	5.51316e-09	10	9	2	0.0214844	0.109375
CP053702.1_1750	mobA/MobL family protein	PF03389.10	390	38	3	19	99.2366	33.3333	65	5.23409e-16	1.99838e-12	3.44548e-14	6	4	3	0.6875	1
ERR5243674_154_1	conserved hypothetical protein	UniRef100_V0AHI0	390	38	3	19	99.2366	33.3333	65	5.23409e-16	1.99838e-12	3.44548e-14	6	5	2	0.21875	0.6875
CP053702.1_1739	complete genom	segment 7/17 domain protein	390	37	3	20	99.2366	35.0877	70.2703	5.33848e-17	2.03823e-13	3.6397e-15	6	5	3	0.21875	1
Laos_10060_6_12_LaoSV357_2009_1_243	putative complete genom	segment 7/17	390	37	3	20	99.2366	35.0877	70.2703	5.33848e-17	2.03823e-13	3.6397e-15	6	5	3	0.21875	1
CP053702.1_1749	mobA/MobL family protein	PF03389.10	390	34	3	23	99.2366	40.3509	87.9412	4.71373e-20	1.7997e-16	4.38952e-18	6	5	3	0.21875	1
ERR5243664_267_1	mobA/MobL family protein	PF03389.10	390	34	3	23	99.2366	40.3509	87.9412	4.71373e-20	1.7997e-16	4.38952e-18	6	5	3	0.21875	1
Laos_10060_6_12_LaoSV357_2009_1_252	mobA/MobL family protein	PF03389.10	390	34	3	23	99.2366	40.3509	87.9412	4.71373e-20	1.7997e-16	4.38952e-18	6	5	3	0.21875	1
CP053702.1_1768	conserved hypothetical protein	UniRef100_L2V121	389	38	4	19	98.9822	33.3333	48.625	2.75602e-15	1.05225e-11	1.61885e-13	6	5	2	0.21875	0.6875
ERR5243646_152_1	conserved hypothetical protein	UniRef100_V2QIX3	389	38	4	19	98.9822	33.3333	48.625	2.75602e-15	1.05225e-11	1.61885e-13	6	5	2	0.21875	0.6875
ERR5243664_174_1	conserved hypothetical protein	UniRef100_V2QIX3	389	38	4	19	98.9822	33.3333	48.625	2.75602e-15	1.05225e-11	1.61885e-13	6	5	2	0.21875	0.6875
ERR5243713_149_1	conserved hypothetical protein	UniRef100_V0AHI0	387	38	6	19	98.4733	33.3333	32.25	4.61981e-14	1.76384e-10	2.35179e-12	6	5	3	0.21875	1
Laos_10060_6_15_LaoSV500_2010_68_1	putative alternative bacteriophage tail fiber	UniRef100_Q8Z6S4	387	36	6	21	98.4733	36.8421	37.625	5.99993e-16	2.29077e-12	3.88266e-14	10	10	4	0.00195312	0.753906
LT904852.1_2137	hypothetical protein	default	386	36	7	21	98.2188	36.8421	32.1667	2.20535e-15	8.42003e-12	1.35807e-13	10	10	4	0.00195312	0.753906
CP012151.1_3129	conserved hypothetical protein	UniRef100_V2QIX3	385	38	8	19	97.9644	33.3333	24.0625	4.85027e-13	1.85183e-09	2.20456e-11	6	5	3	0.21875	1
CP053702.1_1766	DNA (Cytosine-5-)-methyltransferase domain protein	UniRef100_V0AI14	384	38	9	19	97.7099	33.3333	21.3333	1.38057e-12	5.27101e-09	4.92618e-11	6	5	3	0.21875	1
Laos_10060_6_12_LaoSV357_2009_1_261	conserved hypothetical protein	UniRef100_V2QIX3	384	38	9	19	97.7099	33.3333	21.3333	1.38057e-12	5.27101e-09	4.92618e-11	6	5	3	0.21875	1
Laos_10060_6_12_LaoSV357_2009_8_88	conserved hypothetical protein	UniRef100_Q8Z720	383	0	10	57	97.4555	100	inf	2.38899e-62	9.12116e-59	1.30302e-59	11	11	0	0.000976562	0.000976562
Laos_10060_6_12_LaoSV357_2009_1_244	prophage CP4-57 regulatory family protein	PF05930.7	380	37	13	20	96.6921	35.0877	15.8004	7.24822e-12	2.76737e-08	2.16201e-10	6	5	3	0.21875	1
CP053702.1_1765	DNA methylase family protein	PF01555.13	379	34	14	23	96.4377	40.3509	18.313	4.55293e-14	1.73831e-10	2.34906e-12	6	6	3	0.03125	1
CP053702.1_1741	hypothetical protein	default	378	37	15	20	96.1832	35.0877	13.6216	3.44467e-11	1.31518e-07	9.2618e-10	6	5	4	0.21875	0.6875
Laos_10060_6_12_LaoSV357_2009_1_245	hypothetical protein	default	378	37	15	20	96.1832	35.0877	13.6216	3.44467e-11	1.31518e-07	9.2618e-10	6	5	4	0.21875	0.6875
CP053702.1_1742	conserved hypothetical protein	UniRef100_V0AHF8	377	37	16	20	95.9288	35.0877	12.7365	7.09583e-11	2.70919e-07	1.65194e-09	6	5	4	0.21875	0.6875
Laos_10060_6_12_LaoSV357_2009_1_260	DNA methylase family protein	PF01555.13	377	34	16	23	95.9288	40.3509	15.9393	2.38639e-13	9.11124e-10	1.11113e-11	6	6	3	0.03125	1
.10060_6_18.5_1	bacterial shufflon , N-terminal constant region family protein	PF04917.7	376	32	17	25	95.6743	43.8596	17.2794	9.84467e-15	3.75869e-11	5.1489e-13	8	6	4	0.289062	1
ERR5243669_190_1	bacterial shufflon , N-terminal constant region family protein	PF04917.7	376	32	17	25	95.6743	43.8596	17.2794	9.84467e-15	3.75869e-11	5.1489e-13	8	6	4	0.289062	1
ERR5243689_215_2	conserved hypothetical protein	UniRef100_S1H7Q9	375	34	18	23	95.4198	40.3509	14.0931	1.08482e-12	4.14186e-09	3.94463e-11	6	5	4	0.21875	0.6875
Laos_10060_6_12_LaoSV357_2009_1_251	conserved hypothetical protein	UniRef100_S1H7Q9	375	34	18	23	95.4198	40.3509	14.0931	1.08482e-12	4.14186e-09	3.94463e-11	6	5	4	0.21875	0.6875
AUSMDU00022472_62_1	bacterial shufflon , N-terminal constant region family protein	PF04917.7	374	34	19	23	95.1654	40.3509	13.3158	2.20792e-12	8.42983e-09	7.66348e-11	6	4	3	0.6875	1
ERR5243713_186_1	hypothetical protein	default	374	34	19	23	95.1654	40.3509	13.3158	2.20792e-12	8.42983e-09	7.66348e-11	8	5	4	0.726562	1
Fiji_8490_6_44_FijMDUST44_1996_2_40	bacterial shufflon , N-terminal constant region family protein	PF04917.7	374	34	19	23	95.1654	40.3509	13.3158	2.20792e-12	8.42983e-09	7.66348e-11	6	4	3	0.6875	1
10071_8_19_Sam0019_2012_12_1	bacterial Ig-like domain family protein	PF13754.1	373	38	20	19	94.9109	33.3333	9.325	5.11639e-09	1.95344e-05	1.05591e-07	7	6	2	0.125	0.453125
Laos_10060_6_12_LaoSV357_2009_1_255	conjugal transfer TraD family protein	PF06412.6	373	38	20	19	94.9109	33.3333	9.325	5.11639e-09	1.95344e-05	1.05591e-07	7	4	5	0.453125	1
Laos_10060_6_12_LaoSV357_2009_1_246	conserved hypothetical protein	UniRef100_V0AHF8	373	37	20	20	94.9109	35.0877	10.0811	9.38607e-10	3.5836e-06	2.01326e-08	7	5	5	0.453125	0.453125
CP053702.1_1744	conserved hypothetical protein	UniRef100_V2QVK2	373	34	20	23	94.9109	40.3509	12.6162	4.36987e-12	1.66842e-08	1.426e-10	6	3	4	0.6875	1
CP053702.1_1745	conserved hypothetical protein	UniRef100_V0AL45	373	34	20	23	94.9109	40.3509	12.6162	4.36987e-12	1.66842e-08	1.426e-10	6	3	4	0.6875	1
CP053702.1_1747	hypothetical protein	default	373	34	20	23	94.9109	40.3509	12.6162	4.36987e-12	1.66842e-08	1.426e-10	7	4	4	1	1
Laos_10060_6_12_LaoSV357_2009_1_247	conserved hypothetical protein	UniRef100_V2QVK2	373	34	20	23	94.9109	40.3509	12.6162	4.36987e-12	1.66842e-08	1.426e-10	6	3	4	0.6875	1
Laos_10060_6_12_LaoSV357_2009_1_248	conserved hypothetical protein	UniRef100_V0AL45	373	34	20	23	94.9109	40.3509	12.6162	4.36987e-12	1.66842e-08	1.426e-10	6	3	4	0.6875	1
Laos_10060_6_12_LaoSV357_2009_1_249	conserved hypothetical protein	UniRef100_S1DQW3	373	34	20	23	94.9109	40.3509	12.6162	4.36987e-12	1.66842e-08	1.426e-10	6	3	4	0.6875	1
CP053702.1_1743	conserved hypothetical protein	UniRef100_V0AHF8	372	37	21	20	94.6565	35.0877	9.57529	1.67615e-09	6.39954e-06	3.53647e-08	7	3	5	0.453125	1
.10561_2_18.1_258	bacterial shufflon , N-terminal constant region family protein	PF04917.7	372	34	21	23	94.6565	40.3509	11.9832	8.42693e-12	3.2174e-08	2.40104e-10	7	4	5	0.453125	1
AUSMDU00035994_1_250	conserved hypothetical protein	UniRef100_V0AHZ9	372	34	21	23	94.6565	40.3509	11.9832	8.42693e-12	3.2174e-08	2.40104e-10	7	3	5	0.453125	1
AUSMDU00051361_59_1	conserved hypothetical protein	UniRef100_V2R093	372	34	21	23	94.6565	40.3509	11.9832	8.42693e-12	3.2174e-08	2.40104e-10	7	3	5	0.453125	1
Laos_10060_6_12_LaoSV357_2009_1_253	hypothetical protein	default	372	34	21	23	94.6565	40.3509	11.9832	8.42693e-12	3.2174e-08	2.40104e-10	7	3	5	0.453125	1
Laos_10060_6_12_LaoSV357_2009_1_254	conserved hypothetical protein	UniRef100_V2S5B0	372	34	21	23	94.6565	40.3509	11.9832	8.42693e-12	3.2174e-08	2.40104e-10	6	3	5	0.21875	1
10349_1_17_Sam041932_2004_3_228	bacterial shufflon , N-terminal constant region family protein	PF04917.7	371	34	22	23	94.402	40.3509	11.4078	1.58615e-11	6.05593e-08	4.40419e-10	8	4	5	0.726562	1
AUSMDU00022472_63_1	conserved hypothetical protein	UniRef100_S1D602	371	34	22	23	94.402	40.3509	11.4078	1.58615e-11	6.05593e-08	4.40419e-10	7	4	6	0.125	1
ERR4244277_1_253	conserved hypothetical protein	UniRef100_S1D602	371	34	22	23	94.402	40.3509	11.4078	1.58615e-11	6.05593e-08	4.40419e-10	7	4	6	0.125	1
CP053702.1_1754	prepilin-type N-terminal cleavage/methylation domain protein	TIGR02532	371	33	22	24	94.402	42.1053	12.2645	2.53671e-12	9.68518e-09	8.72538e-11	8	6	5	0.289062	0.726562
Laos_10060_6_12_LaoSV357_2009_1_256	prepilin-type N-terminal cleavage/methylation domain protein	TIGR02532	371	32	22	25	94.402	43.8596	13.1747	3.87375e-13	1.479e-09	1.78192e-11	8	6	5	0.289062	0.726562
CP053702.1_1746	conserved hypothetical protein	UniRef100_V0AHZ9	370	34	23	23	94.1476	40.3509	10.8824	2.91863e-11	1.11433e-07	7.95953e-10	8	4	7	0.0703125	1
Laos_10060_6_12_LaoSV357_2009_1_250	conserved hypothetical protein	UniRef100_V0AHZ9	370	34	23	23	94.1476	40.3509	10.8824	2.91863e-11	1.11433e-07	7.95953e-10	8	4	7	0.0703125	1
CP053702.1_1756	hypothetical protein	default	370	32	23	25	94.1476	43.8596	12.5679	7.47028e-13	2.85215e-09	2.82391e-11	7	5	5	0.453125	0.453125
Laos_10060_6_12_LaoSV357_2009_1_257	hypothetical protein	default	370	32	23	25	94.1476	43.8596	12.5679	7.47028e-13	2.85215e-09	2.82391e-11	7	5	5	0.453125	0.453125
CP003278.1_881	prepilin-type N-terminal cleavage/methylation domain protein	TIGR02532	368	33	25	24	93.6387	42.1053	10.7055	1.59188e-11	6.07778e-08	4.40419e-10	8	5	7	0.0703125	0.726562
ERR5243669_120_2	bacterial Ig-like domain family protein	PF13754.1	363	38	30	19	92.3664	33.3333	6.05	5.57544e-07	0.0021287	9.99392e-06	7	6	2	0.125	0.453125
Laos_10060_6_12_LaoSV357_2009_8_74	malic enzyme, NAD binding domain protein	PF03949.10	285	57	108	0	72.5191	0	0	6.48527e-08	0.000247608	1.28962e-06	3	0	3	0.25	0.25
ERR5243645_2_1	na+-transporting oxaloacetate decarboxylase beta subunit	PF03977.8	284	56	109	1	72.2646	1.75439	0.0465269	1.47686e-06	0.00563866	2.63489e-05	7	1	6	0.125	0.125
.10060_6_16.6_164	type VII secretion system (T7SS), usher family protein	PF00577.15	268	54	125	3	68.1934	5.26316	0.119111	6.12309e-06	0.023378	9.99058e-05	9	1	9	0.00390625	0.0390625
LT905062.1_2475	haemagglutinin family protein	PF05662.9	239	52	154	5	60.8142	8.77193	0.149226	2.22775e-06	0.00850554	3.95606e-05	7	1	7	0.015625	0.125
AUSMDU00036009_13_66	type VII secretion system (T7SS), usher family protein	PF00577.15	231	55	162	2	58.7786	3.50877	0.0518519	6.7114e-10	2.56241e-06	1.44769e-08	9	2	9	0.00390625	0.179688
CP053702.1_4758	conserved hypothetical protein	UniRef100_A9MN40	184	50	209	7	46.8193	12.2807	0.123254	1.67653e-09	6.401e-06	3.53647e-08	8	2	8	0.0078125	0.289062
Laos_10060_6_12_LaoSV357_2009_52_6	cytochrome c-type biogenesis protein CcmF	TIGR00353	183	57	210	0	46.5649	0	0	1.2905e-17	4.92714e-14	9.2965e-16	7	0	7	0.015625	0.015625
10071_8_34_Sam0034_2012_51_1	hypothetical protein	default	182	57	211	0	46.3104	0	0	6.24055e-18	2.38264e-14	5.29476e-16	7	0	7	0.015625	0.015625
CP044007.1_4360	cytochrome c-type biogenesis protein CcmF	TIGR00353	182	57	211	0	46.3104	0	0	6.24055e-18	2.38264e-14	5.29476e-16	7	0	7	0.015625	0.015625
LT883153.1_59	cytochrome c-type biogenesis protein CcmF	TIGR00353	182	57	211	0	46.3104	0	0	6.24055e-18	2.38264e-14	5.29476e-16	7	0	7	0.015625	0.015625
CP053702.1_6	small GTP-binding domain protein	TIGR00231	182	50	211	7	46.3104	12.2807	0.120758	1.31477e-09	5.01978e-06	2.80435e-08	8	2	8	0.0078125	0.289062
CP053702.1_4756	elongation factor Tu GTP binding domain protein	PF00009.22	177	50	216	7	45.0382	12.2807	0.114722	4.59119e-10	1.75292e-06	1.03113e-08	9	2	9	0.00390625	0.179688
.10060_6_16.29_4	translation elongation factor Tu	TIGR00485	174	50	219	7	44.2748	12.2807	0.111233	1.96311e-10	7.49514e-07	4.51514e-09	10	1	10	0.00195312	0.0214844
CP053702.1_4712	translation elongation factor Tu	TIGR00485	174	50	219	7	44.2748	12.2807	0.111233	1.96311e-10	7.49514e-07	4.51514e-09	10	1	10	0.00195312	0.0214844
.10060_6_18.11_11	conserved hypothetical protein	UniRef100_B0JVF8	156	49	237	8	39.6947	14.0351	0.107466	3.52202e-11	1.34471e-07	9.40355e-10	8	5	7	0.0703125	0.726562
10493_1_7_SamMDUST125_2011_17_84	bacterial SH3 domain protein	PF08239.6	109	45	284	12	27.7354	21.0526	0.102347	1.44035e-13	5.49925e-10	6.7892e-12	11	2	10	0.0117188	0.0654297
.10060_6_16.11_11	hypothetical protein	default	72	45	321	12	18.3206	21.0526	0.0598131	1.76021e-19	6.7205e-16	1.60012e-17	10	6	8	0.109375	0.753906
LT904869.1_3593	cheC-like family protein	PF04509.7	66	40	327	17	16.7939	29.8246	0.0857798	6.7445e-16	2.57505e-12	4.29175e-14	11	6	8	0.226562	1
AUSMDU00022462_3_237	sodium ion-translocating decarboxylase, beta subunit	TIGR01109	43	47	350	10	10.9415	17.5439	0.0261398	8.34778e-29	3.18718e-25	1.67746e-26	11	1	11	0.000976562	0.0117188
AUSMDU00022491_3_238	na+-transporting oxaloacetate decarboxylase beta subunit	PF03977.8	42	55	351	2	10.687	3.50877	0.0043512	3.24111e-41	1.23745e-37	1.54682e-38	11	0	11	0.000976562	0.000976562
LT883153.1_2373	transposase IS200 like family protein	PF01797.11	32	48	361	9	8.14249	15.7895	0.0166205	6.96593e-34	2.65959e-30	2.04584e-31	11	1	11	0.000976562	0.0117188
contig_001_480	sodium pump decarboxylase, gamma subunit	TIGR01195	32	47	361	10	8.14249	17.5439	0.0188601	1.55405e-32	5.93335e-29	3.95556e-30	11	1	11	0.000976562	0.0117188
.10060_6_16.4_149	baseplate J-like family protein	PF04865.9	24	44	369	13	6.10687	22.807	0.0192166	7.11215e-32	2.71542e-28	1.69714e-29	10	3	9	0.0214844	0.34375
AUSMDU00022471_17_84	conserved hypothetical protein	PF04255.9	24	43	369	14	6.10687	24.5614	0.021176	1.2614e-30	4.81603e-27	2.67557e-28	11	1	11	0.000976562	0.0117188
.10060_6_16.10_57	putative xanthosine permease	UniRef100_I3W415	17	46	376	11	4.3257	19.2982	0.0108117	6.24235e-38	2.38333e-34	2.16666e-35	11	1	11	0.000976562	0.0117188
.10060_6_18.41_2	baseplate J-like family protein	PF04865.9	16	43	377	14	4.07125	24.5614	0.0138178	1.89545e-34	7.23682e-31	6.03069e-32	10	1	10	0.00195312	0.0214844
contig_001_1459	putative xanthosine permease	UniRef100_I3W415	15	47	378	10	3.81679	17.5439	0.00844309	1.71341e-40	6.54178e-37	7.26865e-38	11	1	11	0.000976562	0.0117188
CP053702.1_3158	na+ symporter family protein	TIGR00785	10	23	383	34	2.54453	59.6491	0.0385969	9.55677e-16	3.64877e-12	5.9816e-14	10	3	9	0.0214844	0.34375
LT904871.1_1039	cheC-like family protein	PF04509.7	9	39	384	18	2.29008	31.5789	0.0108173	1.30287e-33	4.97436e-30	3.55311e-31	11	4	9	0.0654297	0.548828
LT904882.1_3322	cheC-like family protein	PF04509.7	7	36	386	21	1.78117	36.8421	0.0105786	2.29943e-31	8.77923e-28	5.16425e-29	11	4	9	0.0654297	0.548828
LT905140.1_1590	cheC-like family protein	PF04509.7	5	32	388	25	1.27226	43.8596	0.0100677	3.26289e-28	1.24577e-24	6.22885e-26	11	4	9	0.0654297	0.548828
LR590081.1_3210	cheC-like family protein	PF04509.7	5	31	388	26	1.27226	45.614	0.0108081	4.49661e-27	1.71681e-23	8.17527e-25	11	4	9	0.0654297	0.548828
contig_001_3364	cheC-like family protein	PF04509.7	4	21	389	36	1.01781	63.1579	0.0176276	3.03494e-17	1.15874e-13	2.14582e-15	11	4	9	0.0654297	0.548828
LT905088.1_703	cheC-like family protein	PF04509.7	2	16	391	41	0.508906	71.9298	0.0131074	7.12546e-14	2.7205e-10	3.40063e-12	10	2	10	0.00195312	0.109375
10071_8_30_Sam0030_2012_14_13	glycosyl transferase 2 family protein	PF00535.21	1	57	392	0	0.254453	0	0	5.58727e-72	2.13322e-68	5.33305e-69	10	0	10	0.00195312	0.00195312
10071_8_30_Sam0030_2012_14_14	gtrA-like family protein	PF04138.9	1	57	392	0	0.254453	0	0	5.58727e-72	2.13322e-68	5.33305e-69	10	0	10	0.00195312	0.00195312
10561_2_56_SamH12ESR04928_2012_21_21	respiratory nitrate reductase, gamma subunit	TIGR00351	1	23	392	34	0.254453	59.6491	0.00377107	5.1024e-22	1.94809e-18	5.56598e-20	7	1	6	0.125	0.125
AL513382.1_3878	hypothetical protein	default	1	23	392	34	0.254453	59.6491	0.00377107	5.1024e-22	1.94809e-18	5.56598e-20	8	1	7	0.0703125	0.0703125
CP040574.1_58	putative transposase	PF03400.8	1	23	392	34	0.254453	59.6491	0.00377107	5.1024e-22	1.94809e-18	5.56598e-20	8	1	7	0.0703125	0.0703125
CP053702.1_291	insA N-terminal domain protein	PF03811.8	1	23	392	34	0.254453	59.6491	0.00377107	5.1024e-22	1.94809e-18	5.56598e-20	8	1	7	0.0703125	0.0703125
Fiji_8490_6_44_FijMDUST44_1996_67_1	hypothetical protein	default	1	23	392	34	0.254453	59.6491	0.00377107	5.1024e-22	1.94809e-18	5.56598e-20	7	1	6	0.125	0.125
AL513383.1_186	helix-turn-helix domain of resolvase family protein	PF02796.10	1	14	392	43	0.254453	75.4386	0.00783528	8.02585e-13	3.06427e-09	2.97502e-11	6	1	6	0.03125	0.21875
ERR5243709_19_54	beta-lactamase TEM-12	UniRef100_Q48406	1	14	392	43	0.254453	75.4386	0.00783528	8.02585e-13	3.06427e-09	2.97502e-11	6	1	6	0.03125	0.21875
ERR5243709_19_55	phage integrase, N-terminal SAM-like domain protein	PF02899.12	1	13	392	44	0.254453	77.193	0.00863422	7.42787e-12	2.83596e-08	2.19842e-10	6	1	5	0.21875	0.21875
ERR5243709_19_61	small Multidrug Resistance family protein	PF00893.14	1	12	392	45	0.254453	78.9474	0.00956633	6.70344e-11	2.55938e-07	1.57017e-09	6	1	6	0.03125	0.21875
ERR5243709_19_62	dihydropteroate synthase	TIGR01496	1	12	392	45	0.254453	78.9474	0.00956633	6.70344e-11	2.55938e-07	1.57017e-09	6	1	6	0.03125	0.21875
Fiji_8490_6_44_FijMDUST44_1996_35_12	putative transposase	PF03400.8	1	10	392	47	0.254453	82.4561	0.0119898	5.05496e-09	1.92998e-05	1.05464e-07	4	1	3	0.625	0.625
Fiji_8490_6_44_FijMDUST44_1996_35_3	conserved hypothetical protein	PF10011.4	1	8	392	49	0.254453	85.9649	0.015625	3.42216e-07	0.00130658	6.66624e-06	4	1	3	0.625	0.625
Fiji_8490_6_44_FijMDUST44_1996_35_4	transporter, betaine/carnitine/choline transporter family protein	TIGR00842	1	8	392	49	0.254453	85.9649	0.015625	3.42216e-07	0.00130658	6.66624e-06	4	1	3	0.625	0.625
10071_8_9_Sam0009_2012_60_1	transposase DDE domain protein	PF01609.16	1	7	392	50	0.254453	87.7193	0.0182216	2.6945e-06	0.0102876	4.67618e-05	3	1	2	1	1
Chile_ERR4289188_2017_6_69	conserved hypothetical protein	UniRef100_Q57R52	1	7	392	50	0.254453	87.7193	0.0182216	2.6945e-06	0.0102876	4.67618e-05	5	1	5	0.0625	0.375
LT904869.1_4636	conserved hypothetical protein	UniRef100_B7LD00	1	7	392	50	0.254453	87.7193	0.0182216	2.6945e-06	0.0102876	4.67618e-05	3	1	2	1	1
10071_8_30_Sam0030_2012_14_12	acyltransferase family protein	PF01757.17	0	57	393	0	0	0	0	9.63323e-74	3.67797e-70	1.83898e-70	11	0	11	0.000976562	0.000976562
10071_8_30_Sam0030_2012_2_109	conserved hypothetical protein	UniRef100_S5N1T4	0	57	393	0	0	0	0	9.63323e-74	3.67797e-70	1.83898e-70	11	0	11	0.000976562	0.000976562
10071_8_30_Sam0030_2012_8_68	conserved hypothetical protein	UniRef100_Q8Z720	0	56	393	1	0	1.75439	0	3.79549e-71	1.44912e-67	2.4152e-68	11	0	11	0.000976562	0.000976562
LT904878.1_2496	conserved hypothetical protein	UniRef100_Q8Z720	0	56	393	1	0	1.75439	0	3.79549e-71	1.44912e-67	2.4152e-68	11	0	11	0.000976562	0.000976562
LT904887.1_2315	conserved hypothetical protein	UniRef100_Q8Z720	0	37	393	20	0	35.0877	0	5.17167e-40	1.97454e-36	1.97454e-37	8	0	8	0.0078125	0.0078125
10561_2_56_SamH12ESR04928_2012_21_20	nitrate reductase molybdenum cofactor assembly chaperone	TIGR00684	0	23	393	34	0	59.6491	0	2.30163e-23	8.78762e-20	3.99437e-21	7	0	7	0.015625	0.015625
AL513382.1_2242	putative transposase	PF03400.8	0	21	393	36	0	63.1579	0	3.35402e-21	1.28057e-17	3.55713e-19	8	0	8	0.0078125	0.0078125
AL513383.1_183	DDE domain protein	PF13610.1	0	15	393	42	0	73.6842	0	5.81192e-15	2.21899e-11	3.12534e-13	6	0	6	0.03125	0.03125
CP053703.1_30	DDE domain protein	PF13610.1	0	15	393	42	0	73.6842	0	5.81192e-15	2.21899e-11	3.12534e-13	6	0	6	0.03125	0.03125
LT904892.1_102	DDE domain protein	PF13610.1	0	15	393	42	0	73.6842	0	5.81192e-15	2.21899e-11	3.12534e-13	6	0	6	0.03125	0.03125
LT904892.1_103	DDE domain protein	PF13610.1	0	15	393	42	0	73.6842	0	5.81192e-15	2.21899e-11	3.12534e-13	6	0	6	0.03125	0.03125
LT904892.1_105	tnpA domain protein	UniRef100_L0FQJ1	0	15	393	42	0	73.6842	0	5.81192e-15	2.21899e-11	3.12534e-13	6	0	6	0.03125	0.03125
LT904892.1_106	integrase core domain protein	PF00665.21	0	15	393	42	0	73.6842	0	5.81192e-15	2.21899e-11	3.12534e-13	6	0	6	0.03125	0.03125
AL513383.1_192	dihydropteroate synthase	TIGR01496	0	14	393	43	0	75.4386	0	5.89301e-14	2.24995e-10	2.84804e-12	5	0	5	0.0625	0.0625
AL513383.1_193	phosphotransferase enzyme family protein	PF01636.18	0	14	393	43	0	75.4386	0	5.89301e-14	2.24995e-10	2.84804e-12	5	0	5	0.0625	0.0625
AL513383.1_194	aminoglycoside/hydroxyurea antibiotic resistance kinase family protein	PF04655.9	0	14	393	43	0	75.4386	0	5.89301e-14	2.24995e-10	2.84804e-12	5	0	5	0.0625	0.0625
10071_8_30_Sam0030_2012_32_31	phage integrase family protein	PF00589.17	0	13	393	44	0	77.193	0	5.85283e-13	2.23461e-09	2.25718e-11	1	0	1	1	1
10071_8_30_Sam0030_2012_32_32	hypothetical protein	default	0	13	393	44	0	77.193	0	5.85283e-13	2.23461e-09	2.25718e-11	1	0	1	1	1
10071_8_30_Sam0030_2012_32_33	conserved hypothetical protein	UniRef100_I3I9F0	0	13	393	44	0	77.193	0	5.85283e-13	2.23461e-09	2.25718e-11	1	0	1	1	1
10071_8_30_Sam0030_2012_32_34	polarity suppression protein	UniRef100_P05460	0	13	393	44	0	77.193	0	5.85283e-13	2.23461e-09	2.25718e-11	1	0	1	1	1
10071_8_30_Sam0030_2012_32_35	ogr/Delta-like zinc finger family protein	PF04606.7	0	13	393	44	0	77.193	0	5.85283e-13	2.23461e-09	2.25718e-11	1	0	1	1	1
10071_8_30_Sam0030_2012_32_36	putative glycoprotein 3	UniRef100_P05461	0	13	393	44	0	77.193	0	5.85283e-13	2.23461e-09	2.25718e-11	1	0	1	1	1
10071_8_30_Sam0030_2012_32_37	prophage CP4-57 regulatory family protein	PF05930.7	0	13	393	44	0	77.193	0	5.85283e-13	2.23461e-09	2.25718e-11	1	0	1	1	1
10071_8_30_Sam0030_2012_32_38	ash family protein	PF10554.4	0	13	393	44	0	77.193	0	5.85283e-13	2.23461e-09	2.25718e-11	1	0	1	1	1
10071_8_30_Sam0030_2012_32_39	putative derepression protein	UniRef100_P05463	0	13	393	44	0	77.193	0	5.85283e-13	2.23461e-09	2.25718e-11	1	0	1	1	1
10071_8_30_Sam0030_2012_32_40	conserved hypothetical protein	UniRef100_P68664	0	13	393	44	0	77.193	0	5.85283e-13	2.23461e-09	2.25718e-11	1	0	1	1	1
10071_8_30_Sam0030_2012_32_41	conserved hypothetical protein	UniRef100_P68666	0	13	393	44	0	77.193	0	5.85283e-13	2.23461e-09	2.25718e-11	1	0	1	1	1
10071_8_30_Sam0030_2012_32_42	poxvirus D5 protein-like family protein	PF03288.11	0	13	393	44	0	77.193	0	5.85283e-13	2.23461e-09	2.25718e-11	1	0	1	1	1
AL513383.1_141	integron integrase family protein	TIGR02249	0	13	393	44	0	77.193	0	5.85283e-13	2.23461e-09	2.25718e-11	5	0	5	0.0625	0.0625
AL513383.1_188	transposase zinc-binding domain protein	PF14319.1	0	13	393	44	0	77.193	0	5.85283e-13	2.23461e-09	2.25718e-11	5	0	5	0.0625	0.0625
10541_2_26_SamMDUST285_2004_7_151	phage Tail Collar domain protein	PF07484.7	0	12	393	45	0	78.9474	0	5.69676e-12	2.17502e-08	1.71262e-10	9	0	9	0.00390625	0.00390625
AL513383.1_179	chloramphenicol acetyltransferase	UniRef100_P58777	0	12	393	45	0	78.9474	0	5.69676e-12	2.17502e-08	1.71262e-10	5	0	5	0.0625	0.0625
AL513383.1_180	acetyltransferase family protein	PF00583.19	0	12	393	45	0	78.9474	0	5.69676e-12	2.17502e-08	1.71262e-10	5	0	5	0.0625	0.0625
AL513383.1_182	tn3 transposase DDE domain protein	PF01526.12	0	12	393	45	0	78.9474	0	5.69676e-12	2.17502e-08	1.71262e-10	5	0	5	0.0625	0.0625
AL513383.1_184	hypothetical protein	default	0	12	393	45	0	78.9474	0	5.69676e-12	2.17502e-08	1.71262e-10	5	0	5	0.0625	0.0625
AL513383.1_204	hg(II)-responsive transcriptional regulator	TIGR02051	0	12	393	45	0	78.9474	0	5.69676e-12	2.17502e-08	1.71262e-10	5	0	5	0.0625	0.0625
LT883153.1_13	tn3 transposase DDE domain protein	PF01526.12	0	12	393	45	0	78.9474	0	5.69676e-12	2.17502e-08	1.71262e-10	5	0	5	0.0625	0.0625
LT904892.1_119	merR, DNA binding family protein	PF09278.6	0	12	393	45	0	78.9474	0	5.69676e-12	2.17502e-08	1.71262e-10	5	0	5	0.0625	0.0625
AL513383.1_190	regulatory protein RepA	UniRef100_P20356	0	11	393	46	0	80.7018	0	5.43669e-11	2.07573e-07	1.33059e-09	5	0	5	0.0625	0.0625
AL513383.1_191	replication C family protein	PF06504.6	0	11	393	46	0	80.7018	0	5.43669e-11	2.07573e-07	1.33059e-09	5	0	5	0.0625	0.0625
AL513383.1_196	integrase core domain protein	PF00665.21	0	11	393	46	0	80.7018	0	5.43669e-11	2.07573e-07	1.33059e-09	5	0	5	0.0625	0.0625
AL513383.1_197	EAL domain protein	PF00563.15	0	11	393	46	0	80.7018	0	5.43669e-11	2.07573e-07	1.33059e-09	5	0	5	0.0625	0.0625
AL513383.1_198	merE family protein	PF05052.7	0	11	393	46	0	80.7018	0	5.43669e-11	2.07573e-07	1.33059e-09	5	0	5	0.0625	0.0625
AL513383.1_199	mercuric resistence transcriptional repressor protein MerD	TIGR02054	0	11	393	46	0	80.7018	0	5.43669e-11	2.07573e-07	1.33059e-09	5	0	5	0.0625	0.0625
AL513383.1_200	mercuric reductase	TIGR02053	0	11	393	46	0	80.7018	0	5.43669e-11	2.07573e-07	1.33059e-09	5	0	5	0.0625	0.0625
AL513383.1_201	merC mercury resistance family protein	PF03203.9	0	11	393	46	0	80.7018	0	5.43669e-11	2.07573e-07	1.33059e-09	5	0	5	0.0625	0.0625
AL513383.1_202	mercuric transport protein periplasmic component	TIGR02052	0	11	393	46	0	80.7018	0	5.43669e-11	2.07573e-07	1.33059e-09	5	0	5	0.0625	0.0625
AL513383.1_203	merT mercuric transport family protein	PF02411.10	0	11	393	46	0	80.7018	0	5.43669e-11	2.07573e-07	1.33059e-09	5	0	5	0.0625	0.0625
LT883153.1_15	conserved hypothetical protein	PF11809.3	0	11	393	46	0	80.7018	0	5.43669e-11	2.07573e-07	1.33059e-09	5	0	5	0.0625	0.0625
LT905061.1_134	regulatory protein RepA	UniRef100_P20356	0	11	393	46	0	80.7018	0	5.43669e-11	2.07573e-07	1.33059e-09	5	0	5	0.0625	0.0625
LT905061.1_135	replication C family protein	PF06504.6	0	11	393	46	0	80.7018	0	5.43669e-11	2.07573e-07	1.33059e-09	5	0	5	0.0625	0.0625
LT883153.1_14	resolvase, N terminal domain protein	PF00239.16	0	10	393	47	0	82.4561	0	5.08967e-10	1.94323e-06	1.11042e-08	5	0	5	0.0625	0.0625
LT883153.1_17	dihydrofolate reductase type 1	UniRef100_P00382	0	10	393	47	0	82.4561	0	5.08967e-10	1.94323e-06	1.11042e-08	5	0	5	0.0625	0.0625
LT904854.1_3368	cheC-like family protein	PF04509.7	0	10	393	47	0	82.4561	0	5.08967e-10	1.94323e-06	1.11042e-08	6	0	6	0.03125	0.03125
LT904881.1_1041	cheC-like family protein	PF04509.7	0	10	393	47	0	82.4561	0	5.08967e-10	1.94323e-06	1.11042e-08	6	0	6	0.03125	0.03125
LT904854.1_2366	37-kD nucleoid-associated bacterial family protein	PF04245.8	0	8	393	49	0	85.9649	0	4.21806e-08	0.000161046	8.4317e-07	5	0	5	0.0625	0.0625
LT905060.1_1022	cheC-like family protein	PF04509.7	0	7	393	50	0	87.7193	0	3.7372e-07	0.00142686	6.73049e-06	6	0	6	0.03125	0.03125
AL513382.1_2983	phage integrase family protein	PF00589.17	0	6	393	51	0	89.4737	0	3.25356e-06	0.0124221	5.33138e-05	4	0	4	0.125	0.125
AL513383.1_145	transposase IS116/IS110/IS902 family protein	PF02371.11	0	6	393	51	0	89.4737	0	3.25356e-06	0.0124221	5.33138e-05	3	0	3	0.25	0.25
AL513383.1_181	transposase IS116/IS110/IS902 family protein	PF02371.11	0	6	393	51	0	89.4737	0	3.25356e-06	0.0124221	5.33138e-05	3	0	3	0.25	0.25
CP003279.1_54	conserved hypothetical protein	PF10011.4	0	6	393	51	0	89.4737	0	3.25356e-06	0.0124221	5.33138e-05	3	0	3	0.25	0.25
LT904878.1_3577	cheC-like family protein	PF04509.7	0	6	393	51	0	89.4737	0	3.25356e-06	0.0124221	5.33138e-05	5	0	5	0.0625	0.0625
LT905090.1_1595	phage integrase family protein	PF00589.17	0	6	393	51	0	89.4737	0	3.25356e-06	0.0124221	5.33138e-05	4	0	4	0.125	0.125
Trait = Genotypes 3.5.4 + 3.5.3
Gene	Annotation		Number_pos_present_in	Number_neg_present_in	Number_pos_not_present_in	Number_neg_not_present_in	Sensitivity	Specificity	Odds_ratio	Naive_p	Bonferroni_p	Benjamini_H_p	Max_Pairwise_comparisons	Max_supporting_pairs	Max_opposing_pairs	Best_pairwise_comp_p	Worst_pairwise_comp_p
Laos_10060_6_12_LaoSV357_2009_8_88	conserved hypothetical protein	UniRef100_Q8Z720	294	89	0	67	100	42.9487	inf	1.37381e-36	5.2452e-33	7.49314e-34	8	8	0	0.0078125	0.0078125
.10561_2_18.1_258	bacterial shufflon , N-terminal constant region family protein	PF04917.7	294	112	0	44	100	28.2051	inf	6.03233e-23	2.30314e-19	1.21218e-20	5	5	0	0.0625	0.0625
AUSMDU00035994_1_250	conserved hypothetical protein	UniRef100_V0AHZ9	294	112	0	44	100	28.2051	inf	6.03233e-23	2.30314e-19	1.21218e-20	5	5	0	0.0625	0.0625
AUSMDU00051361_59_1	conserved hypothetical protein	UniRef100_V2R093	294	112	0	44	100	28.2051	inf	6.03233e-23	2.30314e-19	1.21218e-20	5	5	0	0.0625	0.0625
Laos_10060_6_12_LaoSV357_2009_1_253	hypothetical protein	default	294	112	0	44	100	28.2051	inf	6.03233e-23	2.30314e-19	1.21218e-20	5	5	0	0.0625	0.0625
Laos_10060_6_12_LaoSV357_2009_1_254	conserved hypothetical protein	UniRef100_V2S5B0	294	112	0	44	100	28.2051	inf	6.03233e-23	2.30314e-19	1.21218e-20	4	4	0	0.125	0.125
CP053702.1_1744	conserved hypothetical protein	UniRef100_V2QVK2	294	113	0	43	100	27.5641	inf	2.17271e-22	8.29539e-19	3.19053e-20	4	4	0	0.125	0.125
CP053702.1_1745	conserved hypothetical protein	UniRef100_V0AL45	294	113	0	43	100	27.5641	inf	2.17271e-22	8.29539e-19	3.19053e-20	4	4	0	0.125	0.125
CP053702.1_1747	hypothetical protein	default	294	113	0	43	100	27.5641	inf	2.17271e-22	8.29539e-19	3.19053e-20	4	4	0	0.125	0.125
Laos_10060_6_12_LaoSV357_2009_1_247	conserved hypothetical protein	UniRef100_V2QVK2	294	113	0	43	100	27.5641	inf	2.17271e-22	8.29539e-19	3.19053e-20	4	4	0	0.125	0.125
Laos_10060_6_12_LaoSV357_2009_1_248	conserved hypothetical protein	UniRef100_V0AL45	294	113	0	43	100	27.5641	inf	2.17271e-22	8.29539e-19	3.19053e-20	4	4	0	0.125	0.125
Laos_10060_6_12_LaoSV357_2009_1_249	conserved hypothetical protein	UniRef100_S1DQW3	294	113	0	43	100	27.5641	inf	2.17271e-22	8.29539e-19	3.19053e-20	4	4	0	0.125	0.125
.10060_6_18.5_1	bacterial shufflon , N-terminal constant region family protein	PF04917.7	294	114	0	42	100	26.9231	inf	7.776e-22	2.96888e-18	9.27774e-20	5	5	0	0.0625	0.0625
AUSMDU00022472_62_1	bacterial shufflon , N-terminal constant region family protein	PF04917.7	294	114	0	42	100	26.9231	inf	7.776e-22	2.96888e-18	9.27774e-20	4	4	0	0.125	0.125
ERR5243669_190_1	bacterial shufflon , N-terminal constant region family protein	PF04917.7	294	114	0	42	100	26.9231	inf	7.776e-22	2.96888e-18	9.27774e-20	5	5	0	0.0625	0.0625
ERR5243713_186_1	hypothetical protein	default	294	114	0	42	100	26.9231	inf	7.776e-22	2.96888e-18	9.27774e-20	5	5	0	0.0625	0.0625
Fiji_8490_6_44_FijMDUST44_1996_2_40	bacterial shufflon , N-terminal constant region family protein	PF04917.7	294	114	0	42	100	26.9231	inf	7.776e-22	2.96888e-18	9.27774e-20	4	4	0	0.125	0.125
CP053702.1_1743	conserved hypothetical protein	UniRef100_V0AHF8	294	115	0	41	100	26.2821	inf	2.76555e-21	1.05589e-17	2.63994e-19	5	5	0	0.0625	0.0625
ERR5243689_215_2	conserved hypothetical protein	UniRef100_S1H7Q9	294	115	0	41	100	26.2821	inf	2.76555e-21	1.05589e-17	2.63994e-19	4	4	0	0.125	0.125
Laos_10060_6_12_LaoSV357_2009_1_251	conserved hypothetical protein	UniRef100_S1H7Q9	294	115	0	41	100	26.2821	inf	2.76555e-21	1.05589e-17	2.63994e-19	4	4	0	0.125	0.125
Laos_10060_6_12_LaoSV357_2009_1_246	conserved hypothetical protein	UniRef100_V0AHF8	294	116	0	40	100	25.641	inf	9.77479e-21	3.73202e-17	8.88575e-19	5	5	0	0.0625	0.0625
Laos_10060_6_12_LaoSV357_2009_1_255	conjugal transfer TraD family protein	PF06412.6	294	117	0	39	100	25	inf	3.43371e-20	1.31099e-16	2.78934e-18	4	4	0	0.125	0.125
Laos_10060_6_12_LaoSV357_2009_1_260	DNA methylase family protein	PF01555.13	294	117	0	39	100	25	inf	3.43371e-20	1.31099e-16	2.78934e-18	4	4	0	0.125	0.125
CP053702.1_1765	DNA methylase family protein	PF01555.13	294	119	0	37	100	23.7179	inf	4.16085e-19	1.58861e-15	3.17722e-17	4	4	0	0.125	0.125
CP053702.1_1742	conserved hypothetical protein	UniRef100_V0AHF8	294	120	0	36	100	23.0769	inf	1.43549e-18	5.48071e-15	1.05398e-16	4	4	0	0.125	0.125
CP053702.1_1741	hypothetical protein	default	294	121	0	35	100	22.4359	inf	4.92338e-18	1.87975e-14	3.48101e-16	4	4	0	0.125	0.125
Laos_10060_6_12_LaoSV357_2009_1_245	hypothetical protein	default	294	121	0	35	100	22.4359	inf	4.92338e-18	1.87975e-14	3.48101e-16	4	4	0	0.125	0.125
Laos_10060_6_12_LaoSV357_2009_1_244	prophage CP4-57 regulatory family protein	PF05930.7	294	123	0	33	100	21.1538	inf	5.69152e-17	2.17302e-13	3.74659e-15	4	4	0	0.125	0.125
CP053702.1_1766	DNA (Cytosine-5-)-methyltransferase domain protein	UniRef100_V0AI14	294	128	0	28	100	17.9487	inf	2.34286e-14	8.94504e-11	4.21936e-13	4	4	0	0.125	0.125
Laos_10060_6_12_LaoSV357_2009_1_261	conserved hypothetical protein	UniRef100_V2QIX3	294	128	0	28	100	17.9487	inf	2.34286e-14	8.94504e-11	4.21936e-13	4	4	0	0.125	0.125
CP012151.1_3129	conserved hypothetical protein	UniRef100_V2QIX3	294	129	0	27	100	17.3077	inf	7.6824e-14	2.93314e-10	1.1413e-12	4	4	0	0.125	0.125
CP053702.1_1749	mobA/MobL family protein	PF03389.10	294	130	0	26	100	16.6667	inf	2.50564e-13	9.56655e-10	3.58298e-12	4	4	0	0.125	0.125
ERR5243664_267_1	mobA/MobL family protein	PF03389.10	294	130	0	26	100	16.6667	inf	2.50564e-13	9.56655e-10	3.58298e-12	4	4	0	0.125	0.125
Laos_10060_6_12_LaoSV357_2009_1_252	mobA/MobL family protein	PF03389.10	294	130	0	26	100	16.6667	inf	2.50564e-13	9.56655e-10	3.58298e-12	4	4	0	0.125	0.125
ERR5243713_149_1	conserved hypothetical protein	UniRef100_V0AHI0	294	131	0	25	100	16.0256	inf	8.129e-13	3.10365e-09	1.1495e-11	4	4	0	0.125	0.125
CP053702.1_1758	type III restriction enzyme, res subunit domain protein	UniRef100_V0AMV7	294	132	0	24	100	15.3846	inf	2.62345e-12	1.00163e-08	3.52688e-11	4	4	0	0.125	0.125
CP053702.1_1760	conserved hypothetical protein	UniRef100_V2R089	294	132	0	24	100	15.3846	inf	2.62345e-12	1.00163e-08	3.52688e-11	4	4	0	0.125	0.125
CP053702.1_1761	DEAD/DEAH box helicase family domain protein	UniRef100_D7YA38	294	132	0	24	100	15.3846	inf	2.62345e-12	1.00163e-08	3.52688e-11	4	4	0	0.125	0.125
CP053702.1_1762	DEAD/DEAH box helicase family protein	PF00270.24	294	132	0	24	100	15.3846	inf	2.62345e-12	1.00163e-08	3.52688e-11	4	4	0	0.125	0.125
CP053702.1_1764	conserved hypothetical protein	UniRef100_S1D5T9	294	132	0	24	100	15.3846	inf	2.62345e-12	1.00163e-08	3.52688e-11	4	4	0	0.125	0.125
ERR5243645_160_2	DNA methylase family protein	PF01555.13	294	132	0	24	100	15.3846	inf	2.62345e-12	1.00163e-08	3.52688e-11	4	4	0	0.125	0.125
ERR5243664_225_2	DNA methylase family protein	PF01555.13	294	132	0	24	100	15.3846	inf	2.62345e-12	1.00163e-08	3.52688e-11	4	4	0	0.125	0.125
Laos_10060_6_12_LaoSV357_2009_1_259	DEAD/DEAH box helicase family protein	PF00270.24	294	132	0	24	100	15.3846	inf	2.62345e-12	1.00163e-08	3.52688e-11	4	4	0	0.125	0.125
CP053702.1_1739	complete genom	segment 7/17 domain protein	294	133	0	23	100	14.7436	inf	8.42265e-12	3.21577e-08	1.0938e-10	4	4	0	0.125	0.125
CP053702.1_1768	conserved hypothetical protein	UniRef100_L2V121	294	133	0	23	100	14.7436	inf	8.42265e-12	3.21577e-08	1.0938e-10	4	4	0	0.125	0.125
ERR5243646_152_1	conserved hypothetical protein	UniRef100_V2QIX3	294	133	0	23	100	14.7436	inf	8.42265e-12	3.21577e-08	1.0938e-10	4	4	0	0.125	0.125
ERR5243664_174_1	conserved hypothetical protein	UniRef100_V2QIX3	294	133	0	23	100	14.7436	inf	8.42265e-12	3.21577e-08	1.0938e-10	4	4	0	0.125	0.125
Laos_10060_6_12_LaoSV357_2009_1_243	putative complete genom	segment 7/17	294	133	0	23	100	14.7436	inf	8.42265e-12	3.21577e-08	1.0938e-10	4	4	0	0.125	0.125
CP053702.1_1750	mobA/MobL family protein	PF03389.10	294	134	0	22	100	14.1026	inf	2.69022e-11	1.02713e-07	3.42375e-10	4	4	0	0.125	0.125
ERR5243674_154_1	conserved hypothetical protein	UniRef100_V0AHI0	294	134	0	22	100	14.1026	inf	2.69022e-11	1.02713e-07	3.42375e-10	4	4	0	0.125	0.125
Laos_10060_6_12_LaoSV357_2009_3_59	kinase domain protein	PF00069.20	294	134	0	22	100	14.1026	inf	2.69022e-11	1.02713e-07	3.42375e-10	4	4	0	0.125	0.125
AUSMDU00022505_1_164	putative membrane protein	TMHMM	294	136	0	20	100	12.8205	inf	2.70297e-10	1.03199e-06	3.2658e-09	4	4	0	0.125	0.125
CP053702.1_1759	hypothetical protein	default	294	136	0	20	100	12.8205	inf	2.70297e-10	1.03199e-06	3.2658e-09	4	4	0	0.125	0.125
CP053702.1_1763	DEAD/DEAH box helicase family domain protein	UniRef100_D7YA38	294	136	0	20	100	12.8205	inf	2.70297e-10	1.03199e-06	3.2658e-09	4	4	0	0.125	0.125
CP053702.1_1769	conserved hypothetical protein	UniRef100_V0AHI0	294	136	0	20	100	12.8205	inf	2.70297e-10	1.03199e-06	3.2658e-09	4	4	0	0.125	0.125
ERR5243645_107_12	kinase domain protein	PF00069.20	294	136	0	20	100	12.8205	inf	2.70297e-10	1.03199e-06	3.2658e-09	4	4	0	0.125	0.125
ERR5243658_177_1	conserved hypothetical protein	UniRef100_V0AHI0	294	136	0	20	100	12.8205	inf	2.70297e-10	1.03199e-06	3.2658e-09	4	4	0	0.125	0.125
ERR5243658_98_12	tyrosine kinase family protein	PF07714.12	294	136	0	20	100	12.8205	inf	2.70297e-10	1.03199e-06	3.2658e-09	4	4	0	0.125	0.125
ERR5243703_148_1	conserved hypothetical protein	UniRef100_V0AHI0	294	136	0	20	100	12.8205	inf	2.70297e-10	1.03199e-06	3.2658e-09	4	4	0	0.125	0.125
LT905064.1_2866	DEAD/DEAH box helicase family domain protein	UniRef100_D7YA38	294	136	0	20	100	12.8205	inf	2.70297e-10	1.03199e-06	3.2658e-09	4	4	0	0.125	0.125
Laos_10060_6_12_LaoSV357_2009_1_162	putative membrane protein	TMHMM	294	136	0	20	100	12.8205	inf	2.70297e-10	1.03199e-06	3.2658e-09	4	4	0	0.125	0.125
Laos_10060_6_12_LaoSV357_2009_1_262	phage integrase family protein	PF00589.17	294	136	0	20	100	12.8205	inf	2.70297e-10	1.03199e-06	3.2658e-09	4	4	0	0.125	0.125
Laos_10060_6_12_LaoSV357_2009_8_87	na+/H+ antiporter family protein	PF03553.9	294	136	0	20	100	12.8205	inf	2.70297e-10	1.03199e-06	3.2658e-09	6	6	0	0.03125	0.03125
contig_001_2730	na+/H+ antiporter family protein	PF03553.9	294	136	0	20	100	12.8205	inf	2.70297e-10	1.03199e-06	3.2658e-09	6	6	0	0.03125	0.03125
AUSMDU00022462_2_1	conserved hypothetical protein	UniRef100_C9Y3I9	294	137	0	19	100	12.1795	inf	8.5035e-10	3.24664e-06	9.83829e-09	3	3	0	0.25	0.25
AUSMDU00022505_1_163	putative membrane protein	TMHMM	294	137	0	19	100	12.1795	inf	8.5035e-10	3.24664e-06	9.83829e-09	3	3	0	0.25	0.25
ERR5243700_83_2	putative membrane protein	TMHMM	294	137	0	19	100	12.1795	inf	8.5035e-10	3.24664e-06	9.83829e-09	3	3	0	0.25	0.25
LT905060.1_616	putative membrane protein	TMHMM	294	137	0	19	100	12.1795	inf	8.5035e-10	3.24664e-06	9.83829e-09	3	3	0	0.25	0.25
LT905062.1_4194	abequosyltransferase RfbV	UniRef100_P26401	294	137	0	19	100	12.1795	inf	8.5035e-10	3.24664e-06	9.83829e-09	3	3	0	0.25	0.25
Laos_10060_6_12_LaoSV357_2009_11_47	hypothetical protein	default	294	137	0	19	100	12.1795	inf	8.5035e-10	3.24664e-06	9.83829e-09	3	3	0	0.25	0.25
Laos_10060_6_12_LaoSV357_2009_1_101	hypothetical protein	default	294	137	0	19	100	12.1795	inf	8.5035e-10	3.24664e-06	9.83829e-09	3	3	0	0.25	0.25
Laos_10060_6_12_LaoSV357_2009_1_102	hypothetical protein	default	294	137	0	19	100	12.1795	inf	8.5035e-10	3.24664e-06	9.83829e-09	3	3	0	0.25	0.25
Laos_10060_6_12_LaoSV357_2009_1_103	conserved hypothetical protein	PF07262.6	294	137	0	19	100	12.1795	inf	8.5035e-10	3.24664e-06	9.83829e-09	3	3	0	0.25	0.25
Laos_10060_6_12_LaoSV357_2009_1_104	conserved hypothetical protein	UniRef100_Q8Z5E1	294	137	0	19	100	12.1795	inf	8.5035e-10	3.24664e-06	9.83829e-09	3	3	0	0.25	0.25
Laos_10060_6_12_LaoSV357_2009_1_105	conserved hypothetical protein	UniRef100_C9Y3I9	294	137	0	19	100	12.1795	inf	8.5035e-10	3.24664e-06	9.83829e-09	3	3	0	0.25	0.25
Laos_10060_6_12_LaoSV357_2009_1_106	putative exported domain protein	UniRef100_B5EXW8	294	137	0	19	100	12.1795	inf	8.5035e-10	3.24664e-06	9.83829e-09	3	3	0	0.25	0.25
Laos_10060_6_12_LaoSV357_2009_3_73	gram-negative pili assembly chaperone, C-terminal domain protein	PF02753.12	294	137	0	19	100	12.1795	inf	8.5035e-10	3.24664e-06	9.83829e-09	3	3	0	0.25	0.25
Laos_10060_6_12_LaoSV357_2009_3_76	bacterial regulatory helix-turn-helix, AraC family protein	PF00165.18	294	137	0	19	100	12.1795	inf	8.5035e-10	3.24664e-06	9.83829e-09	3	3	0	0.25	0.25
AL513382.1_4576	enterobacteria AfaD invasin family protein	PF05775.7	294	138	0	18	100	11.5385	inf	2.66196e-09	1.01634e-05	2.96309e-08	3	3	0	0.25	0.25
LT904882.1_1578	hypothetical protein	default	294	138	0	18	100	11.5385	inf	2.66196e-09	1.01634e-05	2.96309e-08	2	2	0	0.5	0.5
LT905060.1_1527	papC N-terminal domain protein	PF13954.1	294	138	0	18	100	11.5385	inf	2.66196e-09	1.01634e-05	2.96309e-08	3	3	0	0.25	0.25
LT905060.1_1528	gram-negative pili assembly chaperone, N-terminal domain protein	PF00345.15	294	138	0	18	100	11.5385	inf	2.66196e-09	1.01634e-05	2.96309e-08	3	3	0	0.25	0.25
LT905064.1_3845	type VII secretion system (T7SS), usher family protein	PF00577.15	294	138	0	18	100	11.5385	inf	2.66196e-09	1.01634e-05	2.96309e-08	3	3	0	0.25	0.25
Laos_10060_6_12_LaoSV357_2009_11_44	ABC-2 type transporter family protein	PF01061.19	294	138	0	18	100	11.5385	inf	2.66196e-09	1.01634e-05	2.96309e-08	2	2	0	0.5	0.5
Laos_10060_6_12_LaoSV357_2009_16_102	lipopolysaccharide core biosynthesis family protein	PF06176.6	294	138	0	18	100	11.5385	inf	2.66196e-09	1.01634e-05	2.96309e-08	3	3	0	0.25	0.25
Laos_10060_6_12_LaoSV357_2009_3_114	putative membrane protein	TMHMM	294	138	0	18	100	11.5385	inf	2.66196e-09	1.01634e-05	2.96309e-08	2	2	0	0.5	0.5
Laos_10060_6_12_LaoSV357_2009_4_151	hypothetical protein	default	294	138	0	18	100	11.5385	inf	2.66196e-09	1.01634e-05	2.96309e-08	2	2	0	0.5	0.5
AUSMDU00022490_20_1	glycosyl transferases group 1 family protein	PF00534.15	294	139	0	17	100	10.8974	inf	8.29231e-09	3.166e-05	8.81895e-08	3	3	0	0.25	0.25
ERR5243645_6_83	putative membrane protein	TMHMM	294	139	0	17	100	10.8974	inf	8.29231e-09	3.166e-05	8.81895e-08	2	2	0	0.5	0.5
ERR5243647_138_1	biotin-lipoyl like family protein	PF13533.1	294	139	0	17	100	10.8974	inf	8.29231e-09	3.166e-05	8.81895e-08	2	2	0	0.5	0.5
ERR5243709_3_1	lipopolysaccharide core biosynthesis family protein	PF06176.6	294	139	0	17	100	10.8974	inf	8.29231e-09	3.166e-05	8.81895e-08	2	2	0	0.5	0.5
LT904882.1_4194	hlyD secretion family protein	PF12700.2	294	139	0	17	100	10.8974	inf	8.29231e-09	3.166e-05	8.81895e-08	2	2	0	0.5	0.5
LT905060.1_1526	type VII secretion system (T7SS), usher family protein	PF00577.15	294	139	0	17	100	10.8974	inf	8.29231e-09	3.166e-05	8.81895e-08	2	2	0	0.5	0.5
Laos_10060_6_12_LaoSV357_2009_11_48	glycosyl transferase 2 family protein	PF00535.21	294	139	0	17	100	10.8974	inf	8.29231e-09	3.166e-05	8.81895e-08	2	2	0	0.5	0.5
Laos_10060_6_12_LaoSV357_2009_16_103	putative lipopolysaccharide core biosynthesis protein RfaZ	UniRef100_P26473	294	139	0	17	100	10.8974	inf	8.29231e-09	3.166e-05	8.81895e-08	2	2	0	0.5	0.5
Laos_10060_6_12_LaoSV357_2009_17_70	putative membrane protein	TMHMM	294	139	0	17	100	10.8974	inf	8.29231e-09	3.166e-05	8.81895e-08	2	2	0	0.5	0.5
Laos_10060_6_12_LaoSV357_2009_1_161	CDP-paratose 2-epimerase	UniRef100_P14169	294	139	0	17	100	10.8974	inf	8.29231e-09	3.166e-05	8.81895e-08	3	3	0	0.25	0.25
Laos_10060_6_12_LaoSV357_2009_4_148	type I secretion membrane fusion , HlyD family protein	TIGR01843	294	139	0	17	100	10.8974	inf	8.29231e-09	3.166e-05	8.81895e-08	2	2	0	0.5	0.5
Laos_10060_6_12_LaoSV357_2009_4_90	bacterial regulatory helix-turn-helix, AraC family protein	PF00165.18	294	139	0	17	100	10.8974	inf	8.29231e-09	3.166e-05	8.81895e-08	3	3	0	0.25	0.25
contig_001_3817	putative membrane protein	TMHMM	294	139	0	17	100	10.8974	inf	8.29231e-09	3.166e-05	8.81895e-08	2	2	0	0.5	0.5
AUSMDU00022472_16_145	ABC transporter family protein	PF00005.22	294	140	0	16	100	10.2564	inf	2.57062e-08	9.81461e-05	2.56927e-07	3	3	0	0.25	0.25
ERR2710532_6_103	glycosyl transferases group 1 family protein	PF00534.15	294	140	0	16	100	10.2564	inf	2.57062e-08	9.81461e-05	2.56927e-07	2	2	0	0.5	0.5
ERR5243645_176_3	polysaccharide pyruvyl transferase family protein	PF04230.8	294	140	0	16	100	10.2564	inf	2.57062e-08	9.81461e-05	2.56927e-07	2	2	0	0.5	0.5
ERR5243658_174_2	ABC transporter family protein	PF00005.22	294	140	0	16	100	10.2564	inf	2.57062e-08	9.81461e-05	2.56927e-07	3	3	0	0.25	0.25
ERR5243658_195_1	putative membrane protein	TMHMM	294	140	0	16	100	10.2564	inf	2.57062e-08	9.81461e-05	2.56927e-07	2	2	0	0.5	0.5
ERR5243664_288_1	type VII secretion system (T7SS), usher family protein	PF00577.15	294	140	0	16	100	10.2564	inf	2.57062e-08	9.81461e-05	2.56927e-07	2	2	0	0.5	0.5
LT904882.1_4193	hlyD secretion family protein	PF13437.1	294	140	0	16	100	10.2564	inf	2.57062e-08	9.81461e-05	2.56927e-07	2	2	0	0.5	0.5
LT904894.1_2396	putative tail fiber/collar phage domain protein	UniRef100_E3PEH8	294	140	0	16	100	10.2564	inf	2.57062e-08	9.81461e-05	2.56927e-07	8	8	0	0.0078125	0.0078125
LT905060.1_673	putative exported domain protein	UniRef100_K8ABD8	294	140	0	16	100	10.2564	inf	2.57062e-08	9.81461e-05	2.56927e-07	3	3	0	0.25	0.25
LT905064.1_2405	putative tail fiber/collar phage domain protein	UniRef100_E3PEH8	294	140	0	16	100	10.2564	inf	2.57062e-08	9.81461e-05	2.56927e-07	8	8	0	0.0078125	0.0078125
LT905064.1_3844	type VII secretion system (T7SS), usher family protein	PF00577.15	294	140	0	16	100	10.2564	inf	2.57062e-08	9.81461e-05	2.56927e-07	2	2	0	0.5	0.5
LT905088.1_2486	glycosyl transferases group 1 family protein	PF00534.15	294	140	0	16	100	10.2564	inf	2.57062e-08	9.81461e-05	2.56927e-07	2	2	0	0.5	0.5
Laos_10060_6_12_LaoSV357_2009_10_65	asnC family protein	PF01037.16	294	140	0	16	100	10.2564	inf	2.57062e-08	9.81461e-05	2.56927e-07	2	2	0	0.5	0.5
Laos_10060_6_12_LaoSV357_2009_10_66	putative tioA protein	UniRef100_G5RR23	294	140	0	16	100	10.2564	inf	2.57062e-08	9.81461e-05	2.56927e-07	2	2	0	0.5	0.5
Laos_10060_6_12_LaoSV357_2009_11_43	glycosyl transferases group 1 family protein	PF00534.15	294	140	0	16	100	10.2564	inf	2.57062e-08	9.81461e-05	2.56927e-07	2	2	0	0.5	0.5
Laos_10060_6_12_LaoSV357_2009_15_12	putative lipopolysaccharide modification acyltransferase domain protein	UniRef100_M1F3D2	294	140	0	16	100	10.2564	inf	2.57062e-08	9.81461e-05	2.56927e-07	2	2	0	0.5	0.5
Laos_10060_6_12_LaoSV357_2009_1_108	putative exported protein	UniRef100_K8ABD8	294	140	0	16	100	10.2564	inf	2.57062e-08	9.81461e-05	2.56927e-07	3	3	0	0.25	0.25
Laos_10060_6_12_LaoSV357_2009_1_160	NAD dependent epimerase/dehydratase family protein	PF01370.16	294	140	0	16	100	10.2564	inf	2.57062e-08	9.81461e-05	2.56927e-07	3	3	0	0.25	0.25
Laos_10060_6_12_LaoSV357_2009_3_60	phosphatase 2C family protein	PF13672.1	294	140	0	16	100	10.2564	inf	2.57062e-08	9.81461e-05	2.56927e-07	4	4	0	0.125	0.125
Laos_10060_6_12_LaoSV357_2009_3_75	fimbrin-like domain protein	UniRef100_Q53997	294	140	0	16	100	10.2564	inf	2.57062e-08	9.81461e-05	2.56927e-07	2	2	0	0.5	0.5
Laos_10060_6_12_LaoSV357_2009_63_1	putative tail fiber/collar phage domain protein	UniRef100_E3PEH8	294	140	0	16	100	10.2564	inf	2.57062e-08	9.81461e-05	2.56927e-07	8	8	0	0.0078125	0.0078125
ERR5243703_259_1	putative aBC transporter domain protein	UniRef100_E3DCD6	294	141	0	15	100	9.61538	inf	7.93062e-08	0.000302791	7.58875e-07	2	2	0	0.5	0.5
Laos_10060_6_12_LaoSV357_2009_11_45	ABC transporter family protein	PF00005.22	294	141	0	15	100	9.61538	inf	7.93062e-08	0.000302791	7.58875e-07	2	2	0	0.5	0.5
Laos_10060_6_12_LaoSV357_2009_16_101	glycosyl transferase 8 family protein	PF01501.15	294	141	0	15	100	9.61538	inf	7.93062e-08	0.000302791	7.58875e-07	2	2	0	0.5	0.5
Laos_10060_6_12_LaoSV357_2009_1_396	conserved hypothetical protein	PF07166.6	294	141	0	15	100	9.61538	inf	7.93062e-08	0.000302791	7.58875e-07	2	2	0	0.5	0.5
Laos_10060_6_12_LaoSV357_2009_3_117	type I restriction enzyme StySPI M domain protein	UniRef100_P07989	294	141	0	15	100	9.61538	inf	7.93062e-08	0.000302791	7.58875e-07	4	4	0	0.125	0.125
Laos_10060_6_12_LaoSV357_2009_3_215	transcriptional regulatory , C terminal family protein	PF00486.23	294	141	0	15	100	9.61538	inf	7.93062e-08	0.000302791	7.58875e-07	2	2	0	0.5	0.5
10071_8_11_Sam0011_2012_17_99	hypothetical protein	default	294	142	0	14	100	8.97436	inf	2.43504e-07	0.000929697	2.18239e-06	2	2	0	0.5	0.5
CP012151.1_4533	outer membrane efflux family protein	PF02321.13	294	142	0	14	100	8.97436	inf	2.43504e-07	0.000929697	2.18239e-06	2	2	0	0.5	0.5
ERR2710532_6_104	glycosyl transferase 4-like family protein	PF13477.1	294	142	0	14	100	8.97436	inf	2.43504e-07	0.000929697	2.18239e-06	2	2	0	0.5	0.5
ERR5243647_4_1	hypothetical protein	default	294	142	0	14	100	8.97436	inf	2.43504e-07	0.000929697	2.18239e-06	2	2	0	0.5	0.5
ERR5243686_165_1	hypothetical protein	default	294	142	0	14	100	8.97436	inf	2.43504e-07	0.000929697	2.18239e-06	2	2	0	0.5	0.5
LT904887.1_3844	kinase domain protein	PF00069.20	294	142	0	14	100	8.97436	inf	2.43504e-07	0.000929697	2.18239e-06	4	4	0	0.125	0.125
LT904894.1_4215	putative integral membrane domain protein	UniRef100_G5NL78	294	142	0	14	100	8.97436	inf	2.43504e-07	0.000929697	2.18239e-06	2	2	0	0.5	0.5
LT904894.1_4216	motA/TolQ/ExbB proton channel family protein	PF01618.11	294	142	0	14	100	8.97436	inf	2.43504e-07	0.000929697	2.18239e-06	2	2	0	0.5	0.5
LT905088.1_2487	glycosyl transferase 4-like family protein	PF13477.1	294	142	0	14	100	8.97436	inf	2.43504e-07	0.000929697	2.18239e-06	2	2	0	0.5	0.5
Laos_10060_6_12_LaoSV357_2009_11_42	glycosyl transferase 2 family protein	PF00535.21	294	142	0	14	100	8.97436	inf	2.43504e-07	0.000929697	2.18239e-06	2	2	0	0.5	0.5
Laos_10060_6_12_LaoSV357_2009_11_49	haloacid dehalogenase-like hydrolase family protein	PF13419.1	294	142	0	14	100	8.97436	inf	2.43504e-07	0.000929697	2.18239e-06	2	2	0	0.5	0.5
Laos_10060_6_12_LaoSV357_2009_3_214	bacterial regulatory helix-turn-helix , lysR family protein	PF00126.22	294	142	0	14	100	8.97436	inf	2.43504e-07	0.000929697	2.18239e-06	2	2	0	0.5	0.5
Laos_10060_6_12_LaoSV357_2009_4_150	motA/TolQ/ExbB proton channel family protein	PF01618.11	294	142	0	14	100	8.97436	inf	2.43504e-07	0.000929697	2.18239e-06	2	2	0	0.5	0.5
contig_001_1139	hypothetical protein	default	294	142	0	14	100	8.97436	inf	2.43504e-07	0.000929697	2.18239e-06	1	1	0	1	1
contig_001_4413	caudovirales tail fibre assembly family protein	PF02413.12	294	142	0	14	100	8.97436	inf	2.43504e-07	0.000929697	2.18239e-06	8	8	0	0.0078125	0.0078125
AUSMDU00022489_2_376	hypothetical protein	default	294	143	0	13	100	8.33333	inf	7.44133e-07	0.0028411	6.27175e-06	2	2	0	0.5	0.5
ERR5243647_56_1	tioA domain protein	UniRef100_G5RR23	294	143	0	13	100	8.33333	inf	7.44133e-07	0.0028411	6.27175e-06	2	2	0	0.5	0.5
Laos_10060_6_12_LaoSV357_2009_10_90	hypothetical protein	default	294	143	0	13	100	8.33333	inf	7.44133e-07	0.0028411	6.27175e-06	3	3	0	0.25	0.25
Laos_10060_6_12_LaoSV357_2009_10_95	hypothetical protein	default	294	143	0	13	100	8.33333	inf	7.44133e-07	0.0028411	6.27175e-06	3	3	0	0.25	0.25
Laos_10060_6_12_LaoSV357_2009_1_165	glycosyl transferase 2 family protein	PF00535.21	294	143	0	13	100	8.33333	inf	7.44133e-07	0.0028411	6.27175e-06	2	2	0	0.5	0.5
Laos_10060_6_12_LaoSV357_2009_30_38	diguanylate cyclase domain protein	TIGR00254	294	143	0	13	100	8.33333	inf	7.44133e-07	0.0028411	6.27175e-06	2	2	0	0.5	0.5
Laos_10060_6_12_LaoSV357_2009_3_58	kinase domain protein	PF00069.20	294	143	0	13	100	8.33333	inf	7.44133e-07	0.0028411	6.27175e-06	4	4	0	0.125	0.125
contig_001_4412	caudovirales tail fibre assembly family protein	PF02413.12	294	143	0	13	100	8.33333	inf	7.44133e-07	0.0028411	6.27175e-06	8	8	0	0.0078125	0.0078125
CP053702.1_3429	hypothetical protein	default	294	144	0	12	100	7.69231	inf	2.26341e-06	0.00864168	1.81167e-05	3	3	0	0.25	0.25
ERR5243645_80_19	undecaprenyl-phosphate galactose phosphotransferase WbaP family protein	TIGR03022	294	144	0	12	100	7.69231	inf	2.26341e-06	0.00864168	1.81167e-05	2	2	0	0.5	0.5
ERR5243651_111_12	putative lipopolysaccharide modification acyltransferase domain protein	UniRef100_M1F3D2	294	144	0	12	100	7.69231	inf	2.26341e-06	0.00864168	1.81167e-05	2	2	0	0.5	0.5
ERR5243671_7_83	inner membrane protein YigG	UniRef100_P27843	294	144	0	12	100	7.69231	inf	2.26341e-06	0.00864168	1.81167e-05	2	2	0	0.5	0.5
ERR5243703_118_11	kinase domain protein	PF00069.20	294	144	0	12	100	7.69231	inf	2.26341e-06	0.00864168	1.81167e-05	4	4	0	0.125	0.125
LT904891.1_2690	conserved hypothetical protein	UniRef100_E3PC65	294	144	0	12	100	7.69231	inf	2.26341e-06	0.00864168	1.81167e-05	8	8	0	0.0078125	0.0078125
LT904894.1_4422	conserved hypothetical protein	UniRef100_E3PC65	294	144	0	12	100	7.69231	inf	2.26341e-06	0.00864168	1.81167e-05	8	8	0	0.0078125	0.0078125
Laos_10060_6_12_LaoSV357_2009_10_47	hypothetical protein	default	294	144	0	12	100	7.69231	inf	2.26341e-06	0.00864168	1.81167e-05	2	2	0	0.5	0.5
Laos_10060_6_12_LaoSV357_2009_18_83	putative membrane protein	TMHMM	294	144	0	12	100	7.69231	inf	2.26341e-06	0.00864168	1.81167e-05	2	2	0	0.5	0.5
Laos_10060_6_12_LaoSV357_2009_1_168	undecaprenyl-phosphate galactose phosphotransferase WbaP family protein	TIGR03022	294	144	0	12	100	7.69231	inf	2.26341e-06	0.00864168	1.81167e-05	2	2	0	0.5	0.5
Laos_10060_6_12_LaoSV357_2009_1_186	E3 ubiquitin-ligase SopA domain protein	UniRef100_Q9S4P4	294	144	0	12	100	7.69231	inf	2.26341e-06	0.00864168	1.81167e-05	3	3	0	0.25	0.25
Laos_10060_6_12_LaoSV357_2009_36_15	conserved hypothetical protein	UniRef100_V1H3T6	294	144	0	12	100	7.69231	inf	2.26341e-06	0.00864168	1.81167e-05	3	3	0	0.25	0.25
ERR5243657_225_1	putative integral membrane domain protein	UniRef100_G5NL78	294	145	0	11	100	7.05128	inf	6.85266e-06	0.0261634	5.14017e-05	2	2	0	0.5	0.5
ERR5243664_230_5	hypothetical protein	default	294	145	0	11	100	7.05128	inf	6.85266e-06	0.0261634	5.14017e-05	3	3	0	0.25	0.25
ERR5243683_281_1	hypothetical protein	default	294	145	0	11	100	7.05128	inf	6.85266e-06	0.0261634	5.14017e-05	3	3	0	0.25	0.25
Laos_10060_6_12_LaoSV357_2009_15_118	putative deubiquitinase SseL	UniRef100_Q8Z550	294	145	0	11	100	7.05128	inf	6.85266e-06	0.0261634	5.14017e-05	2	2	0	0.5	0.5
Laos_10060_6_12_LaoSV357_2009_4_149	outer membrane efflux family protein	PF02321.13	294	145	0	11	100	7.05128	inf	6.85266e-06	0.0261634	5.14017e-05	2	2	0	0.5	0.5
10349_1_17_Sam041932_2004_3_228	bacterial shufflon , N-terminal constant region family protein	PF04917.7	293	112	1	44	99.6599	28.2051	115.107	1.98235e-21	7.5686e-18	2.16246e-19	6	5	1	0.21875	0.21875
AUSMDU00022472_63_1	conserved hypothetical protein	UniRef100_S1D602	293	112	1	44	99.6599	28.2051	115.107	1.98235e-21	7.5686e-18	2.16246e-19	6	5	1	0.21875	0.21875
ERR4244277_1_253	conserved hypothetical protein	UniRef100_S1D602	293	112	1	44	99.6599	28.2051	115.107	1.98235e-21	7.5686e-18	2.16246e-19	6	5	1	0.21875	0.21875
LT904852.1_2137	hypothetical protein	default	293	129	1	27	99.6599	17.3077	61.3256	1.5185e-12	5.79763e-09	2.13935e-11	9	8	1	0.0390625	0.0390625
Laos_10060_6_15_LaoSV500_2010_68_1	putative alternative bacteriophage tail fiber	UniRef100_Q8Z6S4	293	130	1	26	99.6599	16.6667	58.6	4.76782e-12	1.82035e-08	6.36487e-11	9	8	1	0.0390625	0.0390625
ERR5243645_19_1	conserved hypothetical protein	UniRef100_Q8Z1I4	293	131	1	25	99.6599	16.0256	55.916	1.48713e-11	5.67786e-08	1.91174e-10	5	5	1	0.0625	0.375
Laos_10060_6_12_LaoSV357_2009_34_8	conserved hypothetical protein	UniRef100_D4DXQ7	293	131	1	25	99.6599	16.0256	55.916	1.48713e-11	5.67786e-08	1.91174e-10	4	3	1	0.625	0.625
Laos_10060_6_12_LaoSV357_2009_4_28	conserved hypothetical protein	UniRef100_Q8Z1I4	293	131	1	25	99.6599	16.0256	55.916	1.48713e-11	5.67786e-08	1.91174e-10	5	5	1	0.0625	0.375
LT904872.1_898	conserved hypothetical protein	UniRef100_D4DXQ7	293	133	1	23	99.6599	14.7436	50.6692	1.41804e-10	5.41409e-07	1.79274e-09	3	3	1	0.25	1
ERR5243657_119_1	conserved hypothetical protein	UniRef100_F9TC42	293	135	1	21	99.6599	13.4615	45.5778	1.31582e-09	5.02379e-06	1.50413e-08	3	3	1	0.25	1
Laos_10060_6_12_LaoSV357_2009_44_18	conserved hypothetical protein	UniRef100_F9TC42	293	135	1	21	99.6599	13.4615	45.5778	1.31582e-09	5.02379e-06	1.50413e-08	3	3	1	0.25	1
10349_1_18_Sam042857_2004_39_41	bacterial SH3 domain protein	PF08239.6	293	136	1	20	99.6599	12.8205	43.0882	3.96645e-09	1.51439e-05	4.37685e-08	2	2	1	0.5	1
Laos_10060_6_12_LaoSV357_2009_44_17	conserved hypothetical protein	UniRef100_F9TC41	293	136	1	20	99.6599	12.8205	43.0882	3.96645e-09	1.51439e-05	4.37685e-08	3	3	1	0.25	1
ERR5243674_128_1	conserved hypothetical protein	UniRef100_F9TC42	293	137	1	19	99.6599	12.1795	40.635	1.18714e-08	4.53248e-05	1.25902e-07	3	3	1	0.25	1
10071_8_13_Sam0013_2012_4_59	hypothetical protein	default	293	138	1	18	99.6599	11.5385	38.2174	3.5271e-08	0.000134665	3.49779e-07	4	3	1	0.625	0.625
AUSMDU00036021_15_133	putative membrane protein	TMHMM	293	138	1	18	99.6599	11.5385	38.2174	3.5271e-08	0.000134665	3.49779e-07	3	2	1	1	1
Laos_10060_6_12_LaoSV357_2009_12_134	putative exported domain protein	UniRef100_G5R5G2	293	138	1	18	99.6599	11.5385	38.2174	3.5271e-08	0.000134665	3.49779e-07	4	3	1	0.625	0.625
Laos_10060_6_12_LaoSV357_2009_12_133	conserved hypothetical protein	PF06092.7	293	139	1	17	99.6599	10.8974	35.8345	1.04008e-07	0.000397103	9.80501e-07	3	2	1	1	1
Laos_10060_6_12_LaoSV357_2009_1_107	conserved hypothetical protein	UniRef100_B5EXW7	293	139	1	17	99.6599	10.8974	35.8345	1.04008e-07	0.000397103	9.80501e-07	4	3	1	0.625	0.625
Laos_10060_6_12_LaoSV357_2009_39_1	conserved hypothetical protein	PF12294.3	293	139	1	17	99.6599	10.8974	35.8345	1.04008e-07	0.000397103	9.80501e-07	3	2	1	1	1
Laos_10060_6_12_LaoSV357_2009_4_145	ABC transporter family protein	PF00005.22	293	139	1	17	99.6599	10.8974	35.8345	1.04008e-07	0.000397103	9.80501e-07	4	3	1	0.625	0.625
CP012091.1_560	queuosine biosynthesis family protein	PF02547.10	293	140	1	16	99.6599	10.2564	33.4857	3.04328e-07	0.00116192	2.71477e-06	5	4	1	0.375	0.375
Laos_10060_6_12_LaoSV357_2009_4_29	putative membrane protein	UniRef100_F2Q8C8	293	140	1	16	99.6599	10.2564	33.4857	3.04328e-07	0.00116192	2.71477e-06	4	4	1	0.125	0.625
Laos_10060_6_12_LaoSV357_2009_4_22	hypothetical protein	default	293	141	1	15	99.6599	9.61538	31.1702	8.83307e-07	0.00337247	7.39576e-06	4	4	1	0.125	0.625
Laos_10060_6_12_LaoSV357_2009_4_23	conserved hypothetical protein	UniRef100_Q8Z1H9	293	141	1	15	99.6599	9.61538	31.1702	8.83307e-07	0.00337247	7.39576e-06	4	4	1	0.125	0.625
Laos_10060_6_12_LaoSV357_2009_8_91	queuosine biosynthesis family protein	PF02547.10	293	141	1	15	99.6599	9.61538	31.1702	8.83307e-07	0.00337247	7.39576e-06	5	4	1	0.375	0.375
CP012151.1_4338	vi polysaccharide biosynthesis TviA domain protein	UniRef100_Q04971	293	142	1	14	99.6599	8.97436	28.8873	2.54227e-06	0.00970638	1.9931e-05	2	2	1	0.5	1
ERR5243671_176_3	putative membrane protein	TMHMM	293	142	1	14	99.6599	8.97436	28.8873	2.54227e-06	0.00970638	1.9931e-05	3	2	1	1	1
LT904882.1_4113	putative lipoprotein	lipoP	293	142	1	14	99.6599	8.97436	28.8873	2.54227e-06	0.00970638	1.9931e-05	2	2	1	0.5	1
LT905063.1_4122	traG-like , N-terminal region family protein	PF07916.6	293	142	1	14	99.6599	8.97436	28.8873	2.54227e-06	0.00970638	1.9931e-05	4	4	1	0.125	0.625
LT905140.1_804	putative lipoprotein	lipoP	293	142	1	14	99.6599	8.97436	28.8873	2.54227e-06	0.00970638	1.9931e-05	2	2	1	0.5	1
Laos_10060_6_12_LaoSV357_2009_14_13	putative membrane protein	TMHMM	293	142	1	14	99.6599	8.97436	28.8873	2.54227e-06	0.00970638	1.9931e-05	3	2	1	1	1
Laos_10060_6_12_LaoSV357_2009_34_15	putative vi polysaccharide biosynthesis protein TviA	UniRef100_Q04971	293	142	1	14	99.6599	8.97436	28.8873	2.54227e-06	0.00970638	1.9931e-05	2	2	1	0.5	1
Laos_10060_6_12_LaoSV357_2009_4_24	integrase family protein	PF12835.2	293	142	1	14	99.6599	8.97436	28.8873	2.54227e-06	0.00970638	1.9931e-05	3	3	1	0.25	1
Laos_10060_6_12_LaoSV357_2009_4_30	traG-like , N-terminal region family protein	PF07916.6	293	142	1	14	99.6599	8.97436	28.8873	2.54227e-06	0.00970638	1.9931e-05	4	4	1	0.125	0.625
Laos_10060_6_12_LaoSV357_2009_4_68	toxin co-regulated pilus biosynthesis Q family protein	PF10671.4	293	142	1	14	99.6599	8.97436	28.8873	2.54227e-06	0.00970638	1.9931e-05	2	2	1	0.5	1
AUSMDU00022483_18_1	hypothetical protein	default	293	143	1	13	99.6599	8.33333	26.6364	7.25232e-06	0.0276894	5.33514e-05	3	2	1	1	1
ERR2710518_29_15	vi polysaccharide biosynthesis TviA domain protein	UniRef100_Q04971	293	143	1	13	99.6599	8.33333	26.6364	7.25232e-06	0.0276894	5.33514e-05	2	2	1	0.5	1
ERR2710518_29_16	vi polysaccharide biosynthesis TviA domain protein	UniRef100_Q04971	293	143	1	13	99.6599	8.33333	26.6364	7.25232e-06	0.0276894	5.33514e-05	2	2	1	0.5	1
ERR4289187_5_176	traG-like , N-terminal region family protein	PF07916.6	293	143	1	13	99.6599	8.33333	26.6364	7.25232e-06	0.0276894	5.33514e-05	3	3	1	0.25	1
LT905063.1_4123	traG-like , N-terminal region family protein	PF07916.6	293	143	1	13	99.6599	8.33333	26.6364	7.25232e-06	0.0276894	5.33514e-05	3	3	1	0.25	1
Laos_10060_6_12_LaoSV357_2009_12_135	colicin-E7 immunity protein	UniRef100_Q03708	293	143	1	13	99.6599	8.33333	26.6364	7.25232e-06	0.0276894	5.33514e-05	3	2	1	1	1
Laos_10060_6_12_LaoSV357_2009_12_136	colicin-E7 immunity protein	UniRef100_Q03708	293	143	1	13	99.6599	8.33333	26.6364	7.25232e-06	0.0276894	5.33514e-05	3	2	1	1	1
Laos_10060_6_12_LaoSV357_2009_12_137	PAAR motif family protein	PF05488.8	293	143	1	13	99.6599	8.33333	26.6364	7.25232e-06	0.0276894	5.33514e-05	3	2	1	1	1
Laos_10060_6_12_LaoSV357_2009_4_17	conserved hypothetical protein	PF08401.6	293	143	1	13	99.6599	8.33333	26.6364	7.25232e-06	0.0276894	5.33514e-05	3	3	1	0.25	1
Laos_10060_6_12_LaoSV357_2009_4_18	conserved hypothetical protein	UniRef100_M4GX59	293	143	1	13	99.6599	8.33333	26.6364	7.25232e-06	0.0276894	5.33514e-05	3	3	1	0.25	1
CP053702.1_1756	hypothetical protein	default	292	110	2	46	99.3197	29.4872	61.0545	2.76579e-21	1.05598e-17	2.63994e-19	6	5	1	0.21875	0.21875
Laos_10060_6_12_LaoSV357_2009_1_257	hypothetical protein	default	292	110	2	46	99.3197	29.4872	61.0545	2.76579e-21	1.05598e-17	2.63994e-19	6	5	1	0.21875	0.21875
Laos_10060_6_12_LaoSV357_2009_1_256	prepilin-type N-terminal cleavage/methylation domain protein	TIGR02532	292	111	2	45	99.3197	28.8462	59.1892	9.62791e-21	3.67594e-17	8.88575e-19	8	6	2	0.289062	0.289062
CP053702.1_1746	conserved hypothetical protein	UniRef100_V0AHZ9	292	112	2	44	99.3197	28.2051	57.3571	3.32686e-20	1.2702e-16	2.78934e-18	7	5	2	0.453125	0.453125
Laos_10060_6_12_LaoSV357_2009_1_250	conserved hypothetical protein	UniRef100_V0AHZ9	292	112	2	44	99.3197	28.2051	57.3571	3.32686e-20	1.2702e-16	2.78934e-18	7	5	2	0.453125	0.453125
Laos_10060_6_12_LaoSV357_2009_12_132	hypothetical protein	default	292	139	2	17	99.3197	10.8974	17.8561	6.88274e-07	0.00262783	6.12547e-06	4	2	2	1	1
CP003278.1_881	prepilin-type N-terminal cleavage/methylation domain protein	TIGR02532	291	110	3	46	98.9796	29.4872	40.5636	3.30821e-20	1.26307e-16	2.78934e-18	7	6	3	0.125	1
CP053702.1_1754	prepilin-type N-terminal cleavage/methylation domain protein	TIGR02532	291	113	3	43	98.9796	27.5641	36.9115	1.27291e-18	4.85996e-15	9.52933e-17	7	5	2	0.453125	0.453125
Laos_10060_6_12_LaoSV357_2009_1_164	glycosyl transferases group 1 family protein	PF00534.15	291	136	3	20	98.9796	12.8205	14.2647	1.63087e-07	0.000622666	1.53366e-06	7	4	3	1	1
CP040575.1_3838	hypothetical protein	default	291	139	3	17	98.9796	10.8974	11.8633	3.19524e-06	0.0121994	2.49988e-05	7	5	2	0.453125	0.453125
CP053702.1_4169	sodium ion-translocating decarboxylase, beta subunit	TIGR01109	231	156	63	0	78.5714	0	0	2.10062e-13	8.02018e-10	3.03795e-12	7	0	7	0.015625	0.015625
.10060_6_16.5_2	sodium ion-translocating decarboxylase, beta subunit	TIGR01109	230	148	64	8	78.2313	5.12821	0.194257	1.42212e-06	0.00542964	1.18811e-05	8	1	7	0.0703125	0.0703125
contig_001_3839	type VII secretion system (T7SS), usher family protein	PF00577.15	203	68	91	88	69.0476	56.4103	2.88688	2.09165e-07	0.000798594	1.96215e-06	18	13	9	0.0962524	1
LT905062.1_226	sc domain protein	UniRef100_Q47430	200	150	94	6	68.0272	3.84615	0.0851064	1.1797e-13	4.50408e-10	1.74577e-12	15	3	13	0.00738525	0.0351562
ERR5243645_2_1	na+-transporting oxaloacetate decarboxylase beta subunit	PF03977.8	196	144	98	12	66.6667	7.69231	0.166667	2.11241e-10	8.06518e-07	2.66177e-09	15	7	10	0.301758	1
Laos_10060_6_12_LaoSV357_2009_8_74	malic enzyme, NAD binding domain protein	PF03949.10	187	155	107	1	63.6054	0.641026	0.0112752	2.10799e-22	8.04829e-19	3.19053e-20	14	1	13	0.00183105	0.00183105
LT905062.1_2475	haemagglutinin family protein	PF05662.9	151	140	143	16	51.3605	10.2564	0.120679	1.86127e-17	7.10632e-14	1.29206e-15	19	8	15	0.0192108	0.647606
AUSMDU00036016_18_130	cobalamin biosynthesis CobT VWA domain protein	PF11775.3	108	7	186	149	36.7347	95.5128	12.3594	4.8792e-16	1.86288e-12	3.1048e-14	2	2	1	0.5	1
10071_8_13_Sam0013_2012_20_103	hypothetical protein	default	108	8	186	148	36.7347	94.8718	10.7419	4.17697e-15	1.59477e-11	2.27824e-13	2	2	2	0.5	0.5
10071_8_13_Sam0013_2012_20_59	bacterial Ig-like domain family protein	PF02368.13	108	8	186	148	36.7347	94.8718	10.7419	4.17697e-15	1.59477e-11	2.27824e-13	3	3	2	0.25	1
10071_8_13_Sam0013_2012_20_7	hypothetical protein	default	108	8	186	148	36.7347	94.8718	10.7419	4.17697e-15	1.59477e-11	2.27824e-13	2	2	2	0.5	0.5
10071_8_13_Sam0013_2012_20_75	conserved hypothetical protein	UniRef100_E2QDI9	108	8	186	148	36.7347	94.8718	10.7419	4.17697e-15	1.59477e-11	2.27824e-13	2	2	2	0.5	0.5
AUSMDU00036015_19_1	hypothetical protein	default	108	8	186	148	36.7347	94.8718	10.7419	4.17697e-15	1.59477e-11	2.27824e-13	3	3	2	0.25	1
ERR5243669_100_30	conserved hypothetical protein	UniRef100_E2QDI9	108	8	186	148	36.7347	94.8718	10.7419	4.17697e-15	1.59477e-11	2.27824e-13	2	2	2	0.5	0.5
.10562_2_26.20_117	putative phage tail domain protein	UniRef100_Q935B1	108	9	186	147	36.7347	94.2308	9.48387	1.76681e-14	6.74569e-11	3.21223e-13	2	2	2	0.5	0.5
.10562_2_26.20_118	stf domain protein	UniRef100_A5PJ13	108	9	186	147	36.7347	94.2308	9.48387	1.76681e-14	6.74569e-11	3.21223e-13	2	2	2	0.5	0.5
.10562_2_26.20_124	lambda phage tail tape-measure family protein	PF09718.5	108	9	186	147	36.7347	94.2308	9.48387	1.76681e-14	6.74569e-11	3.21223e-13	2	2	2	0.5	0.5
.10562_2_26.20_50	hypothetical protein	default	108	9	186	147	36.7347	94.2308	9.48387	1.76681e-14	6.74569e-11	3.21223e-13	2	2	2	0.5	0.5
.10562_2_26.20_7	hypothetical protein	default	108	9	186	147	36.7347	94.2308	9.48387	1.76681e-14	6.74569e-11	3.21223e-13	2	2	2	0.5	0.5
.10562_2_26.20_79	hypothetical protein	default	108	9	186	147	36.7347	94.2308	9.48387	1.76681e-14	6.74569e-11	3.21223e-13	2	2	2	0.5	0.5
10071_8_13_Sam0013_2012_20_1	putative membrane protein	TMHMM	108	9	186	147	36.7347	94.2308	9.48387	1.76681e-14	6.74569e-11	3.21223e-13	2	2	2	0.5	0.5
10071_8_13_Sam0013_2012_20_100	putative membrane protein	TMHMM	108	9	186	147	36.7347	94.2308	9.48387	1.76681e-14	6.74569e-11	3.21223e-13	2	2	2	0.5	0.5
10071_8_13_Sam0013_2012_20_101	conserved hypothetical protein	UniRef100_J9Q6J9	108	9	186	147	36.7347	94.2308	9.48387	1.76681e-14	6.74569e-11	3.21223e-13	2	2	2	0.5	0.5
10071_8_13_Sam0013_2012_20_104	phage N-6-adenine-methyltransferase	TIGR01712	108	9	186	147	36.7347	94.2308	9.48387	1.76681e-14	6.74569e-11	3.21223e-13	2	2	2	0.5	0.5
10071_8_13_Sam0013_2012_20_105	conserved hypothetical protein	UniRef100_J9Q7Z9	108	9	186	147	36.7347	94.2308	9.48387	1.76681e-14	6.74569e-11	3.21223e-13	2	2	2	0.5	0.5
10071_8_13_Sam0013_2012_20_107	conserved hypothetical protein	UniRef100_J9Q743	108	9	186	147	36.7347	94.2308	9.48387	1.76681e-14	6.74569e-11	3.21223e-13	2	2	2	0.5	0.5
10071_8_13_Sam0013_2012_20_108	AAA domain protein	PF13207.1	108	9	186	147	36.7347	94.2308	9.48387	1.76681e-14	6.74569e-11	3.21223e-13	2	2	2	0.5	0.5
10071_8_13_Sam0013_2012_20_109	dihydrofolate reductase family protein	PF00186.14	108	9	186	147	36.7347	94.2308	9.48387	1.76681e-14	6.74569e-11	3.21223e-13	2	2	2	0.5	0.5
10071_8_13_Sam0013_2012_20_110	conserved hypothetical protein	UniRef100_J9Q7Z8	108	9	186	147	36.7347	94.2308	9.48387	1.76681e-14	6.74569e-11	3.21223e-13	2	2	2	0.5	0.5
10071_8_13_Sam0013_2012_20_111	thymidylate synthase	TIGR03284	108	9	186	147	36.7347	94.2308	9.48387	1.76681e-14	6.74569e-11	3.21223e-13	2	2	2	0.5	0.5
10071_8_13_Sam0013_2012_20_112	phosphoribosyl-ATP pyrophosphohydrolase family protein	PF01503.12	108	9	186	147	36.7347	94.2308	9.48387	1.76681e-14	6.74569e-11	3.21223e-13	2	2	2	0.5	0.5
10071_8_13_Sam0013_2012_20_113	ribonucleotide reductase, small chain family protein	PF00268.16	108	9	186	147	36.7347	94.2308	9.48387	1.76681e-14	6.74569e-11	3.21223e-13	2	2	2	0.5	0.5
10071_8_13_Sam0013_2012_20_115	conserved hypothetical protein	UniRef100_Q65AM5	108	9	186	147	36.7347	94.2308	9.48387	1.76681e-14	6.74569e-11	3.21223e-13	2	2	2	0.5	0.5
10071_8_13_Sam0013_2012_20_116	conserved hypothetical protein	UniRef100_J9Q6J5	108	9	186	147	36.7347	94.2308	9.48387	1.76681e-14	6.74569e-11	3.21223e-13	2	2	2	0.5	0.5
10071_8_13_Sam0013_2012_20_117	recF/RecN/SMC N terminal domain protein	PF02463.14	108	9	186	147	36.7347	94.2308	9.48387	1.76681e-14	6.74569e-11	3.21223e-13	2	2	2	0.5	0.5
10071_8_13_Sam0013_2012_20_118	conserved hypothetical protein	UniRef100_J9Q7H1	108	9	186	147	36.7347	94.2308	9.48387	1.76681e-14	6.74569e-11	3.21223e-13	2	2	2	0.5	0.5
10071_8_13_Sam0013_2012_20_12	hypothetical protein	default	108	9	186	147	36.7347	94.2308	9.48387	1.76681e-14	6.74569e-11	3.21223e-13	2	2	2	0.5	0.5
10071_8_13_Sam0013_2012_20_120	conserved hypothetical protein	UniRef100_J9Q7Z6	108	9	186	147	36.7347	94.2308	9.48387	1.76681e-14	6.74569e-11	3.21223e-13	2	2	2	0.5	0.5
10071_8_13_Sam0013_2012_20_121	hypothetical protein	default	108	9	186	147	36.7347	94.2308	9.48387	1.76681e-14	6.74569e-11	3.21223e-13	2	2	2	0.5	0.5
10071_8_13_Sam0013_2012_20_122	conserved hypothetical protein	UniRef100_J9Q739	108	9	186	147	36.7347	94.2308	9.48387	1.76681e-14	6.74569e-11	3.21223e-13	2	2	2	0.5	0.5
10071_8_13_Sam0013_2012_20_124	hypothetical protein	default	108	9	186	147	36.7347	94.2308	9.48387	1.76681e-14	6.74569e-11	3.21223e-13	2	2	2	0.5	0.5
10071_8_13_Sam0013_2012_20_125	putative lipoprotein	lipoP	108	9	186	147	36.7347	94.2308	9.48387	1.76681e-14	6.74569e-11	3.21223e-13	2	2	2	0.5	0.5
10071_8_13_Sam0013_2012_20_126	conserved hypothetical protein	UniRef100_F5S407	108	9	186	147	36.7347	94.2308	9.48387	1.76681e-14	6.74569e-11	3.21223e-13	2	2	2	0.5	0.5
10071_8_13_Sam0013_2012_20_127	conserved hypothetical protein	UniRef100_J9Q7G9	108	9	186	147	36.7347	94.2308	9.48387	1.76681e-14	6.74569e-11	3.21223e-13	2	2	2	0.5	0.5
10071_8_13_Sam0013_2012_20_128	conserved hypothetical protein	PF10765.4	108	9	186	147	36.7347	94.2308	9.48387	1.76681e-14	6.74569e-11	3.21223e-13	2	2	2	0.5	0.5
10071_8_13_Sam0013_2012_20_13	conserved hypothetical protein	UniRef100_Q65AJ8	108	9	186	147	36.7347	94.2308	9.48387	1.76681e-14	6.74569e-11	3.21223e-13	2	2	2	0.5	0.5
10071_8_13_Sam0013_2012_20_2	recA bacterial DNA recombination family protein	PF00154.16	108	9	186	147	36.7347	94.2308	9.48387	1.76681e-14	6.74569e-11	3.21223e-13	2	2	2	0.5	0.5
10071_8_13_Sam0013_2012_20_24	conserved hypothetical protein	UniRef100_J9Q7S1	108	9	186	147	36.7347	94.2308	9.48387	1.76681e-14	6.74569e-11	3.21223e-13	2	2	2	0.5	0.5
10071_8_13_Sam0013_2012_20_25	conserved hypothetical protein	UniRef100_J9Q7Z1	108	9	186	147	36.7347	94.2308	9.48387	1.76681e-14	6.74569e-11	3.21223e-13	2	2	2	0.5	0.5
10071_8_13_Sam0013_2012_20_26	conserved hypothetical protein	UniRef100_J9Q6I3	108	9	186	147	36.7347	94.2308	9.48387	1.76681e-14	6.74569e-11	3.21223e-13	2	2	2	0.5	0.5
10071_8_13_Sam0013_2012_20_29	conserved hypothetical protein	UniRef100_J9Q7R9	108	9	186	147	36.7347	94.2308	9.48387	1.76681e-14	6.74569e-11	3.21223e-13	2	2	2	0.5	0.5
10071_8_13_Sam0013_2012_20_30	conserved hypothetical protein	UniRef100_J9Q7Z0	108	9	186	147	36.7347	94.2308	9.48387	1.76681e-14	6.74569e-11	3.21223e-13	2	2	2	0.5	0.5
10071_8_13_Sam0013_2012_20_31	conserved hypothetical protein	UniRef100_J9Q6F5	108	9	186	147	36.7347	94.2308	9.48387	1.76681e-14	6.74569e-11	3.21223e-13	2	2	2	0.5	0.5
10071_8_13_Sam0013_2012_20_32	DNA primase catalytic core, N-terminal domain protein	PF08275.6	108	9	186	147	36.7347	94.2308	9.48387	1.76681e-14	6.74569e-11	3.21223e-13	2	2	2	0.5	0.5
10071_8_13_Sam0013_2012_20_33	AAA domain protein	PF13481.1	108	9	186	147	36.7347	94.2308	9.48387	1.76681e-14	6.74569e-11	3.21223e-13	2	2	2	0.5	0.5
10071_8_13_Sam0013_2012_20_34	conserved hypothetical protein	UniRef100_J9Q7R8	108	9	186	147	36.7347	94.2308	9.48387	1.76681e-14	6.74569e-11	3.21223e-13	2	2	2	0.5	0.5
10071_8_13_Sam0013_2012_20_36	conserved hypothetical protein	PF11185.3	108	9	186	147	36.7347	94.2308	9.48387	1.76681e-14	6.74569e-11	3.21223e-13	2	2	2	0.5	0.5
10071_8_13_Sam0013_2012_20_37	hypothetical protein	default	108	9	186	147	36.7347	94.2308	9.48387	1.76681e-14	6.74569e-11	3.21223e-13	2	2	2	0.5	0.5
10071_8_13_Sam0013_2012_20_38	cobQ/CobB/MinD/ParA nucleotide binding domain protein	PF01656.18	108	9	186	147	36.7347	94.2308	9.48387	1.76681e-14	6.74569e-11	3.21223e-13	2	2	2	0.5	0.5
10071_8_13_Sam0013_2012_20_39	conserved hypothetical protein	UniRef100_S2ERM0	108	9	186	147	36.7347	94.2308	9.48387	1.76681e-14	6.74569e-11	3.21223e-13	2	2	2	0.5	0.5
10071_8_13_Sam0013_2012_20_4	5'-3' exonuclease, C-terminal SAM fold family protein	PF01367.15	108	9	186	147	36.7347	94.2308	9.48387	1.76681e-14	6.74569e-11	3.21223e-13	2	2	2	0.5	0.5
10071_8_13_Sam0013_2012_20_40	putative rz1 protein	UniRef100_H6WYJ7	108	9	186	147	36.7347	94.2308	9.48387	1.76681e-14	6.74569e-11	3.21223e-13	2	2	2	0.5	0.5
10071_8_13_Sam0013_2012_20_41	conserved hypothetical protein	UniRef100_J9Q7R6	108	9	186	147	36.7347	94.2308	9.48387	1.76681e-14	6.74569e-11	3.21223e-13	2	2	2	0.5	0.5
10071_8_13_Sam0013_2012_20_43	conserved hypothetical protein	UniRef100_C7BU92	108	9	186	147	36.7347	94.2308	9.48387	1.76681e-14	6.74569e-11	3.21223e-13	2	2	2	0.5	0.5
10071_8_13_Sam0013_2012_20_46	putative phage tail assembly protein	UniRef100_C7BU96	108	9	186	147	36.7347	94.2308	9.48387	1.76681e-14	6.74569e-11	3.21223e-13	2	2	2	0.5	0.5
10071_8_13_Sam0013_2012_20_47	nlpC/P60 family protein	PF00877.14	108	9	186	147	36.7347	94.2308	9.48387	1.76681e-14	6.74569e-11	3.21223e-13	2	2	2	0.5	0.5
10071_8_13_Sam0013_2012_20_48	phage minor tail protein L	TIGR01600	108	9	186	147	36.7347	94.2308	9.48387	1.76681e-14	6.74569e-11	3.21223e-13	2	2	2	0.5	0.5
10071_8_13_Sam0013_2012_20_49	phage minor tail family protein	PF05939.8	108	9	186	147	36.7347	94.2308	9.48387	1.76681e-14	6.74569e-11	3.21223e-13	2	2	2	0.5	0.5
10071_8_13_Sam0013_2012_20_5	conserved hypothetical protein	UniRef100_J9Q7Z3	108	9	186	147	36.7347	94.2308	9.48387	1.76681e-14	6.74569e-11	3.21223e-13	2	2	2	0.5	0.5
10071_8_13_Sam0013_2012_20_51	conserved hypothetical protein	UniRef100_C7BUA1	108	9	186	147	36.7347	94.2308	9.48387	1.76681e-14	6.74569e-11	3.21223e-13	2	2	2	0.5	0.5
10071_8_13_Sam0013_2012_20_52	conserved hypothetical protein	UniRef100_J9Q7R3	108	9	186	147	36.7347	94.2308	9.48387	1.76681e-14	6.74569e-11	3.21223e-13	2	2	2	0.5	0.5
10071_8_13_Sam0013_2012_20_53	bacterial Ig-like domain family protein	PF02368.13	108	9	186	147	36.7347	94.2308	9.48387	1.76681e-14	6.74569e-11	3.21223e-13	2	2	2	0.5	0.5
10071_8_13_Sam0013_2012_20_54	hypothetical protein	default	108	9	186	147	36.7347	94.2308	9.48387	1.76681e-14	6.74569e-11	3.21223e-13	2	2	2	0.5	0.5
10071_8_13_Sam0013_2012_20_55	conserved hypothetical protein	UniRef100_E2QDG9	108	9	186	147	36.7347	94.2308	9.48387	1.76681e-14	6.74569e-11	3.21223e-13	2	2	2	0.5	0.5
10071_8_13_Sam0013_2012_20_56	conserved hypothetical protein	UniRef100_E2QDH0	108	9	186	147	36.7347	94.2308	9.48387	1.76681e-14	6.74569e-11	3.21223e-13	2	2	2	0.5	0.5
10071_8_13_Sam0013_2012_20_63	phage terminase large subunit	PF04466.8	108	9	186	147	36.7347	94.2308	9.48387	1.76681e-14	6.74569e-11	3.21223e-13	2	2	2	0.5	0.5
10071_8_13_Sam0013_2012_20_64	conserved hypothetical protein	UniRef100_D6JDS9	108	9	186	147	36.7347	94.2308	9.48387	1.76681e-14	6.74569e-11	3.21223e-13	2	2	2	0.5	0.5
10071_8_13_Sam0013_2012_20_65	conserved hypothetical protein	UniRef100_H8FY41	108	9	186	147	36.7347	94.2308	9.48387	1.76681e-14	6.74569e-11	3.21223e-13	2	2	2	0.5	0.5
10071_8_13_Sam0013_2012_20_66	putative aBC transporter ATP-binding protein	UniRef100_J9Q7I6	108	9	186	147	36.7347	94.2308	9.48387	1.76681e-14	6.74569e-11	3.21223e-13	2	2	2	0.5	0.5
10071_8_13_Sam0013_2012_20_67	conserved hypothetical protein	UniRef100_J9Q7U0	108	9	186	147	36.7347	94.2308	9.48387	1.76681e-14	6.74569e-11	3.21223e-13	2	2	2	0.5	0.5
10071_8_13_Sam0013_2012_20_68	AAA ATPase domain protein	PF13191.1	108	9	186	147	36.7347	94.2308	9.48387	1.76681e-14	6.74569e-11	3.21223e-13	2	2	2	0.5	0.5
10071_8_13_Sam0013_2012_20_69	parB-like nuclease domain protein	PF02195.13	108	9	186	147	36.7347	94.2308	9.48387	1.76681e-14	6.74569e-11	3.21223e-13	2	2	2	0.5	0.5
10071_8_13_Sam0013_2012_20_70	parB-like nuclease domain protein	PF02195.13	108	9	186	147	36.7347	94.2308	9.48387	1.76681e-14	6.74569e-11	3.21223e-13	2	2	2	0.5	0.5
10071_8_13_Sam0013_2012_20_71	type III restriction enzyme, res subunit	PF04851.10	108	9	186	147	36.7347	94.2308	9.48387	1.76681e-14	6.74569e-11	3.21223e-13	2	2	2	0.5	0.5
10071_8_13_Sam0013_2012_20_72	conserved hypothetical protein	UniRef100_J9Q7T9	108	9	186	147	36.7347	94.2308	9.48387	1.76681e-14	6.74569e-11	3.21223e-13	2	2	2	0.5	0.5
10071_8_13_Sam0013_2012_20_73	putative lipo domain protein	UniRef100_J9Q806	108	9	186	147	36.7347	94.2308	9.48387	1.76681e-14	6.74569e-11	3.21223e-13	2	2	2	0.5	0.5
10071_8_13_Sam0013_2012_20_74	repressor of phase-1 flagellin family protein	PF03614.8	108	9	186	147	36.7347	94.2308	9.48387	1.76681e-14	6.74569e-11	3.21223e-13	2	2	2	0.5	0.5
10071_8_13_Sam0013_2012_20_77	conserved hypothetical protein	UniRef100_J9Q805	108	9	186	147	36.7347	94.2308	9.48387	1.76681e-14	6.74569e-11	3.21223e-13	2	2	2	0.5	0.5
10071_8_13_Sam0013_2012_20_78	conserved hypothetical protein	UniRef100_F5S3W0	108	9	186	147	36.7347	94.2308	9.48387	1.76681e-14	6.74569e-11	3.21223e-13	2	2	2	0.5	0.5
10071_8_13_Sam0013_2012_20_79	hypothetical protein	default	108	9	186	147	36.7347	94.2308	9.48387	1.76681e-14	6.74569e-11	3.21223e-13	2	2	2	0.5	0.5
10071_8_13_Sam0013_2012_20_80	conserved hypothetical protein	UniRef100_J9Q7I1	108	9	186	147	36.7347	94.2308	9.48387	1.76681e-14	6.74569e-11	3.21223e-13	2	2	2	0.5	0.5
10071_8_13_Sam0013_2012_20_81	conserved hypothetical protein	UniRef100_J9Q7T7	108	9	186	147	36.7347	94.2308	9.48387	1.76681e-14	6.74569e-11	3.21223e-13	2	2	2	0.5	0.5
10071_8_13_Sam0013_2012_20_82	hypothetical protein	default	108	9	186	147	36.7347	94.2308	9.48387	1.76681e-14	6.74569e-11	3.21223e-13	2	2	2	0.5	0.5
10071_8_13_Sam0013_2012_20_83	conserved hypothetical protein	UniRef100_J9Q804	108	9	186	147	36.7347	94.2308	9.48387	1.76681e-14	6.74569e-11	3.21223e-13	2	2	2	0.5	0.5
10071_8_13_Sam0013_2012_20_84	conserved hypothetical protein	UniRef100_F5S3W5	108	9	186	147	36.7347	94.2308	9.48387	1.76681e-14	6.74569e-11	3.21223e-13	2	2	2	0.5	0.5
10071_8_13_Sam0013_2012_20_85	hypothetical protein	default	108	9	186	147	36.7347	94.2308	9.48387	1.76681e-14	6.74569e-11	3.21223e-13	2	2	2	0.5	0.5
10071_8_13_Sam0013_2012_20_89	ydfZ family protein	PF14001.1	108	9	186	147	36.7347	94.2308	9.48387	1.76681e-14	6.74569e-11	3.21223e-13	2	2	2	0.5	0.5
10071_8_13_Sam0013_2012_20_90	conserved hypothetical protein	UniRef100_V5TYV4	108	9	186	147	36.7347	94.2308	9.48387	1.76681e-14	6.74569e-11	3.21223e-13	2	2	2	0.5	0.5
10071_8_13_Sam0013_2012_20_91	hypothetical protein	default	108	9	186	147	36.7347	94.2308	9.48387	1.76681e-14	6.74569e-11	3.21223e-13	2	2	2	0.5	0.5
10071_8_13_Sam0013_2012_20_92	conserved hypothetical protein	UniRef100_J9Q748	108	9	186	147	36.7347	94.2308	9.48387	1.76681e-14	6.74569e-11	3.21223e-13	2	2	2	0.5	0.5
10071_8_13_Sam0013_2012_20_93	HD domain protein	PF01966.17	108	9	186	147	36.7347	94.2308	9.48387	1.76681e-14	6.74569e-11	3.21223e-13	2	2	2	0.5	0.5
10071_8_13_Sam0013_2012_20_94	hypothetical protein	default	108	9	186	147	36.7347	94.2308	9.48387	1.76681e-14	6.74569e-11	3.21223e-13	2	2	2	0.5	0.5
10071_8_13_Sam0013_2012_20_95	hypothetical protein	default	108	9	186	147	36.7347	94.2308	9.48387	1.76681e-14	6.74569e-11	3.21223e-13	2	2	2	0.5	0.5
10071_8_13_Sam0013_2012_20_98	conserved hypothetical protein	UniRef100_J9Q7H6	108	9	186	147	36.7347	94.2308	9.48387	1.76681e-14	6.74569e-11	3.21223e-13	2	2	2	0.5	0.5
10071_8_13_Sam0013_2012_20_99	phage regulatory Rha family protein	PF09669.5	108	9	186	147	36.7347	94.2308	9.48387	1.76681e-14	6.74569e-11	3.21223e-13	2	2	2	0.5	0.5
10071_8_15_Sam0015_2012_20_1	conserved hypothetical protein	UniRef100_Q65AP7	108	9	186	147	36.7347	94.2308	9.48387	1.76681e-14	6.74569e-11	3.21223e-13	2	2	2	0.5	0.5
10071_8_16_Sam0016_2012_19_129	hypothetical protein	default	108	9	186	147	36.7347	94.2308	9.48387	1.76681e-14	6.74569e-11	3.21223e-13	2	2	2	0.5	0.5
10071_8_1_Sam0001_2012_20_1	AAA domain family protein	PF07728.9	108	9	186	147	36.7347	94.2308	9.48387	1.76681e-14	6.74569e-11	3.21223e-13	2	2	2	0.5	0.5
10071_8_32_Sam0032_2012_20_5	conserved hypothetical protein	UniRef100_Q65AQ1	108	9	186	147	36.7347	94.2308	9.48387	1.76681e-14	6.74569e-11	3.21223e-13	2	2	2	0.5	0.5
10071_8_37_Sam0037_2012_20_1	putative phosphoribosyl-ATP pyrophosphohydrolase-like -containing domain protein	UniRef100_J9Q742	108	9	186	147	36.7347	94.2308	9.48387	1.76681e-14	6.74569e-11	3.21223e-13	2	2	2	0.5	0.5
10071_8_3_Sam0003_2012_20_129	conserved hypothetical protein	UniRef100_Q65AP7	108	9	186	147	36.7347	94.2308	9.48387	1.76681e-14	6.74569e-11	3.21223e-13	2	2	2	0.5	0.5
10071_8_42_Sam0042_2012_20_1	hypothetical protein	default	108	9	186	147	36.7347	94.2308	9.48387	1.76681e-14	6.74569e-11	3.21223e-13	2	2	2	0.5	0.5
10071_8_47_Sam0047_2012_20_129	putative exonuclease subunit 1 domain protein	UniRef100_J9Q7S9	108	9	186	147	36.7347	94.2308	9.48387	1.76681e-14	6.74569e-11	3.21223e-13	2	2	2	0.5	0.5
10071_8_49_Sam0049_2012_19_1	replication RepA domain protein	UniRef100_Q934T6	108	9	186	147	36.7347	94.2308	9.48387	1.76681e-14	6.74569e-11	3.21223e-13	2	2	2	0.5	0.5
10493_1_7_SamMDUST125_2011_21_1	hypothetical protein	default	108	9	186	147	36.7347	94.2308	9.48387	1.76681e-14	6.74569e-11	3.21223e-13	2	2	2	0.5	0.5
10562_2_61_SamMDUST371_2011_20_1	methyltransferase domain protein	PF13659.1	108	9	186	147	36.7347	94.2308	9.48387	1.76681e-14	6.74569e-11	3.21223e-13	2	2	2	0.5	0.5
10562_2_61_SamMDUST371_2011_20_130	hypothetical protein	default	108	9	186	147	36.7347	94.2308	9.48387	1.76681e-14	6.74569e-11	3.21223e-13	2	2	2	0.5	0.5
AUSMDU00022465_17_1	ATP dependent DNA ligase domain protein	PF01068.16	108	9	186	147	36.7347	94.2308	9.48387	1.76681e-14	6.74569e-11	3.21223e-13	2	2	2	0.5	0.5
AUSMDU00022482_19_129	putative DNA helicase domain protein	UniRef100_J9Q7G4	108	9	186	147	36.7347	94.2308	9.48387	1.76681e-14	6.74569e-11	3.21223e-13	2	2	2	0.5	0.5
AUSMDU00022489_20_85	putative lipoprotein	lipoP	108	9	186	147	36.7347	94.2308	9.48387	1.76681e-14	6.74569e-11	3.21223e-13	2	2	2	0.5	0.5
AUSMDU00022513_20_1	lipo domain protein	UniRef100_J9Q7Z4	108	9	186	147	36.7347	94.2308	9.48387	1.76681e-14	6.74569e-11	3.21223e-13	2	2	2	0.5	0.5
AUSMDU00036003_20_1	hypothetical protein	default	108	9	186	147	36.7347	94.2308	9.48387	1.76681e-14	6.74569e-11	3.21223e-13	2	2	2	0.5	0.5
AUSMDU00036006_18_1	phage integrase family protein	PF00589.17	108	9	186	147	36.7347	94.2308	9.48387	1.76681e-14	6.74569e-11	3.21223e-13	2	2	2	0.5	0.5
AUSMDU00036006_18_130	conserved hypothetical protein	UniRef100_Q935E1	108	9	186	147	36.7347	94.2308	9.48387	1.76681e-14	6.74569e-11	3.21223e-13	2	2	2	0.5	0.5
AUSMDU00036015_19_130	uracil DNA glycosylase superfamily protein	PF03167.14	108	9	186	147	36.7347	94.2308	9.48387	1.76681e-14	6.74569e-11	3.21223e-13	2	2	2	0.5	0.5
AUSMDU00036016_18_1	hypothetical protein	default	108	9	186	147	36.7347	94.2308	9.48387	1.76681e-14	6.74569e-11	3.21223e-13	2	2	2	0.5	0.5
AUSMDU00036563_17_129	hypothetical protein	default	108	9	186	147	36.7347	94.2308	9.48387	1.76681e-14	6.74569e-11	3.21223e-13	2	2	2	0.5	0.5
AUSMDU00036570_18_1	hypothetical protein	default	108	9	186	147	36.7347	94.2308	9.48387	1.76681e-14	6.74569e-11	3.21223e-13	2	2	2	0.5	0.5
AUSMDU00036570_18_130	hypothetical protein	default	108	9	186	147	36.7347	94.2308	9.48387	1.76681e-14	6.74569e-11	3.21223e-13	2	2	2	0.5	0.5
AUSMDU00036579_19_1	hypothetical protein	default	108	9	186	147	36.7347	94.2308	9.48387	1.76681e-14	6.74569e-11	3.21223e-13	2	2	2	0.5	0.5
AUSMDU00036588_19_1	hypothetical protein	default	108	9	186	147	36.7347	94.2308	9.48387	1.76681e-14	6.74569e-11	3.21223e-13	2	2	2	0.5	0.5
AUSMDU00049284_20_130	phage integrase family protein	PF00589.17	108	9	186	147	36.7347	94.2308	9.48387	1.76681e-14	6.74569e-11	3.21223e-13	2	2	2	0.5	0.5
AUSMDU00049312_20_1	ribonucleoside-diphosphate reductase domain protein	UniRef100_J9Q7T0	108	9	186	147	36.7347	94.2308	9.48387	1.76681e-14	6.74569e-11	3.21223e-13	2	2	2	0.5	0.5
AUSMDU00049312_20_130	hypothetical protein	default	108	9	186	147	36.7347	94.2308	9.48387	1.76681e-14	6.74569e-11	3.21223e-13	2	2	2	0.5	0.5
AUSMDU00049312_20_131	hypothetical protein	default	108	9	186	147	36.7347	94.2308	9.48387	1.76681e-14	6.74569e-11	3.21223e-13	2	2	2	0.5	0.5
AUSMDU00049486_19_1	conserved hypothetical protein	UniRef100_J9Q6K2	108	9	186	147	36.7347	94.2308	9.48387	1.76681e-14	6.74569e-11	3.21223e-13	2	2	2	0.5	0.5
AUSMDU00049493_21_23	conserved hypothetical protein	UniRef100_M7CF30	108	9	186	147	36.7347	94.2308	9.48387	1.76681e-14	6.74569e-11	3.21223e-13	2	2	2	0.5	0.5
AUSMDU00051361_16_1	ribonucleotide reductase, barrel domain protein	PF02867.10	108	9	186	147	36.7347	94.2308	9.48387	1.76681e-14	6.74569e-11	3.21223e-13	2	2	2	0.5	0.5
ERR5243646_104_23	phage antirepressor family protein	UniRef100_J9Q7T3	108	9	186	147	36.7347	94.2308	9.48387	1.76681e-14	6.74569e-11	3.21223e-13	2	2	2	0.5	0.5
ERR5243646_104_24	phage regulatory Rha family protein	PF09669.5	108	9	186	147	36.7347	94.2308	9.48387	1.76681e-14	6.74569e-11	3.21223e-13	2	2	2	0.5	0.5
ERR5243646_56_1	conserved hypothetical protein	PF11185.3	108	9	186	147	36.7347	94.2308	9.48387	1.76681e-14	6.74569e-11	3.21223e-13	2	2	2	0.5	0.5
ERR5243669_100_12	conserved hypothetical protein	UniRef100_J9Q748	108	9	186	147	36.7347	94.2308	9.48387	1.76681e-14	6.74569e-11	3.21223e-13	2	2	2	0.5	0.5
ERR5243669_100_13	conserved hypothetical protein	UniRef100_J9Q748	108	9	186	147	36.7347	94.2308	9.48387	1.76681e-14	6.74569e-11	3.21223e-13	2	2	2	0.5	0.5
ERR5243669_47_20	putative Ig-like -containing domain protein	UniRef100_J9Q7Y4	108	9	186	147	36.7347	94.2308	9.48387	1.76681e-14	6.74569e-11	3.21223e-13	2	2	2	0.5	0.5
ERR5243669_86_7	lipo domain protein	UniRef100_J9Q7Z4	108	9	186	147	36.7347	94.2308	9.48387	1.76681e-14	6.74569e-11	3.21223e-13	2	2	2	0.5	0.5
Indonesia_10593_2_83_IndoE00-6172_2000_19_79	bacterial Ig-like domain family protein	PF02368.13	108	9	186	147	36.7347	94.2308	9.48387	1.76681e-14	6.74569e-11	3.21223e-13	2	2	2	0.5	0.5
LT904853.1_47	hypothetical protein	default	108	9	186	147	36.7347	94.2308	9.48387	1.76681e-14	6.74569e-11	3.21223e-13	2	2	2	0.5	0.5
LT904853.1_48	conserved hypothetical protein	UniRef100_J9Q6F5	108	9	186	147	36.7347	94.2308	9.48387	1.76681e-14	6.74569e-11	3.21223e-13	2	2	2	0.5	0.5
LT904853.1_49	hypothetical protein	default	108	9	186	147	36.7347	94.2308	9.48387	1.76681e-14	6.74569e-11	3.21223e-13	2	2	2	0.5	0.5
LT904895.1_82	cobQ/CobB/MinD/ParA nucleotide binding domain protein	PF01656.18	108	9	186	147	36.7347	94.2308	9.48387	1.76681e-14	6.74569e-11	3.21223e-13	2	2	2	0.5	0.5
LT904895.1_83	parA family domain protein	UniRef100_J9Q7R7	108	9	186	147	36.7347	94.2308	9.48387	1.76681e-14	6.74569e-11	3.21223e-13	2	2	2	0.5	0.5
Unknown_10492_1_39_UnkMDUST239_2011_20_10	hypothetical protein	default	108	9	186	147	36.7347	94.2308	9.48387	1.76681e-14	6.74569e-11	3.21223e-13	2	2	2	0.5	0.5
10071_8_13_Sam0013_2012_20_11	cobalamin biosynthesis CobT family protein	PF06213.7	107	7	187	149	36.3946	95.5128	12.1795	9.71572e-16	3.70946e-12	6.08109e-14	3	2	2	1	1
10071_8_13_Sam0013_2012_20_42	hypothetical protein	default	107	8	187	148	36.3946	94.8718	10.5856	4.73638e-15	1.80835e-11	2.54697e-13	4	3	3	0.625	0.625
.10562_2_26.20_109	conserved hypothetical protein	UniRef100_S2EVB9	107	9	187	147	36.3946	94.2308	9.34581	3.33489e-14	1.27326e-10	5.32746e-13	3	2	3	0.25	1
10071_8_13_Sam0013_2012_20_10	AAA domain family protein	PF07728.9	107	9	187	147	36.3946	94.2308	9.34581	3.33489e-14	1.27326e-10	5.32746e-13	3	2	3	0.25	1
10071_8_13_Sam0013_2012_20_102	RNase H family protein	PF00075.19	107	9	187	147	36.3946	94.2308	9.34581	3.33489e-14	1.27326e-10	5.32746e-13	3	2	3	0.25	1
10071_8_13_Sam0013_2012_20_106	exonuclease family protein	PF00929.19	107	9	187	147	36.3946	94.2308	9.34581	3.33489e-14	1.27326e-10	5.32746e-13	3	2	3	0.25	1
10071_8_13_Sam0013_2012_20_119	calcineurin-like phosphoesterase superfamily domain protein	PF12850.2	107	9	187	147	36.3946	94.2308	9.34581	3.33489e-14	1.27326e-10	5.32746e-13	3	2	3	0.25	1
10071_8_13_Sam0013_2012_20_16	conserved hypothetical protein	UniRef100_M7CIP5	107	9	187	147	36.3946	94.2308	9.34581	3.33489e-14	1.27326e-10	5.32746e-13	3	2	3	0.25	1
10071_8_13_Sam0013_2012_20_17	glutaredoxin family protein	PF00462.19	107	9	187	147	36.3946	94.2308	9.34581	3.33489e-14	1.27326e-10	5.32746e-13	3	2	3	0.25	1
10071_8_13_Sam0013_2012_20_18	phage family protein	PF13876.1	107	9	187	147	36.3946	94.2308	9.34581	3.33489e-14	1.27326e-10	5.32746e-13	3	2	3	0.25	1
10071_8_13_Sam0013_2012_20_27	conserved hypothetical protein	UniRef100_J9Q729	107	9	187	147	36.3946	94.2308	9.34581	3.33489e-14	1.27326e-10	5.32746e-13	3	2	3	0.25	1
10071_8_13_Sam0013_2012_20_3	hypothetical protein	default	107	9	187	147	36.3946	94.2308	9.34581	3.33489e-14	1.27326e-10	5.32746e-13	3	2	3	0.25	1
10071_8_13_Sam0013_2012_20_35	conserved hypothetical protein	UniRef100_S2EVB9	107	9	187	147	36.3946	94.2308	9.34581	3.33489e-14	1.27326e-10	5.32746e-13	3	2	3	0.25	1
10071_8_13_Sam0013_2012_20_44	chaperone of endosialidase family protein	PF13884.1	107	9	187	147	36.3946	94.2308	9.34581	3.33489e-14	1.27326e-10	5.32746e-13	3	2	3	0.25	1
10071_8_13_Sam0013_2012_20_57	hypothetical protein	default	107	9	187	147	36.3946	94.2308	9.34581	3.33489e-14	1.27326e-10	5.32746e-13	3	2	3	0.25	1
10071_8_13_Sam0013_2012_20_6	conserved hypothetical protein	UniRef100_O68767	107	9	187	147	36.3946	94.2308	9.34581	3.33489e-14	1.27326e-10	5.32746e-13	3	2	3	0.25	1
10071_8_13_Sam0013_2012_20_60	hypothetical protein	default	107	9	187	147	36.3946	94.2308	9.34581	3.33489e-14	1.27326e-10	5.32746e-13	3	2	3	0.25	1
10071_8_13_Sam0013_2012_20_8	hypothetical protein	default	107	9	187	147	36.3946	94.2308	9.34581	3.33489e-14	1.27326e-10	5.32746e-13	3	2	3	0.25	1
10071_8_13_Sam0013_2012_20_9	DNA polymerase III, alpha subunit	TIGR00594	107	9	187	147	36.3946	94.2308	9.34581	3.33489e-14	1.27326e-10	5.32746e-13	3	2	3	0.25	1
10071_8_13_Sam0013_2012_20_96	conserved hypothetical protein	UniRef100_J9Q6K2	107	9	187	147	36.3946	94.2308	9.34581	3.33489e-14	1.27326e-10	5.32746e-13	3	2	3	0.25	1
10071_8_13_Sam0013_2012_20_97	methyltransferase domain protein	PF13708.1	107	9	187	147	36.3946	94.2308	9.34581	3.33489e-14	1.27326e-10	5.32746e-13	3	2	3	0.25	1
AUSMDU00022466_18_1	putative membrane protein	TMHMM	107	9	187	147	36.3946	94.2308	9.34581	3.33489e-14	1.27326e-10	5.32746e-13	3	2	3	0.25	1
AUSMDU00022489_20_104	conserved hypothetical protein	UniRef100_F5S430	107	9	187	147	36.3946	94.2308	9.34581	3.33489e-14	1.27326e-10	5.32746e-13	3	2	3	0.25	1
AUSMDU00022489_20_127	fibronectin type III family protein	PF12421.3	107	9	187	147	36.3946	94.2308	9.34581	3.33489e-14	1.27326e-10	5.32746e-13	3	2	3	0.25	1
AUSMDU00036014_18_129	hypothetical protein	default	107	9	187	147	36.3946	94.2308	9.34581	3.33489e-14	1.27326e-10	5.32746e-13	3	2	3	0.25	1
AUSMDU00036583_18_1	ribonucleoside-diphosphate reductase, alpha subunit	TIGR02506	107	9	187	147	36.3946	94.2308	9.34581	3.33489e-14	1.27326e-10	5.32746e-13	3	2	3	0.25	1
AUSMDU00049492_20_129	lambda phage tail tape-measure family protein	PF09718.5	107	9	187	147	36.3946	94.2308	9.34581	3.33489e-14	1.27326e-10	5.32746e-13	3	2	3	0.25	1
AUSMDU00049494_19_129	initiator Replication family protein	PF01051.16	107	9	187	147	36.3946	94.2308	9.34581	3.33489e-14	1.27326e-10	5.32746e-13	3	2	3	0.25	1
Indonesia_10593_2_83_IndoE00-6172_2000_19_1	DNA polymerase III, alpha subunit	TIGR00594	107	9	187	147	36.3946	94.2308	9.34581	3.33489e-14	1.27326e-10	5.32746e-13	3	2	3	0.25	1
10071_8_13_Sam0013_2012_20_114	ribonucleoside-diphosphate reductase, alpha subunit	TIGR02506	106	9	188	147	36.0544	94.2308	9.20922	6.57929e-14	2.51197e-10	1.00079e-12	3	2	3	0.25	1
10071_8_13_Sam0013_2012_20_123	initiator Replication family protein	PF01051.16	106	9	188	147	36.0544	94.2308	9.20922	6.57929e-14	2.51197e-10	1.00079e-12	3	2	3	0.25	1
10071_8_13_Sam0013_2012_20_14	phage integrase family protein	PF00589.17	106	9	188	147	36.0544	94.2308	9.20922	6.57929e-14	2.51197e-10	1.00079e-12	3	2	3	0.25	1
10071_8_13_Sam0013_2012_20_19	conserved hypothetical protein	UniRef100_F5S430	106	9	188	147	36.0544	94.2308	9.20922	6.57929e-14	2.51197e-10	1.00079e-12	3	2	3	0.25	1
10071_8_13_Sam0013_2012_20_20	phoH-like family protein	PF02562.11	106	9	188	147	36.0544	94.2308	9.20922	6.57929e-14	2.51197e-10	1.00079e-12	3	2	3	0.25	1
10071_8_13_Sam0013_2012_20_21	hypothetical protein	default	106	9	188	147	36.0544	94.2308	9.20922	6.57929e-14	2.51197e-10	1.00079e-12	3	2	3	0.25	1
10071_8_13_Sam0013_2012_20_22	putative lipoprotein	lipoP	106	9	188	147	36.0544	94.2308	9.20922	6.57929e-14	2.51197e-10	1.00079e-12	3	2	3	0.25	1
10071_8_13_Sam0013_2012_20_23	conserved hypothetical protein	UniRef100_B5RKD3	106	9	188	147	36.0544	94.2308	9.20922	6.57929e-14	2.51197e-10	1.00079e-12	4	2	4	0.125	1
10071_8_13_Sam0013_2012_20_50	tape measure domain protein	TIGR02675	106	9	188	147	36.0544	94.2308	9.20922	6.57929e-14	2.51197e-10	1.00079e-12	4	2	4	0.125	1
10071_8_15_Sam0015_2012_20_63	SPFH domain / Band 7 family protein	PF01145.20	106	9	188	147	36.0544	94.2308	9.20922	6.57929e-14	2.51197e-10	1.00079e-12	4	2	4	0.125	1
ERR5243669_86_8	SPFH domain / Band 7 family protein	PF01145.20	106	9	188	147	36.0544	94.2308	9.20922	6.57929e-14	2.51197e-10	1.00079e-12	3	2	3	0.25	1
10071_8_13_Sam0013_2012_20_76	hypothetical protein	default	105	7	189	149	35.7143	95.5128	11.8254	2.16159e-15	8.25296e-12	1.29756e-13	4	3	3	0.625	0.625
.10562_2_26.20_12	conserved hypothetical protein	UniRef100_Q65AP7	105	9	189	147	35.7143	94.2308	9.07407	7.43981e-14	2.84052e-10	1.10958e-12	4	2	4	0.125	1
10071_8_13_Sam0013_2012_20_61	hypothetical protein	default	105	9	189	147	35.7143	94.2308	9.07407	7.43981e-14	2.84052e-10	1.10958e-12	4	2	4	0.125	1
10071_8_13_Sam0013_2012_20_86	conserved hypothetical protein	UniRef100_J9Q803	105	9	189	147	35.7143	94.2308	9.07407	7.43981e-14	2.84052e-10	1.10958e-12	4	2	4	0.125	1
10071_8_13_Sam0013_2012_20_87	conserved hypothetical protein	UniRef100_J9Q750	105	9	189	147	35.7143	94.2308	9.07407	7.43981e-14	2.84052e-10	1.10958e-12	4	2	4	0.125	1
10071_8_13_Sam0013_2012_20_88	conserved hypothetical protein	UniRef100_J9Q7T5	105	9	189	147	35.7143	94.2308	9.07407	7.43981e-14	2.84052e-10	1.10958e-12	4	2	4	0.125	1
10071_8_13_Sam0013_2012_20_45	phage tail family protein	PF13550.1	104	9	190	147	35.3741	94.2308	8.94035	1.35361e-13	5.16806e-10	1.96504e-12	4	2	4	0.125	1
10071_8_13_Sam0013_2012_20_62	conserved hypothetical protein	UniRef100_Q65AP7	104	9	190	147	35.3741	94.2308	8.94035	1.35361e-13	5.16806e-10	1.96504e-12	4	2	4	0.125	1
10493_1_54_SamMDUST282_2004_20_1	fibronectin type III family protein	PF12421.3	104	9	190	147	35.3741	94.2308	8.94035	1.35361e-13	5.16806e-10	1.96504e-12	4	2	4	0.125	1
AUSMDU00052122_19_1	fibronectin type III family protein	PF12421.3	104	9	190	147	35.3741	94.2308	8.94035	1.35361e-13	5.16806e-10	1.96504e-12	4	2	4	0.125	1
AUSMDU00036175_20_1	ATP dependent DNA ligase domain protein	PF01068.16	103	9	191	147	35.034	94.2308	8.80803	2.55802e-13	9.7665e-10	3.64422e-12	3	2	3	0.25	1
10071_8_13_Sam0013_2012_20_28	ATP dependent DNA ligase domain protein	PF01068.16	102	9	192	147	34.6939	94.2308	8.67708	5.04619e-13	1.92664e-09	7.16222e-12	3	2	3	0.25	1
10071_8_34_Sam0034_2012_51_1	hypothetical protein	default	87	152	207	4	29.5918	2.5641	0.0110603	1.23266e-50	4.70629e-47	7.84382e-48	16	2	16	3.05176e-05	0.00418091
CP044007.1_4360	cytochrome c-type biogenesis protein CcmF	TIGR00353	87	152	207	4	29.5918	2.5641	0.0110603	1.23266e-50	4.70629e-47	7.84382e-48	16	2	16	3.05176e-05	0.00418091
LT883153.1_59	cytochrome c-type biogenesis protein CcmF	TIGR00353	87	152	207	4	29.5918	2.5641	0.0110603	1.23266e-50	4.70629e-47	7.84382e-48	16	2	16	3.05176e-05	0.00418091
Laos_10060_6_12_LaoSV357_2009_52_6	cytochrome c-type biogenesis protein CcmF	TIGR00353	87	153	207	3	29.5918	1.92308	0.00824098	3.00677e-52	1.14799e-48	3.82662e-49	16	1	16	3.05176e-05	0.000518799
.10060_6_18.11_11	conserved hypothetical protein	UniRef100_B0JVF8	84	121	210	35	28.5714	22.4359	0.115702	1.09859e-23	4.1944e-20	2.996e-21	21	9	16	0.0266037	0.663624
10493_1_7_SamMDUST125_2011_17_84	bacterial SH3 domain protein	PF08239.6	72	82	222	74	24.4898	47.4359	0.292683	3.76742e-09	1.4384e-05	4.1814e-08	18	4	16	0.00131226	0.0308838
Laos_10060_6_12_LaoSV357_2009_57_1	phage tail-collar fibre family protein	PF12571.3	62	84	232	72	21.0884	46.1538	0.229064	5.2955e-12	2.02182e-08	7.02022e-11	23	11	16	0.0931396	1
contig_001_4558	phage tail-collar fibre family protein	PF12571.3	62	84	232	72	21.0884	46.1538	0.229064	5.2955e-12	2.02182e-08	7.02022e-11	23	11	16	0.0931396	1
AUSMDU00022462_3_237	sodium ion-translocating decarboxylase, beta subunit	TIGR01109	40	50	254	106	13.6054	67.9487	0.333858	6.38152e-06	0.0243646	4.97238e-05	13	5	10	0.0922852	0.581055
AUSMDU00022491_3_238	na+-transporting oxaloacetate decarboxylase beta subunit	PF03977.8	39	58	255	98	13.2653	62.8205	0.258418	1.50501e-08	5.74612e-05	1.59172e-07	13	5	10	0.0922852	0.581055
AUSMDU00022471_17_84	conserved hypothetical protein	PF04255.9	21	46	273	110	7.14286	70.5128	0.183946	1.07104e-09	4.08924e-06	1.23542e-08	13	5	10	0.0922852	0.581055
LT883153.1_2373	transposase IS200 like family protein	PF01797.11	17	63	277	93	5.78231	59.6154	0.0905965	4.01642e-19	1.53347e-15	3.17722e-17	13	4	11	0.0224609	0.266846
.10060_6_16.4_149	baseplate J-like family protein	PF04865.9	15	53	279	103	5.10204	66.0256	0.104484	2.17506e-15	8.30437e-12	1.29756e-13	10	4	8	0.109375	0.753906
.10060_6_18.41_2	baseplate J-like family protein	PF04865.9	14	45	280	111	4.7619	71.1538	0.123333	3.87554e-12	1.47968e-08	5.19186e-11	10	3	9	0.0214844	0.34375
contig_001_1459	putative xanthosine permease	UniRef100_I3W415	14	48	280	108	4.7619	69.2308	0.1125	1.25957e-13	4.80905e-10	1.85677e-12	10	3	9	0.0214844	0.34375
.10060_6_16.10_57	putative xanthosine permease	UniRef100_I3W415	14	49	280	107	4.7619	68.5897	0.109184	4.49208e-14	1.71507e-10	7.14614e-13	11	3	10	0.0117188	0.226562
contig_001_480	sodium pump decarboxylase, gamma subunit	TIGR01195	14	65	280	91	4.7619	58.3333	0.07	7.04315e-22	2.68907e-18	9.27774e-20	10	3	9	0.0214844	0.34375
10071_8_12_Sam0012_2012_57_4	phage tail-collar fibre family protein	PF12571.3	13	33	281	123	4.42177	78.8462	0.172436	9.25188e-08	0.000353237	8.83092e-07	16	8	11	0.210114	1
LT904871.1_1039	cheC-like family protein	PF04509.7	5	43	289	113	1.70068	72.4359	0.0454655	7.58002e-17	2.89405e-13	4.90517e-15	12	5	9	0.145996	0.774414
LT904869.1_3593	cheC-like family protein	PF04509.7	5	101	289	55	1.70068	35.2564	0.00942136	5.17379e-53	1.97535e-49	9.87677e-50	20	3	18	0.000402451	0.00257683
.10060_6_16.11_11	hypothetical protein	default	5	112	289	44	1.70068	28.2051	0.00679684	5.99976e-62	2.29071e-58	2.29071e-58	20	3	18	0.000402451	0.00257683
LT904882.1_3322	cheC-like family protein	PF04509.7	3	40	291	116	1.02041	74.359	0.0298969	4.56629e-17	1.74341e-13	3.11323e-15	11	3	9	0.0654297	0.226562
AUSMDU00049307_11_11	conserved hypothetical protein	UniRef100_J7R5H1	2	15	292	141	0.680272	90.3846	0.0643836	5.22565e-06	0.0199515	4.08007e-05	5	2	4	0.375	1
contig_001_3364	cheC-like family protein	PF04509.7	2	23	292	133	0.680272	85.2564	0.0396069	1.24267e-09	4.74453e-06	1.42907e-08	9	2	8	0.0390625	0.179688
LR590081.1_3210	cheC-like family protein	PF04509.7	2	34	292	122	0.680272	78.2051	0.024577	5.40429e-15	2.06336e-11	2.86578e-13	9	2	8	0.0390625	0.179688
LT905140.1_1590	cheC-like family protein	PF04509.7	2	35	292	121	0.680272	77.5641	0.0236791	1.68214e-15	6.42242e-12	1.03587e-13	9	2	8	0.0390625	0.179688
LT905088.1_703	cheC-like family protein	PF04509.7	1	17	293	139	0.340136	89.1026	0.027906	1.04008e-07	0.000397103	9.80501e-07	8	1	8	0.0078125	0.0703125
AL513383.1_190	regulatory protein RepA	UniRef100_P20356	0	11	294	145	0	92.9487	0	6.85266e-06	0.0261634	5.14017e-05	5	0	5	0.0625	0.0625
AL513383.1_191	replication C family protein	PF06504.6	0	11	294	145	0	92.9487	0	6.85266e-06	0.0261634	5.14017e-05	5	0	5	0.0625	0.0625
AL513383.1_196	integrase core domain protein	PF00665.21	0	11	294	145	0	92.9487	0	6.85266e-06	0.0261634	5.14017e-05	5	0	5	0.0625	0.0625
AL513383.1_197	EAL domain protein	PF00563.15	0	11	294	145	0	92.9487	0	6.85266e-06	0.0261634	5.14017e-05	5	0	5	0.0625	0.0625
AL513383.1_198	merE family protein	PF05052.7	0	11	294	145	0	92.9487	0	6.85266e-06	0.0261634	5.14017e-05	5	0	5	0.0625	0.0625
AL513383.1_199	mercuric resistence transcriptional repressor protein MerD	TIGR02054	0	11	294	145	0	92.9487	0	6.85266e-06	0.0261634	5.14017e-05	5	0	5	0.0625	0.0625
AL513383.1_200	mercuric reductase	TIGR02053	0	11	294	145	0	92.9487	0	6.85266e-06	0.0261634	5.14017e-05	5	0	5	0.0625	0.0625
AL513383.1_201	merC mercury resistance family protein	PF03203.9	0	11	294	145	0	92.9487	0	6.85266e-06	0.0261634	5.14017e-05	5	0	5	0.0625	0.0625
AL513383.1_202	mercuric transport protein periplasmic component	TIGR02052	0	11	294	145	0	92.9487	0	6.85266e-06	0.0261634	5.14017e-05	5	0	5	0.0625	0.0625
AL513383.1_203	merT mercuric transport family protein	PF02411.10	0	11	294	145	0	92.9487	0	6.85266e-06	0.0261634	5.14017e-05	5	0	5	0.0625	0.0625
Fiji_8490_6_44_FijMDUST44_1996_35_12	putative transposase	PF03400.8	0	11	294	145	0	92.9487	0	6.85266e-06	0.0261634	5.14017e-05	3	0	3	0.25	0.25
LT883153.1_15	conserved hypothetical protein	PF11809.3	0	11	294	145	0	92.9487	0	6.85266e-06	0.0261634	5.14017e-05	5	0	5	0.0625	0.0625
LT905061.1_134	regulatory protein RepA	UniRef100_P20356	0	11	294	145	0	92.9487	0	6.85266e-06	0.0261634	5.14017e-05	5	0	5	0.0625	0.0625
LT905061.1_135	replication C family protein	PF06504.6	0	11	294	145	0	92.9487	0	6.85266e-06	0.0261634	5.14017e-05	5	0	5	0.0625	0.0625
10541_2_26_SamMDUST285_2004_7_151	phage Tail Collar domain protein	PF07484.7	0	12	294	144	0	92.3077	0	2.26341e-06	0.00864168	1.81167e-05	7	0	7	0.015625	0.015625
AL513383.1_179	chloramphenicol acetyltransferase	UniRef100_P58777	0	12	294	144	0	92.3077	0	2.26341e-06	0.00864168	1.81167e-05	5	0	5	0.0625	0.0625
AL513383.1_180	acetyltransferase family protein	PF00583.19	0	12	294	144	0	92.3077	0	2.26341e-06	0.00864168	1.81167e-05	5	0	5	0.0625	0.0625
AL513383.1_182	tn3 transposase DDE domain protein	PF01526.12	0	12	294	144	0	92.3077	0	2.26341e-06	0.00864168	1.81167e-05	5	0	5	0.0625	0.0625
AL513383.1_184	hypothetical protein	default	0	12	294	144	0	92.3077	0	2.26341e-06	0.00864168	1.81167e-05	5	0	5	0.0625	0.0625
AL513383.1_204	hg(II)-responsive transcriptional regulator	TIGR02051	0	12	294	144	0	92.3077	0	2.26341e-06	0.00864168	1.81167e-05	5	0	5	0.0625	0.0625
LT883153.1_13	tn3 transposase DDE domain protein	PF01526.12	0	12	294	144	0	92.3077	0	2.26341e-06	0.00864168	1.81167e-05	5	0	5	0.0625	0.0625
LT904892.1_119	merR, DNA binding family protein	PF09278.6	0	12	294	144	0	92.3077	0	2.26341e-06	0.00864168	1.81167e-05	5	0	5	0.0625	0.0625
10071_8_30_Sam0030_2012_32_31	phage integrase family protein	PF00589.17	0	13	294	143	0	91.6667	0	7.44133e-07	0.0028411	6.27175e-06	1	0	1	1	1
10071_8_30_Sam0030_2012_32_32	hypothetical protein	default	0	13	294	143	0	91.6667	0	7.44133e-07	0.0028411	6.27175e-06	1	0	1	1	1
10071_8_30_Sam0030_2012_32_33	conserved hypothetical protein	UniRef100_I3I9F0	0	13	294	143	0	91.6667	0	7.44133e-07	0.0028411	6.27175e-06	1	0	1	1	1
10071_8_30_Sam0030_2012_32_34	polarity suppression protein	UniRef100_P05460	0	13	294	143	0	91.6667	0	7.44133e-07	0.0028411	6.27175e-06	1	0	1	1	1
10071_8_30_Sam0030_2012_32_35	ogr/Delta-like zinc finger family protein	PF04606.7	0	13	294	143	0	91.6667	0	7.44133e-07	0.0028411	6.27175e-06	1	0	1	1	1
10071_8_30_Sam0030_2012_32_36	putative glycoprotein 3	UniRef100_P05461	0	13	294	143	0	91.6667	0	7.44133e-07	0.0028411	6.27175e-06	1	0	1	1	1
10071_8_30_Sam0030_2012_32_37	prophage CP4-57 regulatory family protein	PF05930.7	0	13	294	143	0	91.6667	0	7.44133e-07	0.0028411	6.27175e-06	1	0	1	1	1
10071_8_30_Sam0030_2012_32_38	ash family protein	PF10554.4	0	13	294	143	0	91.6667	0	7.44133e-07	0.0028411	6.27175e-06	1	0	1	1	1
10071_8_30_Sam0030_2012_32_39	putative derepression protein	UniRef100_P05463	0	13	294	143	0	91.6667	0	7.44133e-07	0.0028411	6.27175e-06	1	0	1	1	1
10071_8_30_Sam0030_2012_32_40	conserved hypothetical protein	UniRef100_P68664	0	13	294	143	0	91.6667	0	7.44133e-07	0.0028411	6.27175e-06	1	0	1	1	1
10071_8_30_Sam0030_2012_32_41	conserved hypothetical protein	UniRef100_P68666	0	13	294	143	0	91.6667	0	7.44133e-07	0.0028411	6.27175e-06	1	0	1	1	1
10071_8_30_Sam0030_2012_32_42	poxvirus D5 protein-like family protein	PF03288.11	0	13	294	143	0	91.6667	0	7.44133e-07	0.0028411	6.27175e-06	1	0	1	1	1
AL513383.1_141	integron integrase family protein	TIGR02249	0	13	294	143	0	91.6667	0	7.44133e-07	0.0028411	6.27175e-06	5	0	5	0.0625	0.0625
AL513383.1_188	transposase zinc-binding domain protein	PF14319.1	0	13	294	143	0	91.6667	0	7.44133e-07	0.0028411	6.27175e-06	5	0	5	0.0625	0.0625
ERR5243709_19_61	small Multidrug Resistance family protein	PF00893.14	0	13	294	143	0	91.6667	0	7.44133e-07	0.0028411	6.27175e-06	6	0	6	0.03125	0.03125
ERR5243709_19_62	dihydropteroate synthase	TIGR01496	0	13	294	143	0	91.6667	0	7.44133e-07	0.0028411	6.27175e-06	6	0	6	0.03125	0.03125
AL513383.1_192	dihydropteroate synthase	TIGR01496	0	14	294	142	0	91.0256	0	2.43504e-07	0.000929697	2.18239e-06	5	0	5	0.0625	0.0625
AL513383.1_193	phosphotransferase enzyme family protein	PF01636.18	0	14	294	142	0	91.0256	0	2.43504e-07	0.000929697	2.18239e-06	5	0	5	0.0625	0.0625
AL513383.1_194	aminoglycoside/hydroxyurea antibiotic resistance kinase family protein	PF04655.9	0	14	294	142	0	91.0256	0	2.43504e-07	0.000929697	2.18239e-06	5	0	5	0.0625	0.0625
ERR5243709_19_55	phage integrase, N-terminal SAM-like domain protein	PF02899.12	0	14	294	142	0	91.0256	0	2.43504e-07	0.000929697	2.18239e-06	6	0	6	0.03125	0.03125
AL513383.1_183	DDE domain protein	PF13610.1	0	15	294	141	0	90.3846	0	7.93062e-08	0.000302791	7.58875e-07	5	0	5	0.0625	0.0625
AL513383.1_186	helix-turn-helix domain of resolvase family protein	PF02796.10	0	15	294	141	0	90.3846	0	7.93062e-08	0.000302791	7.58875e-07	6	0	6	0.03125	0.03125
CP053703.1_30	DDE domain protein	PF13610.1	0	15	294	141	0	90.3846	0	7.93062e-08	0.000302791	7.58875e-07	5	0	5	0.0625	0.0625
ERR5243709_19_54	beta-lactamase TEM-12	UniRef100_Q48406	0	15	294	141	0	90.3846	0	7.93062e-08	0.000302791	7.58875e-07	6	0	6	0.03125	0.03125
LT904892.1_102	DDE domain protein	PF13610.1	0	15	294	141	0	90.3846	0	7.93062e-08	0.000302791	7.58875e-07	5	0	5	0.0625	0.0625
LT904892.1_103	DDE domain protein	PF13610.1	0	15	294	141	0	90.3846	0	7.93062e-08	0.000302791	7.58875e-07	5	0	5	0.0625	0.0625
LT904892.1_105	tnpA domain protein	UniRef100_L0FQJ1	0	15	294	141	0	90.3846	0	7.93062e-08	0.000302791	7.58875e-07	5	0	5	0.0625	0.0625
LT904892.1_106	integrase core domain protein	PF00665.21	0	15	294	141	0	90.3846	0	7.93062e-08	0.000302791	7.58875e-07	5	0	5	0.0625	0.0625
AL513382.1_2242	putative transposase	PF03400.8	0	21	294	135	0	86.5385	0	8.54892e-11	3.26398e-07	1.08438e-09	6	0	6	0.03125	0.03125
10561_2_56_SamH12ESR04928_2012_21_20	nitrate reductase molybdenum cofactor assembly chaperone	TIGR00684	0	23	294	133	0	85.2564	0	8.42265e-12	3.21577e-08	1.0938e-10	4	0	4	0.125	0.125
10561_2_56_SamH12ESR04928_2012_21_21	respiratory nitrate reductase, gamma subunit	TIGR00351	0	24	294	132	0	84.6154	0	2.62345e-12	1.00163e-08	3.52688e-11	4	0	4	0.125	0.125
AL513382.1_3878	hypothetical protein	default	0	24	294	132	0	84.6154	0	2.62345e-12	1.00163e-08	3.52688e-11	6	0	6	0.03125	0.03125
CP040574.1_58	putative transposase	PF03400.8	0	24	294	132	0	84.6154	0	2.62345e-12	1.00163e-08	3.52688e-11	6	0	6	0.03125	0.03125
CP053702.1_291	insA N-terminal domain protein	PF03811.8	0	24	294	132	0	84.6154	0	2.62345e-12	1.00163e-08	3.52688e-11	6	0	6	0.03125	0.03125
Fiji_8490_6_44_FijMDUST44_1996_67_1	hypothetical protein	default	0	24	294	132	0	84.6154	0	2.62345e-12	1.00163e-08	3.52688e-11	4	0	4	0.125	0.125
CP053702.1_3158	na+ symporter family protein	TIGR00785	0	33	294	123	0	78.8462	0	5.69152e-17	2.17302e-13	3.74659e-15	8	0	8	0.0078125	0.0078125
LT904887.1_2315	conserved hypothetical protein	UniRef100_Q8Z720	0	37	294	119	0	76.2821	0	4.16085e-19	1.58861e-15	3.17722e-17	5	0	5	0.0625	0.0625
10071_8_30_Sam0030_2012_8_68	conserved hypothetical protein	UniRef100_Q8Z720	0	56	294	100	0	64.1026	0	7.49727e-30	2.86246e-26	2.20189e-27	8	0	8	0.0078125	0.0078125
LT904878.1_2496	conserved hypothetical protein	UniRef100_Q8Z720	0	56	294	100	0	64.1026	0	7.49727e-30	2.86246e-26	2.20189e-27	8	0	8	0.0078125	0.0078125
10071_8_30_Sam0030_2012_14_12	acyltransferase family protein	PF01757.17	0	57	294	99	0	63.4615	0	1.90286e-30	7.26512e-27	6.60466e-28	8	0	8	0.0078125	0.0078125
10071_8_30_Sam0030_2012_2_109	conserved hypothetical protein	UniRef100_S5N1T4	0	57	294	99	0	63.4615	0	1.90286e-30	7.26512e-27	6.60466e-28	8	0	8	0.0078125	0.0078125
10071_8_30_Sam0030_2012_14_13	glycosyl transferase 2 family protein	PF00535.21	0	58	294	98	0	62.8205	0	4.79347e-31	1.83015e-27	2.03349e-28	8	0	8	0.0078125	0.0078125
10071_8_30_Sam0030_2012_14_14	gtrA-like family protein	PF04138.9	0	58	294	98	0	62.8205	0	4.79347e-31	1.83015e-27	2.03349e-28	8	0	8	0.0078125	0.0078125
Trait = Genotypes 3.5.4
Gene	Annotation		Number_pos_present_in	Number_neg_present_in	Number_pos_not_present_in	Number_neg_not_present_in	Sensitivity	Specificity	Odds_ratio	Naive_p	Bonferroni_p	Benjamini_H_p	Max_Pairwise_comparisons	Max_supporting_pairs	Max_opposing_pairs	Best_pairwise_comp_p	Worst_pairwise_comp_p
ERR5243657_225_1	putative integral membrane domain protein	UniRef100_G5NL78	286	153	0	11	100	6.70732	inf	1.20944e-05	0.0461764	8.76212e-05	2	2	0	0.5	0.5
ERR5243664_230_5	hypothetical protein	default	286	153	0	11	100	6.70732	inf	1.20944e-05	0.0461764	8.76212e-05	3	3	0	0.25	0.25
ERR5243683_281_1	hypothetical protein	default	286	153	0	11	100	6.70732	inf	1.20944e-05	0.0461764	8.76212e-05	3	3	0	0.25	0.25
Laos_10060_6_12_LaoSV357_2009_15_118	putative deubiquitinase SseL	UniRef100_Q8Z550	286	153	0	11	100	6.70732	inf	1.20944e-05	0.0461764	8.76212e-05	2	2	0	0.5	0.5
Laos_10060_6_12_LaoSV357_2009_4_149	outer membrane efflux family protein	PF02321.13	286	153	0	11	100	6.70732	inf	1.20944e-05	0.0461764	8.76212e-05	2	2	0	0.5	0.5
CP053702.1_3429	hypothetical protein	default	286	152	0	12	100	7.31707	inf	4.21513e-06	0.0160934	3.36681e-05	3	3	0	0.25	0.25
ERR5243645_80_19	undecaprenyl-phosphate galactose phosphotransferase WbaP family protein	TIGR03022	286	152	0	12	100	7.31707	inf	4.21513e-06	0.0160934	3.36681e-05	2	2	0	0.5	0.5
ERR5243651_111_12	putative lipopolysaccharide modification acyltransferase domain protein	UniRef100_M1F3D2	286	152	0	12	100	7.31707	inf	4.21513e-06	0.0160934	3.36681e-05	2	2	0	0.5	0.5
ERR5243671_7_83	inner membrane protein YigG	UniRef100_P27843	286	152	0	12	100	7.31707	inf	4.21513e-06	0.0160934	3.36681e-05	2	2	0	0.5	0.5
ERR5243703_118_11	kinase domain protein	PF00069.20	286	152	0	12	100	7.31707	inf	4.21513e-06	0.0160934	3.36681e-05	4	4	0	0.125	0.125
LT904891.1_2690	conserved hypothetical protein	UniRef100_E3PC65	286	152	0	12	100	7.31707	inf	4.21513e-06	0.0160934	3.36681e-05	7	7	0	0.015625	0.015625
LT904894.1_4422	conserved hypothetical protein	UniRef100_E3PC65	286	152	0	12	100	7.31707	inf	4.21513e-06	0.0160934	3.36681e-05	7	7	0	0.015625	0.015625
Laos_10060_6_12_LaoSV357_2009_10_47	hypothetical protein	default	286	152	0	12	100	7.31707	inf	4.21513e-06	0.0160934	3.36681e-05	2	2	0	0.5	0.5
Laos_10060_6_12_LaoSV357_2009_18_83	putative membrane protein	TMHMM	286	152	0	12	100	7.31707	inf	4.21513e-06	0.0160934	3.36681e-05	2	2	0	0.5	0.5
Laos_10060_6_12_LaoSV357_2009_1_168	undecaprenyl-phosphate galactose phosphotransferase WbaP family protein	TIGR03022	286	152	0	12	100	7.31707	inf	4.21513e-06	0.0160934	3.36681e-05	2	2	0	0.5	0.5
Laos_10060_6_12_LaoSV357_2009_1_186	E3 ubiquitin-ligase SopA domain protein	UniRef100_Q9S4P4	286	152	0	12	100	7.31707	inf	4.21513e-06	0.0160934	3.36681e-05	3	3	0	0.25	0.25
Laos_10060_6_12_LaoSV357_2009_36_15	conserved hypothetical protein	UniRef100_V1H3T6	286	152	0	12	100	7.31707	inf	4.21513e-06	0.0160934	3.36681e-05	3	3	0	0.25	0.25
AUSMDU00022489_2_376	hypothetical protein	default	286	151	0	13	100	7.92683	inf	1.46278e-06	0.00558491	1.23016e-05	2	2	0	0.5	0.5
ERR5243647_56_1	tioA domain protein	UniRef100_G5RR23	286	151	0	13	100	7.92683	inf	1.46278e-06	0.00558491	1.23016e-05	2	2	0	0.5	0.5
Laos_10060_6_12_LaoSV357_2009_10_90	hypothetical protein	default	286	151	0	13	100	7.92683	inf	1.46278e-06	0.00558491	1.23016e-05	3	3	0	0.25	0.25
Laos_10060_6_12_LaoSV357_2009_10_95	hypothetical protein	default	286	151	0	13	100	7.92683	inf	1.46278e-06	0.00558491	1.23016e-05	3	3	0	0.25	0.25
Laos_10060_6_12_LaoSV357_2009_1_165	glycosyl transferase 2 family protein	PF00535.21	286	151	0	13	100	7.92683	inf	1.46278e-06	0.00558491	1.23016e-05	2	2	0	0.5	0.5
Laos_10060_6_12_LaoSV357_2009_30_38	diguanylate cyclase domain protein	TIGR00254	286	151	0	13	100	7.92683	inf	1.46278e-06	0.00558491	1.23016e-05	2	2	0	0.5	0.5
Laos_10060_6_12_LaoSV357_2009_3_58	kinase domain protein	PF00069.20	286	151	0	13	100	7.92683	inf	1.46278e-06	0.00558491	1.23016e-05	4	4	0	0.125	0.125
contig_001_4412	caudovirales tail fibre assembly family protein	PF02413.12	286	151	0	13	100	7.92683	inf	1.46278e-06	0.00558491	1.23016e-05	7	7	0	0.015625	0.015625
10071_8_11_Sam0011_2012_17_99	hypothetical protein	default	286	150	0	14	100	8.53659	inf	5.05447e-07	0.0019298	4.51943e-06	2	2	0	0.5	0.5
CP012151.1_4533	outer membrane efflux family protein	PF02321.13	286	150	0	14	100	8.53659	inf	5.05447e-07	0.0019298	4.51943e-06	2	2	0	0.5	0.5
ERR2710532_6_104	glycosyl transferase 4-like family protein	PF13477.1	286	150	0	14	100	8.53659	inf	5.05447e-07	0.0019298	4.51943e-06	2	2	0	0.5	0.5
ERR5243647_4_1	hypothetical protein	default	286	150	0	14	100	8.53659	inf	5.05447e-07	0.0019298	4.51943e-06	2	2	0	0.5	0.5
ERR5243686_165_1	hypothetical protein	default	286	150	0	14	100	8.53659	inf	5.05447e-07	0.0019298	4.51943e-06	2	2	0	0.5	0.5
LT904887.1_3844	kinase domain protein	PF00069.20	286	150	0	14	100	8.53659	inf	5.05447e-07	0.0019298	4.51943e-06	4	4	0	0.125	0.125
LT904894.1_4215	putative integral membrane domain protein	UniRef100_G5NL78	286	150	0	14	100	8.53659	inf	5.05447e-07	0.0019298	4.51943e-06	2	2	0	0.5	0.5
LT904894.1_4216	motA/TolQ/ExbB proton channel family protein	PF01618.11	286	150	0	14	100	8.53659	inf	5.05447e-07	0.0019298	4.51943e-06	2	2	0	0.5	0.5
LT905088.1_2487	glycosyl transferase 4-like family protein	PF13477.1	286	150	0	14	100	8.53659	inf	5.05447e-07	0.0019298	4.51943e-06	2	2	0	0.5	0.5
Laos_10060_6_12_LaoSV357_2009_11_42	glycosyl transferase 2 family protein	PF00535.21	286	150	0	14	100	8.53659	inf	5.05447e-07	0.0019298	4.51943e-06	2	2	0	0.5	0.5
Laos_10060_6_12_LaoSV357_2009_11_49	haloacid dehalogenase-like hydrolase family protein	PF13419.1	286	150	0	14	100	8.53659	inf	5.05447e-07	0.0019298	4.51943e-06	2	2	0	0.5	0.5
Laos_10060_6_12_LaoSV357_2009_3_214	bacterial regulatory helix-turn-helix , lysR family protein	PF00126.22	286	150	0	14	100	8.53659	inf	5.05447e-07	0.0019298	4.51943e-06	2	2	0	0.5	0.5
Laos_10060_6_12_LaoSV357_2009_4_150	motA/TolQ/ExbB proton channel family protein	PF01618.11	286	150	0	14	100	8.53659	inf	5.05447e-07	0.0019298	4.51943e-06	2	2	0	0.5	0.5
contig_001_1139	hypothetical protein	default	286	150	0	14	100	8.53659	inf	5.05447e-07	0.0019298	4.51943e-06	1	1	0	1	1
contig_001_4413	caudovirales tail fibre assembly family protein	PF02413.12	286	150	0	14	100	8.53659	inf	5.05447e-07	0.0019298	4.51943e-06	7	7	0	0.015625	0.015625
ERR5243703_259_1	putative aBC transporter domain protein	UniRef100_E3DCD6	286	149	0	15	100	9.14634	inf	1.73892e-07	0.000663921	1.65566e-06	2	2	0	0.5	0.5
Laos_10060_6_12_LaoSV357_2009_11_45	ABC transporter family protein	PF00005.22	286	149	0	15	100	9.14634	inf	1.73892e-07	0.000663921	1.65566e-06	2	2	0	0.5	0.5
Laos_10060_6_12_LaoSV357_2009_16_101	glycosyl transferase 8 family protein	PF01501.15	286	149	0	15	100	9.14634	inf	1.73892e-07	0.000663921	1.65566e-06	2	2	0	0.5	0.5
Laos_10060_6_12_LaoSV357_2009_1_396	conserved hypothetical protein	PF07166.6	286	149	0	15	100	9.14634	inf	1.73892e-07	0.000663921	1.65566e-06	2	2	0	0.5	0.5
Laos_10060_6_12_LaoSV357_2009_3_117	type I restriction enzyme StySPI M domain protein	UniRef100_P07989	286	149	0	15	100	9.14634	inf	1.73892e-07	0.000663921	1.65566e-06	4	4	0	0.125	0.125
Laos_10060_6_12_LaoSV357_2009_3_215	transcriptional regulatory , C terminal family protein	PF00486.23	286	149	0	15	100	9.14634	inf	1.73892e-07	0.000663921	1.65566e-06	2	2	0	0.5	0.5
AUSMDU00022472_16_145	ABC transporter family protein	PF00005.22	286	148	0	16	100	9.7561	inf	5.95631e-08	0.000227412	5.96882e-07	3	3	0	0.25	0.25
ERR2710532_6_103	glycosyl transferases group 1 family protein	PF00534.15	286	148	0	16	100	9.7561	inf	5.95631e-08	0.000227412	5.96882e-07	2	2	0	0.5	0.5
ERR5243645_176_3	polysaccharide pyruvyl transferase family protein	PF04230.8	286	148	0	16	100	9.7561	inf	5.95631e-08	0.000227412	5.96882e-07	2	2	0	0.5	0.5
ERR5243658_174_2	ABC transporter family protein	PF00005.22	286	148	0	16	100	9.7561	inf	5.95631e-08	0.000227412	5.96882e-07	3	3	0	0.25	0.25
ERR5243658_195_1	putative membrane protein	TMHMM	286	148	0	16	100	9.7561	inf	5.95631e-08	0.000227412	5.96882e-07	2	2	0	0.5	0.5
ERR5243664_288_1	type VII secretion system (T7SS), usher family protein	PF00577.15	286	148	0	16	100	9.7561	inf	5.95631e-08	0.000227412	5.96882e-07	2	2	0	0.5	0.5
LT904882.1_4193	hlyD secretion family protein	PF13437.1	286	148	0	16	100	9.7561	inf	5.95631e-08	0.000227412	5.96882e-07	2	2	0	0.5	0.5
LT904894.1_2396	putative tail fiber/collar phage domain protein	UniRef100_E3PEH8	286	148	0	16	100	9.7561	inf	5.95631e-08	0.000227412	5.96882e-07	8	8	0	0.0078125	0.0078125
LT905060.1_673	putative exported domain protein	UniRef100_K8ABD8	286	148	0	16	100	9.7561	inf	5.95631e-08	0.000227412	5.96882e-07	3	3	0	0.25	0.25
LT905064.1_2405	putative tail fiber/collar phage domain protein	UniRef100_E3PEH8	286	148	0	16	100	9.7561	inf	5.95631e-08	0.000227412	5.96882e-07	8	8	0	0.0078125	0.0078125
LT905064.1_3844	type VII secretion system (T7SS), usher family protein	PF00577.15	286	148	0	16	100	9.7561	inf	5.95631e-08	0.000227412	5.96882e-07	2	2	0	0.5	0.5
LT905088.1_2486	glycosyl transferases group 1 family protein	PF00534.15	286	148	0	16	100	9.7561	inf	5.95631e-08	0.000227412	5.96882e-07	2	2	0	0.5	0.5
Laos_10060_6_12_LaoSV357_2009_10_65	asnC family protein	PF01037.16	286	148	0	16	100	9.7561	inf	5.95631e-08	0.000227412	5.96882e-07	2	2	0	0.5	0.5
Laos_10060_6_12_LaoSV357_2009_10_66	putative tioA protein	UniRef100_G5RR23	286	148	0	16	100	9.7561	inf	5.95631e-08	0.000227412	5.96882e-07	2	2	0	0.5	0.5
Laos_10060_6_12_LaoSV357_2009_11_43	glycosyl transferases group 1 family protein	PF00534.15	286	148	0	16	100	9.7561	inf	5.95631e-08	0.000227412	5.96882e-07	2	2	0	0.5	0.5
Laos_10060_6_12_LaoSV357_2009_15_12	putative lipopolysaccharide modification acyltransferase domain protein	UniRef100_M1F3D2	286	148	0	16	100	9.7561	inf	5.95631e-08	0.000227412	5.96882e-07	2	2	0	0.5	0.5
Laos_10060_6_12_LaoSV357_2009_1_108	putative exported protein	UniRef100_K8ABD8	286	148	0	16	100	9.7561	inf	5.95631e-08	0.000227412	5.96882e-07	3	3	0	0.25	0.25
Laos_10060_6_12_LaoSV357_2009_1_160	NAD dependent epimerase/dehydratase family protein	PF01370.16	286	148	0	16	100	9.7561	inf	5.95631e-08	0.000227412	5.96882e-07	3	3	0	0.25	0.25
Laos_10060_6_12_LaoSV357_2009_3_60	phosphatase 2C family protein	PF13672.1	286	148	0	16	100	9.7561	inf	5.95631e-08	0.000227412	5.96882e-07	4	4	0	0.125	0.125
Laos_10060_6_12_LaoSV357_2009_3_75	fimbrin-like domain protein	UniRef100_Q53997	286	148	0	16	100	9.7561	inf	5.95631e-08	0.000227412	5.96882e-07	2	2	0	0.5	0.5
Laos_10060_6_12_LaoSV357_2009_63_1	putative tail fiber/collar phage domain protein	UniRef100_E3PEH8	286	148	0	16	100	9.7561	inf	5.95631e-08	0.000227412	5.96882e-07	8	8	0	0.0078125	0.0078125
AUSMDU00022490_20_1	glycosyl transferases group 1 family protein	PF00534.15	286	147	0	17	100	10.3659	inf	2.03118e-08	7.75506e-05	2.16622e-07	3	3	0	0.25	0.25
ERR5243645_6_83	putative membrane protein	TMHMM	286	147	0	17	100	10.3659	inf	2.03118e-08	7.75506e-05	2.16622e-07	2	2	0	0.5	0.5
ERR5243647_138_1	biotin-lipoyl like family protein	PF13533.1	286	147	0	17	100	10.3659	inf	2.03118e-08	7.75506e-05	2.16622e-07	2	2	0	0.5	0.5
ERR5243709_3_1	lipopolysaccharide core biosynthesis family protein	PF06176.6	286	147	0	17	100	10.3659	inf	2.03118e-08	7.75506e-05	2.16622e-07	2	2	0	0.5	0.5
LT904882.1_4194	hlyD secretion family protein	PF12700.2	286	147	0	17	100	10.3659	inf	2.03118e-08	7.75506e-05	2.16622e-07	2	2	0	0.5	0.5
LT905060.1_1526	type VII secretion system (T7SS), usher family protein	PF00577.15	286	147	0	17	100	10.3659	inf	2.03118e-08	7.75506e-05	2.16622e-07	2	2	0	0.5	0.5
Laos_10060_6_12_LaoSV357_2009_11_48	glycosyl transferase 2 family protein	PF00535.21	286	147	0	17	100	10.3659	inf	2.03118e-08	7.75506e-05	2.16622e-07	2	2	0	0.5	0.5
Laos_10060_6_12_LaoSV357_2009_16_103	putative lipopolysaccharide core biosynthesis protein RfaZ	UniRef100_P26473	286	147	0	17	100	10.3659	inf	2.03118e-08	7.75506e-05	2.16622e-07	2	2	0	0.5	0.5
Laos_10060_6_12_LaoSV357_2009_17_70	putative membrane protein	TMHMM	286	147	0	17	100	10.3659	inf	2.03118e-08	7.75506e-05	2.16622e-07	2	2	0	0.5	0.5
Laos_10060_6_12_LaoSV357_2009_1_161	CDP-paratose 2-epimerase	UniRef100_P14169	286	147	0	17	100	10.3659	inf	2.03118e-08	7.75506e-05	2.16622e-07	3	3	0	0.25	0.25
Laos_10060_6_12_LaoSV357_2009_4_148	type I secretion membrane fusion , HlyD family protein	TIGR01843	286	147	0	17	100	10.3659	inf	2.03118e-08	7.75506e-05	2.16622e-07	2	2	0	0.5	0.5
Laos_10060_6_12_LaoSV357_2009_4_90	bacterial regulatory helix-turn-helix, AraC family protein	PF00165.18	286	147	0	17	100	10.3659	inf	2.03118e-08	7.75506e-05	2.16622e-07	3	3	0	0.25	0.25
contig_001_3817	putative membrane protein	TMHMM	286	147	0	17	100	10.3659	inf	2.03118e-08	7.75506e-05	2.16622e-07	2	2	0	0.5	0.5
AL513382.1_4576	enterobacteria AfaD invasin family protein	PF05775.7	286	146	0	18	100	10.9756	inf	6.89571e-09	2.63278e-05	7.67575e-08	3	3	0	0.25	0.25
LT904882.1_1578	hypothetical protein	default	286	146	0	18	100	10.9756	inf	6.89571e-09	2.63278e-05	7.67575e-08	2	2	0	0.5	0.5
LT905060.1_1527	papC N-terminal domain protein	PF13954.1	286	146	0	18	100	10.9756	inf	6.89571e-09	2.63278e-05	7.67575e-08	3	3	0	0.25	0.25
LT905060.1_1528	gram-negative pili assembly chaperone, N-terminal domain protein	PF00345.15	286	146	0	18	100	10.9756	inf	6.89571e-09	2.63278e-05	7.67575e-08	3	3	0	0.25	0.25
LT905064.1_3845	type VII secretion system (T7SS), usher family protein	PF00577.15	286	146	0	18	100	10.9756	inf	6.89571e-09	2.63278e-05	7.67575e-08	3	3	0	0.25	0.25
Laos_10060_6_12_LaoSV357_2009_11_44	ABC-2 type transporter family protein	PF01061.19	286	146	0	18	100	10.9756	inf	6.89571e-09	2.63278e-05	7.67575e-08	2	2	0	0.5	0.5
Laos_10060_6_12_LaoSV357_2009_16_102	lipopolysaccharide core biosynthesis family protein	PF06176.6	286	146	0	18	100	10.9756	inf	6.89571e-09	2.63278e-05	7.67575e-08	3	3	0	0.25	0.25
Laos_10060_6_12_LaoSV357_2009_3_114	putative membrane protein	TMHMM	286	146	0	18	100	10.9756	inf	6.89571e-09	2.63278e-05	7.67575e-08	2	2	0	0.5	0.5
Laos_10060_6_12_LaoSV357_2009_4_151	hypothetical protein	default	286	146	0	18	100	10.9756	inf	6.89571e-09	2.63278e-05	7.67575e-08	2	2	0	0.5	0.5
AUSMDU00022462_2_1	conserved hypothetical protein	UniRef100_C9Y3I9	286	145	0	19	100	11.5854	inf	2.33049e-09	8.89782e-06	2.69631e-08	3	3	0	0.25	0.25
AUSMDU00022505_1_163	putative membrane protein	TMHMM	286	145	0	19	100	11.5854	inf	2.33049e-09	8.89782e-06	2.69631e-08	3	3	0	0.25	0.25
ERR5243700_83_2	putative membrane protein	TMHMM	286	145	0	19	100	11.5854	inf	2.33049e-09	8.89782e-06	2.69631e-08	3	3	0	0.25	0.25
LT905060.1_616	putative membrane protein	TMHMM	286	145	0	19	100	11.5854	inf	2.33049e-09	8.89782e-06	2.69631e-08	3	3	0	0.25	0.25
LT905062.1_4194	abequosyltransferase RfbV	UniRef100_P26401	286	145	0	19	100	11.5854	inf	2.33049e-09	8.89782e-06	2.69631e-08	3	3	0	0.25	0.25
Laos_10060_6_12_LaoSV357_2009_11_47	hypothetical protein	default	286	145	0	19	100	11.5854	inf	2.33049e-09	8.89782e-06	2.69631e-08	3	3	0	0.25	0.25
Laos_10060_6_12_LaoSV357_2009_1_101	hypothetical protein	default	286	145	0	19	100	11.5854	inf	2.33049e-09	8.89782e-06	2.69631e-08	3	3	0	0.25	0.25
Laos_10060_6_12_LaoSV357_2009_1_102	hypothetical protein	default	286	145	0	19	100	11.5854	inf	2.33049e-09	8.89782e-06	2.69631e-08	3	3	0	0.25	0.25
Laos_10060_6_12_LaoSV357_2009_1_103	conserved hypothetical protein	PF07262.6	286	145	0	19	100	11.5854	inf	2.33049e-09	8.89782e-06	2.69631e-08	3	3	0	0.25	0.25
Laos_10060_6_12_LaoSV357_2009_1_104	conserved hypothetical protein	UniRef100_Q8Z5E1	286	145	0	19	100	11.5854	inf	2.33049e-09	8.89782e-06	2.69631e-08	3	3	0	0.25	0.25
Laos_10060_6_12_LaoSV357_2009_1_105	conserved hypothetical protein	UniRef100_C9Y3I9	286	145	0	19	100	11.5854	inf	2.33049e-09	8.89782e-06	2.69631e-08	3	3	0	0.25	0.25
Laos_10060_6_12_LaoSV357_2009_1_106	putative exported domain protein	UniRef100_B5EXW8	286	145	0	19	100	11.5854	inf	2.33049e-09	8.89782e-06	2.69631e-08	3	3	0	0.25	0.25
Laos_10060_6_12_LaoSV357_2009_3_73	gram-negative pili assembly chaperone, C-terminal domain protein	PF02753.12	286	145	0	19	100	11.5854	inf	2.33049e-09	8.89782e-06	2.69631e-08	3	3	0	0.25	0.25
Laos_10060_6_12_LaoSV357_2009_3_76	bacterial regulatory helix-turn-helix, AraC family protein	PF00165.18	286	145	0	19	100	11.5854	inf	2.33049e-09	8.89782e-06	2.69631e-08	3	3	0	0.25	0.25
AUSMDU00022505_1_164	putative membrane protein	TMHMM	286	144	0	20	100	12.1951	inf	7.84041e-10	2.99347e-06	9.473e-09	4	4	0	0.125	0.125
CP053702.1_1759	hypothetical protein	default	286	144	0	20	100	12.1951	inf	7.84041e-10	2.99347e-06	9.473e-09	4	4	0	0.125	0.125
CP053702.1_1763	DEAD/DEAH box helicase family domain protein	UniRef100_D7YA38	286	144	0	20	100	12.1951	inf	7.84041e-10	2.99347e-06	9.473e-09	4	4	0	0.125	0.125
CP053702.1_1769	conserved hypothetical protein	UniRef100_V0AHI0	286	144	0	20	100	12.1951	inf	7.84041e-10	2.99347e-06	9.473e-09	4	4	0	0.125	0.125
ERR5243645_107_12	kinase domain protein	PF00069.20	286	144	0	20	100	12.1951	inf	7.84041e-10	2.99347e-06	9.473e-09	4	4	0	0.125	0.125
ERR5243658_177_1	conserved hypothetical protein	UniRef100_V0AHI0	286	144	0	20	100	12.1951	inf	7.84041e-10	2.99347e-06	9.473e-09	4	4	0	0.125	0.125
ERR5243658_98_12	tyrosine kinase family protein	PF07714.12	286	144	0	20	100	12.1951	inf	7.84041e-10	2.99347e-06	9.473e-09	4	4	0	0.125	0.125
ERR5243703_148_1	conserved hypothetical protein	UniRef100_V0AHI0	286	144	0	20	100	12.1951	inf	7.84041e-10	2.99347e-06	9.473e-09	4	4	0	0.125	0.125
LT905064.1_2866	DEAD/DEAH box helicase family domain protein	UniRef100_D7YA38	286	144	0	20	100	12.1951	inf	7.84041e-10	2.99347e-06	9.473e-09	4	4	0	0.125	0.125
Laos_10060_6_12_LaoSV357_2009_1_162	putative membrane protein	TMHMM	286	144	0	20	100	12.1951	inf	7.84041e-10	2.99347e-06	9.473e-09	4	4	0	0.125	0.125
Laos_10060_6_12_LaoSV357_2009_1_262	phage integrase family protein	PF00589.17	286	144	0	20	100	12.1951	inf	7.84041e-10	2.99347e-06	9.473e-09	4	4	0	0.125	0.125
Laos_10060_6_12_LaoSV357_2009_8_87	na+/H+ antiporter family protein	PF03553.9	286	144	0	20	100	12.1951	inf	7.84041e-10	2.99347e-06	9.473e-09	5	5	0	0.0625	0.0625
contig_001_2730	na+/H+ antiporter family protein	PF03553.9	286	144	0	20	100	12.1951	inf	7.84041e-10	2.99347e-06	9.473e-09	5	5	0	0.0625	0.0625
CP053702.1_1750	mobA/MobL family protein	PF03389.10	286	142	0	22	100	13.4146	inf	8.75208e-11	3.34155e-07	1.13658e-09	4	4	0	0.125	0.125
ERR5243674_154_1	conserved hypothetical protein	UniRef100_V0AHI0	286	142	0	22	100	13.4146	inf	8.75208e-11	3.34155e-07	1.13658e-09	4	4	0	0.125	0.125
Laos_10060_6_12_LaoSV357_2009_3_59	kinase domain protein	PF00069.20	286	142	0	22	100	13.4146	inf	8.75208e-11	3.34155e-07	1.13658e-09	4	4	0	0.125	0.125
CP053702.1_1739	complete genom	segment 7/17 domain protein	286	141	0	23	100	14.0244	inf	2.90373e-11	1.10864e-07	4.54362e-10	4	4	0	0.125	0.125
CP053702.1_1768	conserved hypothetical protein	UniRef100_L2V121	286	141	0	23	100	14.0244	inf	2.90373e-11	1.10864e-07	4.54362e-10	4	4	0	0.125	0.125
ERR5243646_152_1	conserved hypothetical protein	UniRef100_V2QIX3	286	141	0	23	100	14.0244	inf	2.90373e-11	1.10864e-07	4.54362e-10	4	4	0	0.125	0.125
ERR5243664_174_1	conserved hypothetical protein	UniRef100_V2QIX3	286	141	0	23	100	14.0244	inf	2.90373e-11	1.10864e-07	4.54362e-10	4	4	0	0.125	0.125
Laos_10060_6_12_LaoSV357_2009_1_243	putative complete genom	segment 7/17	286	141	0	23	100	14.0244	inf	2.90373e-11	1.10864e-07	4.54362e-10	4	4	0	0.125	0.125
CP053702.1_1758	type III restriction enzyme, res subunit domain protein	UniRef100_V0AMV7	286	140	0	24	100	14.6341	inf	9.58842e-12	3.66086e-08	2.98161e-10	4	4	0	0.125	0.125
CP053702.1_1760	conserved hypothetical protein	UniRef100_V2R089	286	140	0	24	100	14.6341	inf	9.58842e-12	3.66086e-08	2.98161e-10	4	4	0	0.125	0.125
CP053702.1_1761	DEAD/DEAH box helicase family domain protein	UniRef100_D7YA38	286	140	0	24	100	14.6341	inf	9.58842e-12	3.66086e-08	2.98161e-10	4	4	0	0.125	0.125
CP053702.1_1762	DEAD/DEAH box helicase family protein	PF00270.24	286	140	0	24	100	14.6341	inf	9.58842e-12	3.66086e-08	2.98161e-10	4	4	0	0.125	0.125
CP053702.1_1764	conserved hypothetical protein	UniRef100_S1D5T9	286	140	0	24	100	14.6341	inf	9.58842e-12	3.66086e-08	2.98161e-10	4	4	0	0.125	0.125
ERR5243645_160_2	DNA methylase family protein	PF01555.13	286	140	0	24	100	14.6341	inf	9.58842e-12	3.66086e-08	2.98161e-10	4	4	0	0.125	0.125
ERR5243664_225_2	DNA methylase family protein	PF01555.13	286	140	0	24	100	14.6341	inf	9.58842e-12	3.66086e-08	2.98161e-10	4	4	0	0.125	0.125
Laos_10060_6_12_LaoSV357_2009_1_259	DEAD/DEAH box helicase family protein	PF00270.24	286	140	0	24	100	14.6341	inf	9.58842e-12	3.66086e-08	2.98161e-10	4	4	0	0.125	0.125
ERR5243713_149_1	conserved hypothetical protein	UniRef100_V0AHI0	286	139	0	25	100	15.2439	inf	3.15113e-12	1.2031e-08	1.60413e-10	4	4	0	0.125	0.125
CP053702.1_1749	mobA/MobL family protein	PF03389.10	286	138	0	26	100	15.8537	inf	1.0306e-12	3.93484e-09	5.62121e-11	4	4	0	0.125	0.125
ERR5243664_267_1	mobA/MobL family protein	PF03389.10	286	138	0	26	100	15.8537	inf	1.0306e-12	3.93484e-09	5.62121e-11	4	4	0	0.125	0.125
Laos_10060_6_12_LaoSV357_2009_1_252	mobA/MobL family protein	PF03389.10	286	138	0	26	100	15.8537	inf	1.0306e-12	3.93484e-09	5.62121e-11	4	4	0	0.125	0.125
CP012151.1_3129	conserved hypothetical protein	UniRef100_V2QIX3	286	137	0	27	100	16.4634	inf	3.35432e-13	1.28068e-09	1.94042e-11	4	4	0	0.125	0.125
CP053702.1_1766	DNA (Cytosine-5-)-methyltransferase domain protein	UniRef100_V0AI14	286	136	0	28	100	17.0732	inf	1.08639e-13	4.14783e-10	6.38128e-12	4	4	0	0.125	0.125
Laos_10060_6_12_LaoSV357_2009_1_261	conserved hypothetical protein	UniRef100_V2QIX3	286	136	0	28	100	17.0732	inf	1.08639e-13	4.14783e-10	6.38128e-12	4	4	0	0.125	0.125
Laos_10060_6_12_LaoSV357_2009_1_244	prophage CP4-57 regulatory family protein	PF05930.7	286	131	0	33	100	20.122	inf	3.59049e-16	1.37085e-12	2.24729e-14	4	4	0	0.125	0.125
CP053702.1_1741	hypothetical protein	default	286	129	0	35	100	21.3415	inf	3.52484e-17	1.34578e-13	2.32032e-15	4	4	0	0.125	0.125
Laos_10060_6_12_LaoSV357_2009_1_245	hypothetical protein	default	286	129	0	35	100	21.3415	inf	3.52484e-17	1.34578e-13	2.32032e-15	4	4	0	0.125	0.125
CP053702.1_1742	conserved hypothetical protein	UniRef100_V0AHF8	286	128	0	36	100	21.9512	inf	1.09567e-17	4.18328e-14	7.74681e-16	4	4	0	0.125	0.125
CP053702.1_1765	DNA methylase family protein	PF01555.13	286	127	0	37	100	22.561	inf	3.38759e-18	1.29338e-14	2.48727e-16	4	4	0	0.125	0.125
Laos_10060_6_12_LaoSV357_2009_1_255	conjugal transfer TraD family protein	PF06412.6	286	125	0	39	100	23.7805	inf	3.18579e-19	1.21634e-15	2.64421e-17	4	4	0	0.125	0.125
Laos_10060_6_12_LaoSV357_2009_1_260	DNA methylase family protein	PF01555.13	286	125	0	39	100	23.7805	inf	3.18579e-19	1.21634e-15	2.64421e-17	4	4	0	0.125	0.125
Laos_10060_6_12_LaoSV357_2009_1_246	conserved hypothetical protein	UniRef100_V0AHF8	286	124	0	40	100	24.3902	inf	9.68915e-20	3.69932e-16	8.8079e-18	5	5	0	0.0625	0.0625
CP053702.1_1743	conserved hypothetical protein	UniRef100_V0AHF8	286	123	0	41	100	25	inf	2.93038e-20	1.11882e-16	3.02383e-18	5	5	0	0.0625	0.0625
ERR5243689_215_2	conserved hypothetical protein	UniRef100_S1H7Q9	286	123	0	41	100	25	inf	2.93038e-20	1.11882e-16	3.02383e-18	4	4	0	0.125	0.125
Laos_10060_6_12_LaoSV357_2009_1_251	conserved hypothetical protein	UniRef100_S1H7Q9	286	123	0	41	100	25	inf	2.93038e-20	1.11882e-16	3.02383e-18	4	4	0	0.125	0.125
.10060_6_18.5_1	bacterial shufflon , N-terminal constant region family protein	PF04917.7	286	122	0	42	100	25.6098	inf	8.81262e-21	3.36466e-17	1.01959e-18	5	5	0	0.0625	0.0625
AUSMDU00022472_62_1	bacterial shufflon , N-terminal constant region family protein	PF04917.7	286	122	0	42	100	25.6098	inf	8.81262e-21	3.36466e-17	1.01959e-18	4	4	0	0.125	0.125
ERR5243669_190_1	bacterial shufflon , N-terminal constant region family protein	PF04917.7	286	122	0	42	100	25.6098	inf	8.81262e-21	3.36466e-17	1.01959e-18	5	5	0	0.0625	0.0625
ERR5243713_186_1	hypothetical protein	default	286	122	0	42	100	25.6098	inf	8.81262e-21	3.36466e-17	1.01959e-18	5	5	0	0.0625	0.0625
Fiji_8490_6_44_FijMDUST44_1996_2_40	bacterial shufflon , N-terminal constant region family protein	PF04917.7	286	122	0	42	100	25.6098	inf	8.81262e-21	3.36466e-17	1.01959e-18	4	4	0	0.125	0.125
CP053702.1_1744	conserved hypothetical protein	UniRef100_V2QVK2	286	121	0	43	100	26.2195	inf	2.63515e-21	1.0061e-17	3.59321e-19	4	4	0	0.125	0.125
CP053702.1_1745	conserved hypothetical protein	UniRef100_V0AL45	286	121	0	43	100	26.2195	inf	2.63515e-21	1.0061e-17	3.59321e-19	4	4	0	0.125	0.125
CP053702.1_1747	hypothetical protein	default	286	121	0	43	100	26.2195	inf	2.63515e-21	1.0061e-17	3.59321e-19	4	4	0	0.125	0.125
Laos_10060_6_12_LaoSV357_2009_1_247	conserved hypothetical protein	UniRef100_V2QVK2	286	121	0	43	100	26.2195	inf	2.63515e-21	1.0061e-17	3.59321e-19	4	4	0	0.125	0.125
Laos_10060_6_12_LaoSV357_2009_1_248	conserved hypothetical protein	UniRef100_V0AL45	286	121	0	43	100	26.2195	inf	2.63515e-21	1.0061e-17	3.59321e-19	4	4	0	0.125	0.125
Laos_10060_6_12_LaoSV357_2009_1_249	conserved hypothetical protein	UniRef100_S1DQW3	286	121	0	43	100	26.2195	inf	2.63515e-21	1.0061e-17	3.59321e-19	4	4	0	0.125	0.125
.10561_2_18.1_258	bacterial shufflon , N-terminal constant region family protein	PF04917.7	286	120	0	44	100	26.8293	inf	7.83422e-22	2.99111e-18	1.35959e-19	5	5	0	0.0625	0.0625
AUSMDU00035994_1_250	conserved hypothetical protein	UniRef100_V0AHZ9	286	120	0	44	100	26.8293	inf	7.83422e-22	2.99111e-18	1.35959e-19	5	5	0	0.0625	0.0625
AUSMDU00051361_59_1	conserved hypothetical protein	UniRef100_V2R093	286	120	0	44	100	26.8293	inf	7.83422e-22	2.99111e-18	1.35959e-19	5	5	0	0.0625	0.0625
Laos_10060_6_12_LaoSV357_2009_1_253	hypothetical protein	default	286	120	0	44	100	26.8293	inf	7.83422e-22	2.99111e-18	1.35959e-19	5	5	0	0.0625	0.0625
Laos_10060_6_12_LaoSV357_2009_1_254	conserved hypothetical protein	UniRef100_V2S5B0	286	120	0	44	100	26.8293	inf	7.83422e-22	2.99111e-18	1.35959e-19	4	4	0	0.125	0.125
AUSMDU00022472_63_1	conserved hypothetical protein	UniRef100_S1D602	286	119	0	45	100	27.439	inf	2.31553e-22	8.84071e-19	5.20042e-20	6	6	0	0.03125	0.03125
ERR4244277_1_253	conserved hypothetical protein	UniRef100_S1D602	286	119	0	45	100	27.439	inf	2.31553e-22	8.84071e-19	5.20042e-20	6	6	0	0.03125	0.03125
Laos_10060_6_12_LaoSV357_2009_8_88	conserved hypothetical protein	UniRef100_Q8Z720	286	97	0	67	100	40.8537	inf	1.03734e-34	3.96058e-31	5.65797e-32	7	7	0	0.015625	0.015625
CP012151.1_4338	vi polysaccharide biosynthesis TviA domain protein	UniRef100_Q04971	285	150	1	14	99.6503	8.53659	26.6	5.14721e-06	0.0196521	4.02706e-05	2	2	1	0.5	1
ERR5243671_176_3	putative membrane protein	TMHMM	285	150	1	14	99.6503	8.53659	26.6	5.14721e-06	0.0196521	4.02706e-05	3	2	1	1	1
LT904882.1_4113	putative lipoprotein	lipoP	285	150	1	14	99.6503	8.53659	26.6	5.14721e-06	0.0196521	4.02706e-05	2	2	1	0.5	1
LT905063.1_4122	traG-like , N-terminal region family protein	PF07916.6	285	150	1	14	99.6503	8.53659	26.6	5.14721e-06	0.0196521	4.02706e-05	4	4	1	0.125	0.625
LT905140.1_804	putative lipoprotein	lipoP	285	150	1	14	99.6503	8.53659	26.6	5.14721e-06	0.0196521	4.02706e-05	2	2	1	0.5	1
Laos_10060_6_12_LaoSV357_2009_14_13	putative membrane protein	TMHMM	285	150	1	14	99.6503	8.53659	26.6	5.14721e-06	0.0196521	4.02706e-05	3	2	1	1	1
Laos_10060_6_12_LaoSV357_2009_34_15	putative vi polysaccharide biosynthesis protein TviA	UniRef100_Q04971	285	150	1	14	99.6503	8.53659	26.6	5.14721e-06	0.0196521	4.02706e-05	2	2	1	0.5	1
Laos_10060_6_12_LaoSV357_2009_4_24	integrase family protein	PF12835.2	285	150	1	14	99.6503	8.53659	26.6	5.14721e-06	0.0196521	4.02706e-05	3	3	1	0.25	1
Laos_10060_6_12_LaoSV357_2009_4_30	traG-like , N-terminal region family protein	PF07916.6	285	150	1	14	99.6503	8.53659	26.6	5.14721e-06	0.0196521	4.02706e-05	4	4	1	0.125	0.625
Laos_10060_6_12_LaoSV357_2009_4_68	toxin co-regulated pilus biosynthesis Q family protein	PF10671.4	285	150	1	14	99.6503	8.53659	26.6	5.14721e-06	0.0196521	4.02706e-05	2	2	1	0.5	1
Laos_10060_6_12_LaoSV357_2009_4_22	hypothetical protein	default	285	149	1	15	99.6503	9.14634	28.6913	1.88883e-06	0.00721155	1.57458e-05	4	4	1	0.125	0.625
Laos_10060_6_12_LaoSV357_2009_4_23	conserved hypothetical protein	UniRef100_Q8Z1H9	285	149	1	15	99.6503	9.14634	28.6913	1.88883e-06	0.00721155	1.57458e-05	4	4	1	0.125	0.625
Laos_10060_6_12_LaoSV357_2009_8_91	queuosine biosynthesis family protein	PF02547.10	285	149	1	15	99.6503	9.14634	28.6913	1.88883e-06	0.00721155	1.57458e-05	5	4	1	0.375	0.375
CP012091.1_560	queuosine biosynthesis family protein	PF02547.10	285	148	1	16	99.6503	9.7561	30.8108	6.87583e-07	0.00262519	6.1051e-06	5	4	1	0.375	0.375
Laos_10060_6_12_LaoSV357_2009_4_29	putative membrane protein	UniRef100_F2Q8C8	285	148	1	16	99.6503	9.7561	30.8108	6.87583e-07	0.00262519	6.1051e-06	4	4	1	0.125	0.625
Laos_10060_6_12_LaoSV357_2009_12_133	conserved hypothetical protein	PF06092.7	285	147	1	17	99.6503	10.3659	32.9592	2.48386e-07	0.000948338	2.32436e-06	3	2	1	1	1
Laos_10060_6_12_LaoSV357_2009_1_107	conserved hypothetical protein	UniRef100_B5EXW7	285	147	1	17	99.6503	10.3659	32.9592	2.48386e-07	0.000948338	2.32436e-06	4	3	1	0.625	0.625
Laos_10060_6_12_LaoSV357_2009_39_1	conserved hypothetical protein	PF12294.3	285	147	1	17	99.6503	10.3659	32.9592	2.48386e-07	0.000948338	2.32436e-06	3	2	1	1	1
Laos_10060_6_12_LaoSV357_2009_4_145	ABC transporter family protein	PF00005.22	285	147	1	17	99.6503	10.3659	32.9592	2.48386e-07	0.000948338	2.32436e-06	4	3	1	0.625	0.625
10071_8_13_Sam0013_2012_4_59	hypothetical protein	default	285	146	1	18	99.6503	10.9756	35.137	8.90696e-08	0.000340068	8.83292e-07	4	3	1	0.625	0.625
AUSMDU00036021_15_133	putative membrane protein	TMHMM	285	146	1	18	99.6503	10.9756	35.137	8.90696e-08	0.000340068	8.83292e-07	3	2	1	1	1
Laos_10060_6_12_LaoSV357_2009_12_134	putative exported domain protein	UniRef100_G5R5G2	285	146	1	18	99.6503	10.9756	35.137	8.90696e-08	0.000340068	8.83292e-07	4	3	1	0.625	0.625
ERR5243674_128_1	conserved hypothetical protein	UniRef100_F9TC42	285	145	1	19	99.6503	11.5854	37.3448	3.17131e-08	0.000121081	3.36335e-07	3	3	1	0.25	1
10349_1_18_Sam042857_2004_39_41	bacterial SH3 domain protein	PF08239.6	285	144	1	20	99.6503	12.1951	39.5833	1.12136e-08	4.28136e-05	1.24097e-07	2	2	1	0.5	1
Laos_10060_6_12_LaoSV357_2009_44_17	conserved hypothetical protein	UniRef100_F9TC41	285	144	1	20	99.6503	12.1951	39.5833	1.12136e-08	4.28136e-05	1.24097e-07	3	3	1	0.25	1
ERR5243657_119_1	conserved hypothetical protein	UniRef100_F9TC42	285	143	1	21	99.6503	12.8049	41.8531	3.93844e-09	1.5037e-05	4.5292e-08	3	3	1	0.25	1
Laos_10060_6_12_LaoSV357_2009_44_18	conserved hypothetical protein	UniRef100_F9TC42	285	143	1	21	99.6503	12.8049	41.8531	3.93844e-09	1.5037e-05	4.5292e-08	3	3	1	0.25	1
LT904872.1_898	conserved hypothetical protein	UniRef100_D4DXQ7	285	141	1	23	99.6503	14.0244	46.4894	4.76361e-10	1.81875e-06	6.00246e-09	3	3	1	0.25	1
ERR5243645_19_1	conserved hypothetical protein	UniRef100_Q8Z1I4	285	139	1	25	99.6503	15.2439	51.259	5.61642e-11	2.14435e-07	7.79763e-10	5	5	1	0.0625	0.375
Laos_10060_6_12_LaoSV357_2009_34_8	conserved hypothetical protein	UniRef100_D4DXQ7	285	139	1	25	99.6503	15.2439	51.259	5.61642e-11	2.14435e-07	7.79763e-10	4	3	1	0.625	0.625
Laos_10060_6_12_LaoSV357_2009_4_28	conserved hypothetical protein	UniRef100_Q8Z1I4	285	139	1	25	99.6503	15.2439	51.259	5.61642e-11	2.14435e-07	7.79763e-10	5	5	1	0.0625	0.375
Laos_10060_6_15_LaoSV500_2010_68_1	putative alternative bacteriophage tail fiber	UniRef100_Q8Z6S4	285	138	1	26	99.6503	15.8537	53.6957	1.91051e-11	7.29431e-08	3.06484e-10	8	7	1	0.0703125	0.0703125
LT904852.1_2137	hypothetical protein	default	285	137	1	27	99.6503	16.4634	56.1679	6.45885e-12	2.46599e-08	2.9357e-10	8	7	1	0.0703125	0.0703125
10349_1_17_Sam041932_2004_3_228	bacterial shufflon , N-terminal constant region family protein	PF04917.7	285	120	1	44	99.6503	26.8293	104.5	2.50656e-20	9.57007e-17	2.81473e-18	6	5	1	0.21875	0.21875
Laos_10060_6_12_LaoSV357_2009_12_132	hypothetical protein	default	284	147	2	17	99.3007	10.3659	16.4218	1.60258e-06	0.00611864	1.34476e-05	4	2	2	1	1
CP040575.1_3838	hypothetical protein	default	284	146	2	18	99.3007	10.9756	17.5068	6.05278e-07	0.00231095	5.39942e-06	8	6	2	0.289062	0.289062
Laos_10060_6_12_LaoSV357_2009_1_164	glycosyl transferases group 1 family protein	PF00534.15	284	143	2	21	99.3007	12.8049	20.8531	3.08634e-08	0.000117836	3.28235e-07	7	5	2	0.453125	0.453125
CP053702.1_1746	conserved hypothetical protein	UniRef100_V0AHZ9	284	120	2	44	99.3007	26.8293	52.0667	4.09534e-19	1.5636e-15	3.2575e-17	7	5	2	0.453125	0.453125
Laos_10060_6_12_LaoSV357_2009_1_250	conserved hypothetical protein	UniRef100_V0AHZ9	284	120	2	44	99.3007	26.8293	52.0667	4.09534e-19	1.5636e-15	3.2575e-17	7	5	2	0.453125	0.453125
Laos_10060_6_12_LaoSV357_2009_1_256	prepilin-type N-terminal cleavage/methylation domain protein	TIGR02532	284	119	2	45	99.3007	27.439	53.6975	1.26979e-19	4.84807e-16	1.12746e-17	8	6	2	0.289062	0.289062
CP053702.1_1756	hypothetical protein	default	284	118	2	46	99.3007	28.0488	55.3559	3.91044e-20	1.49301e-16	3.64148e-18	7	5	2	0.453125	0.453125
Laos_10060_6_12_LaoSV357_2009_1_257	hypothetical protein	default	284	118	2	46	99.3007	28.0488	55.3559	3.91044e-20	1.49301e-16	3.64148e-18	7	5	2	0.453125	0.453125
CP053702.1_1754	prepilin-type N-terminal cleavage/methylation domain protein	TIGR02532	283	121	3	43	98.951	26.2195	33.5234	1.42462e-17	5.43919e-14	9.88943e-16	8	5	3	0.726562	0.726562
CP003278.1_881	prepilin-type N-terminal cleavage/methylation domain protein	TIGR02532	283	118	3	46	98.951	28.0488	36.774	4.55308e-19	1.73836e-15	3.54768e-17	7	6	3	0.125	1
CP053702.1_4169	sodium ion-translocating decarboxylase, beta subunit	TIGR01109	223	164	63	0	77.972	0	0	3.02531e-14	1.15506e-10	1.86301e-12	8	0	8	0.0078125	0.0078125
.10060_6_16.5_2	sodium ion-translocating decarboxylase, beta subunit	TIGR01109	222	156	64	8	77.6224	4.87805	0.177885	2.40115e-07	0.000916758	2.2692e-06	9	1	8	0.0390625	0.0390625
contig_001_3839	type VII secretion system (T7SS), usher family protein	PF00577.15	199	72	87	92	69.5804	56.0976	2.92273	1.0355e-07	0.000395353	1.02423e-06	21	14	10	0.189247	1
LT905062.1_226	sc domain protein	UniRef100_Q47430	197	153	89	11	68.8811	6.70732	0.159139	3.40868e-10	1.30143e-06	4.3237e-09	16	7	13	0.0212708	0.803619
ERR5243645_2_1	na+-transporting oxaloacetate decarboxylase beta subunit	PF03977.8	194	146	92	18	67.8322	10.9756	0.259976	2.14129e-07	0.000817545	2.02865e-06	17	10	10	0.629059	0.629059
Laos_10060_6_12_LaoSV357_2009_8_74	malic enzyme, NAD binding domain protein	PF03949.10	179	163	107	1	62.5874	0.609756	0.0102632	8.48047e-24	3.23785e-20	2.15856e-21	17	1	16	0.000274658	0.000274658
LT905062.1_2475	haemagglutinin family protein	PF05662.9	146	145	140	19	51.049	11.5854	0.13665	1.20089e-16	4.58501e-13	7.77121e-15	22	10	17	0.0169005	0.831812
.10562_2_26.20_117	putative phage tail domain protein	UniRef100_Q935B1	103	14	183	150	36.014	91.4634	6.03044	1.85082e-11	7.06643e-08	2.98161e-10	2	2	2	0.5	0.5
.10562_2_26.20_118	stf domain protein	UniRef100_A5PJ13	103	14	183	150	36.014	91.4634	6.03044	1.85082e-11	7.06643e-08	2.98161e-10	2	2	2	0.5	0.5
.10562_2_26.20_124	lambda phage tail tape-measure family protein	PF09718.5	103	14	183	150	36.014	91.4634	6.03044	1.85082e-11	7.06643e-08	2.98161e-10	2	2	2	0.5	0.5
.10562_2_26.20_50	hypothetical protein	default	103	14	183	150	36.014	91.4634	6.03044	1.85082e-11	7.06643e-08	2.98161e-10	2	2	2	0.5	0.5
.10562_2_26.20_7	hypothetical protein	default	103	14	183	150	36.014	91.4634	6.03044	1.85082e-11	7.06643e-08	2.98161e-10	2	2	2	0.5	0.5
.10562_2_26.20_79	hypothetical protein	default	103	14	183	150	36.014	91.4634	6.03044	1.85082e-11	7.06643e-08	2.98161e-10	2	2	2	0.5	0.5
10071_8_13_Sam0013_2012_20_1	putative membrane protein	TMHMM	103	14	183	150	36.014	91.4634	6.03044	1.85082e-11	7.06643e-08	2.98161e-10	2	2	2	0.5	0.5
10071_8_13_Sam0013_2012_20_100	putative membrane protein	TMHMM	103	14	183	150	36.014	91.4634	6.03044	1.85082e-11	7.06643e-08	2.98161e-10	2	2	2	0.5	0.5
10071_8_13_Sam0013_2012_20_101	conserved hypothetical protein	UniRef100_J9Q6J9	103	14	183	150	36.014	91.4634	6.03044	1.85082e-11	7.06643e-08	2.98161e-10	2	2	2	0.5	0.5
10071_8_13_Sam0013_2012_20_104	phage N-6-adenine-methyltransferase	TIGR01712	103	14	183	150	36.014	91.4634	6.03044	1.85082e-11	7.06643e-08	2.98161e-10	2	2	2	0.5	0.5
10071_8_13_Sam0013_2012_20_105	conserved hypothetical protein	UniRef100_J9Q7Z9	103	14	183	150	36.014	91.4634	6.03044	1.85082e-11	7.06643e-08	2.98161e-10	2	2	2	0.5	0.5
10071_8_13_Sam0013_2012_20_107	conserved hypothetical protein	UniRef100_J9Q743	103	14	183	150	36.014	91.4634	6.03044	1.85082e-11	7.06643e-08	2.98161e-10	2	2	2	0.5	0.5
10071_8_13_Sam0013_2012_20_108	AAA domain protein	PF13207.1	103	14	183	150	36.014	91.4634	6.03044	1.85082e-11	7.06643e-08	2.98161e-10	2	2	2	0.5	0.5
10071_8_13_Sam0013_2012_20_109	dihydrofolate reductase family protein	PF00186.14	103	14	183	150	36.014	91.4634	6.03044	1.85082e-11	7.06643e-08	2.98161e-10	2	2	2	0.5	0.5
10071_8_13_Sam0013_2012_20_110	conserved hypothetical protein	UniRef100_J9Q7Z8	103	14	183	150	36.014	91.4634	6.03044	1.85082e-11	7.06643e-08	2.98161e-10	2	2	2	0.5	0.5
10071_8_13_Sam0013_2012_20_111	thymidylate synthase	TIGR03284	103	14	183	150	36.014	91.4634	6.03044	1.85082e-11	7.06643e-08	2.98161e-10	2	2	2	0.5	0.5
10071_8_13_Sam0013_2012_20_112	phosphoribosyl-ATP pyrophosphohydrolase family protein	PF01503.12	103	14	183	150	36.014	91.4634	6.03044	1.85082e-11	7.06643e-08	2.98161e-10	2	2	2	0.5	0.5
10071_8_13_Sam0013_2012_20_113	ribonucleotide reductase, small chain family protein	PF00268.16	103	14	183	150	36.014	91.4634	6.03044	1.85082e-11	7.06643e-08	2.98161e-10	2	2	2	0.5	0.5
10071_8_13_Sam0013_2012_20_115	conserved hypothetical protein	UniRef100_Q65AM5	103	14	183	150	36.014	91.4634	6.03044	1.85082e-11	7.06643e-08	2.98161e-10	2	2	2	0.5	0.5
10071_8_13_Sam0013_2012_20_116	conserved hypothetical protein	UniRef100_J9Q6J5	103	14	183	150	36.014	91.4634	6.03044	1.85082e-11	7.06643e-08	2.98161e-10	2	2	2	0.5	0.5
10071_8_13_Sam0013_2012_20_117	recF/RecN/SMC N terminal domain protein	PF02463.14	103	14	183	150	36.014	91.4634	6.03044	1.85082e-11	7.06643e-08	2.98161e-10	2	2	2	0.5	0.5
10071_8_13_Sam0013_2012_20_118	conserved hypothetical protein	UniRef100_J9Q7H1	103	14	183	150	36.014	91.4634	6.03044	1.85082e-11	7.06643e-08	2.98161e-10	2	2	2	0.5	0.5
10071_8_13_Sam0013_2012_20_12	hypothetical protein	default	103	14	183	150	36.014	91.4634	6.03044	1.85082e-11	7.06643e-08	2.98161e-10	2	2	2	0.5	0.5
10071_8_13_Sam0013_2012_20_120	conserved hypothetical protein	UniRef100_J9Q7Z6	103	14	183	150	36.014	91.4634	6.03044	1.85082e-11	7.06643e-08	2.98161e-10	2	2	2	0.5	0.5
10071_8_13_Sam0013_2012_20_121	hypothetical protein	default	103	14	183	150	36.014	91.4634	6.03044	1.85082e-11	7.06643e-08	2.98161e-10	2	2	2	0.5	0.5
10071_8_13_Sam0013_2012_20_122	conserved hypothetical protein	UniRef100_J9Q739	103	14	183	150	36.014	91.4634	6.03044	1.85082e-11	7.06643e-08	2.98161e-10	2	2	2	0.5	0.5
10071_8_13_Sam0013_2012_20_124	hypothetical protein	default	103	14	183	150	36.014	91.4634	6.03044	1.85082e-11	7.06643e-08	2.98161e-10	2	2	2	0.5	0.5
10071_8_13_Sam0013_2012_20_125	putative lipoprotein	lipoP	103	14	183	150	36.014	91.4634	6.03044	1.85082e-11	7.06643e-08	2.98161e-10	2	2	2	0.5	0.5
10071_8_13_Sam0013_2012_20_126	conserved hypothetical protein	UniRef100_F5S407	103	14	183	150	36.014	91.4634	6.03044	1.85082e-11	7.06643e-08	2.98161e-10	2	2	2	0.5	0.5
10071_8_13_Sam0013_2012_20_127	conserved hypothetical protein	UniRef100_J9Q7G9	103	14	183	150	36.014	91.4634	6.03044	1.85082e-11	7.06643e-08	2.98161e-10	2	2	2	0.5	0.5
10071_8_13_Sam0013_2012_20_128	conserved hypothetical protein	PF10765.4	103	14	183	150	36.014	91.4634	6.03044	1.85082e-11	7.06643e-08	2.98161e-10	2	2	2	0.5	0.5
10071_8_13_Sam0013_2012_20_13	conserved hypothetical protein	UniRef100_Q65AJ8	103	14	183	150	36.014	91.4634	6.03044	1.85082e-11	7.06643e-08	2.98161e-10	2	2	2	0.5	0.5
10071_8_13_Sam0013_2012_20_2	recA bacterial DNA recombination family protein	PF00154.16	103	14	183	150	36.014	91.4634	6.03044	1.85082e-11	7.06643e-08	2.98161e-10	2	2	2	0.5	0.5
10071_8_13_Sam0013_2012_20_24	conserved hypothetical protein	UniRef100_J9Q7S1	103	14	183	150	36.014	91.4634	6.03044	1.85082e-11	7.06643e-08	2.98161e-10	2	2	2	0.5	0.5
10071_8_13_Sam0013_2012_20_25	conserved hypothetical protein	UniRef100_J9Q7Z1	103	14	183	150	36.014	91.4634	6.03044	1.85082e-11	7.06643e-08	2.98161e-10	2	2	2	0.5	0.5
10071_8_13_Sam0013_2012_20_26	conserved hypothetical protein	UniRef100_J9Q6I3	103	14	183	150	36.014	91.4634	6.03044	1.85082e-11	7.06643e-08	2.98161e-10	2	2	2	0.5	0.5
10071_8_13_Sam0013_2012_20_29	conserved hypothetical protein	UniRef100_J9Q7R9	103	14	183	150	36.014	91.4634	6.03044	1.85082e-11	7.06643e-08	2.98161e-10	2	2	2	0.5	0.5
10071_8_13_Sam0013_2012_20_30	conserved hypothetical protein	UniRef100_J9Q7Z0	103	14	183	150	36.014	91.4634	6.03044	1.85082e-11	7.06643e-08	2.98161e-10	2	2	2	0.5	0.5
10071_8_13_Sam0013_2012_20_31	conserved hypothetical protein	UniRef100_J9Q6F5	103	14	183	150	36.014	91.4634	6.03044	1.85082e-11	7.06643e-08	2.98161e-10	2	2	2	0.5	0.5
10071_8_13_Sam0013_2012_20_32	DNA primase catalytic core, N-terminal domain protein	PF08275.6	103	14	183	150	36.014	91.4634	6.03044	1.85082e-11	7.06643e-08	2.98161e-10	2	2	2	0.5	0.5
10071_8_13_Sam0013_2012_20_33	AAA domain protein	PF13481.1	103	14	183	150	36.014	91.4634	6.03044	1.85082e-11	7.06643e-08	2.98161e-10	2	2	2	0.5	0.5
10071_8_13_Sam0013_2012_20_34	conserved hypothetical protein	UniRef100_J9Q7R8	103	14	183	150	36.014	91.4634	6.03044	1.85082e-11	7.06643e-08	2.98161e-10	2	2	2	0.5	0.5
10071_8_13_Sam0013_2012_20_36	conserved hypothetical protein	PF11185.3	103	14	183	150	36.014	91.4634	6.03044	1.85082e-11	7.06643e-08	2.98161e-10	2	2	2	0.5	0.5
10071_8_13_Sam0013_2012_20_37	hypothetical protein	default	103	14	183	150	36.014	91.4634	6.03044	1.85082e-11	7.06643e-08	2.98161e-10	2	2	2	0.5	0.5
10071_8_13_Sam0013_2012_20_38	cobQ/CobB/MinD/ParA nucleotide binding domain protein	PF01656.18	103	14	183	150	36.014	91.4634	6.03044	1.85082e-11	7.06643e-08	2.98161e-10	2	2	2	0.5	0.5
10071_8_13_Sam0013_2012_20_39	conserved hypothetical protein	UniRef100_S2ERM0	103	14	183	150	36.014	91.4634	6.03044	1.85082e-11	7.06643e-08	2.98161e-10	2	2	2	0.5	0.5
10071_8_13_Sam0013_2012_20_4	5'-3' exonuclease, C-terminal SAM fold family protein	PF01367.15	103	14	183	150	36.014	91.4634	6.03044	1.85082e-11	7.06643e-08	2.98161e-10	2	2	2	0.5	0.5
10071_8_13_Sam0013_2012_20_40	putative rz1 protein	UniRef100_H6WYJ7	103	14	183	150	36.014	91.4634	6.03044	1.85082e-11	7.06643e-08	2.98161e-10	2	2	2	0.5	0.5
10071_8_13_Sam0013_2012_20_41	conserved hypothetical protein	UniRef100_J9Q7R6	103	14	183	150	36.014	91.4634	6.03044	1.85082e-11	7.06643e-08	2.98161e-10	2	2	2	0.5	0.5
10071_8_13_Sam0013_2012_20_43	conserved hypothetical protein	UniRef100_C7BU92	103	14	183	150	36.014	91.4634	6.03044	1.85082e-11	7.06643e-08	2.98161e-10	2	2	2	0.5	0.5
10071_8_13_Sam0013_2012_20_46	putative phage tail assembly protein	UniRef100_C7BU96	103	14	183	150	36.014	91.4634	6.03044	1.85082e-11	7.06643e-08	2.98161e-10	2	2	2	0.5	0.5
10071_8_13_Sam0013_2012_20_47	nlpC/P60 family protein	PF00877.14	103	14	183	150	36.014	91.4634	6.03044	1.85082e-11	7.06643e-08	2.98161e-10	2	2	2	0.5	0.5
10071_8_13_Sam0013_2012_20_48	phage minor tail protein L	TIGR01600	103	14	183	150	36.014	91.4634	6.03044	1.85082e-11	7.06643e-08	2.98161e-10	2	2	2	0.5	0.5
10071_8_13_Sam0013_2012_20_49	phage minor tail family protein	PF05939.8	103	14	183	150	36.014	91.4634	6.03044	1.85082e-11	7.06643e-08	2.98161e-10	2	2	2	0.5	0.5
10071_8_13_Sam0013_2012_20_5	conserved hypothetical protein	UniRef100_J9Q7Z3	103	14	183	150	36.014	91.4634	6.03044	1.85082e-11	7.06643e-08	2.98161e-10	2	2	2	0.5	0.5
10071_8_13_Sam0013_2012_20_51	conserved hypothetical protein	UniRef100_C7BUA1	103	14	183	150	36.014	91.4634	6.03044	1.85082e-11	7.06643e-08	2.98161e-10	2	2	2	0.5	0.5
10071_8_13_Sam0013_2012_20_52	conserved hypothetical protein	UniRef100_J9Q7R3	103	14	183	150	36.014	91.4634	6.03044	1.85082e-11	7.06643e-08	2.98161e-10	2	2	2	0.5	0.5
10071_8_13_Sam0013_2012_20_53	bacterial Ig-like domain family protein	PF02368.13	103	14	183	150	36.014	91.4634	6.03044	1.85082e-11	7.06643e-08	2.98161e-10	2	2	2	0.5	0.5
10071_8_13_Sam0013_2012_20_54	hypothetical protein	default	103	14	183	150	36.014	91.4634	6.03044	1.85082e-11	7.06643e-08	2.98161e-10	2	2	2	0.5	0.5
10071_8_13_Sam0013_2012_20_55	conserved hypothetical protein	UniRef100_E2QDG9	103	14	183	150	36.014	91.4634	6.03044	1.85082e-11	7.06643e-08	2.98161e-10	2	2	2	0.5	0.5
10071_8_13_Sam0013_2012_20_56	conserved hypothetical protein	UniRef100_E2QDH0	103	14	183	150	36.014	91.4634	6.03044	1.85082e-11	7.06643e-08	2.98161e-10	2	2	2	0.5	0.5
10071_8_13_Sam0013_2012_20_63	phage terminase large subunit	PF04466.8	103	14	183	150	36.014	91.4634	6.03044	1.85082e-11	7.06643e-08	2.98161e-10	2	2	2	0.5	0.5
10071_8_13_Sam0013_2012_20_64	conserved hypothetical protein	UniRef100_D6JDS9	103	14	183	150	36.014	91.4634	6.03044	1.85082e-11	7.06643e-08	2.98161e-10	2	2	2	0.5	0.5
10071_8_13_Sam0013_2012_20_65	conserved hypothetical protein	UniRef100_H8FY41	103	14	183	150	36.014	91.4634	6.03044	1.85082e-11	7.06643e-08	2.98161e-10	2	2	2	0.5	0.5
10071_8_13_Sam0013_2012_20_66	putative aBC transporter ATP-binding protein	UniRef100_J9Q7I6	103	14	183	150	36.014	91.4634	6.03044	1.85082e-11	7.06643e-08	2.98161e-10	2	2	2	0.5	0.5
10071_8_13_Sam0013_2012_20_67	conserved hypothetical protein	UniRef100_J9Q7U0	103	14	183	150	36.014	91.4634	6.03044	1.85082e-11	7.06643e-08	2.98161e-10	2	2	2	0.5	0.5
10071_8_13_Sam0013_2012_20_68	AAA ATPase domain protein	PF13191.1	103	14	183	150	36.014	91.4634	6.03044	1.85082e-11	7.06643e-08	2.98161e-10	2	2	2	0.5	0.5
10071_8_13_Sam0013_2012_20_69	parB-like nuclease domain protein	PF02195.13	103	14	183	150	36.014	91.4634	6.03044	1.85082e-11	7.06643e-08	2.98161e-10	2	2	2	0.5	0.5
10071_8_13_Sam0013_2012_20_70	parB-like nuclease domain protein	PF02195.13	103	14	183	150	36.014	91.4634	6.03044	1.85082e-11	7.06643e-08	2.98161e-10	2	2	2	0.5	0.5
10071_8_13_Sam0013_2012_20_71	type III restriction enzyme, res subunit	PF04851.10	103	14	183	150	36.014	91.4634	6.03044	1.85082e-11	7.06643e-08	2.98161e-10	2	2	2	0.5	0.5
10071_8_13_Sam0013_2012_20_72	conserved hypothetical protein	UniRef100_J9Q7T9	103	14	183	150	36.014	91.4634	6.03044	1.85082e-11	7.06643e-08	2.98161e-10	2	2	2	0.5	0.5
10071_8_13_Sam0013_2012_20_73	putative lipo domain protein	UniRef100_J9Q806	103	14	183	150	36.014	91.4634	6.03044	1.85082e-11	7.06643e-08	2.98161e-10	2	2	2	0.5	0.5
10071_8_13_Sam0013_2012_20_74	repressor of phase-1 flagellin family protein	PF03614.8	103	14	183	150	36.014	91.4634	6.03044	1.85082e-11	7.06643e-08	2.98161e-10	2	2	2	0.5	0.5
10071_8_13_Sam0013_2012_20_77	conserved hypothetical protein	UniRef100_J9Q805	103	14	183	150	36.014	91.4634	6.03044	1.85082e-11	7.06643e-08	2.98161e-10	2	2	2	0.5	0.5
10071_8_13_Sam0013_2012_20_78	conserved hypothetical protein	UniRef100_F5S3W0	103	14	183	150	36.014	91.4634	6.03044	1.85082e-11	7.06643e-08	2.98161e-10	2	2	2	0.5	0.5
10071_8_13_Sam0013_2012_20_79	hypothetical protein	default	103	14	183	150	36.014	91.4634	6.03044	1.85082e-11	7.06643e-08	2.98161e-10	2	2	2	0.5	0.5
10071_8_13_Sam0013_2012_20_80	conserved hypothetical protein	UniRef100_J9Q7I1	103	14	183	150	36.014	91.4634	6.03044	1.85082e-11	7.06643e-08	2.98161e-10	2	2	2	0.5	0.5
10071_8_13_Sam0013_2012_20_81	conserved hypothetical protein	UniRef100_J9Q7T7	103	14	183	150	36.014	91.4634	6.03044	1.85082e-11	7.06643e-08	2.98161e-10	2	2	2	0.5	0.5
10071_8_13_Sam0013_2012_20_82	hypothetical protein	default	103	14	183	150	36.014	91.4634	6.03044	1.85082e-11	7.06643e-08	2.98161e-10	2	2	2	0.5	0.5
10071_8_13_Sam0013_2012_20_83	conserved hypothetical protein	UniRef100_J9Q804	103	14	183	150	36.014	91.4634	6.03044	1.85082e-11	7.06643e-08	2.98161e-10	2	2	2	0.5	0.5
10071_8_13_Sam0013_2012_20_84	conserved hypothetical protein	UniRef100_F5S3W5	103	14	183	150	36.014	91.4634	6.03044	1.85082e-11	7.06643e-08	2.98161e-10	2	2	2	0.5	0.5
10071_8_13_Sam0013_2012_20_85	hypothetical protein	default	103	14	183	150	36.014	91.4634	6.03044	1.85082e-11	7.06643e-08	2.98161e-10	2	2	2	0.5	0.5
10071_8_13_Sam0013_2012_20_89	ydfZ family protein	PF14001.1	103	14	183	150	36.014	91.4634	6.03044	1.85082e-11	7.06643e-08	2.98161e-10	2	2	2	0.5	0.5
10071_8_13_Sam0013_2012_20_90	conserved hypothetical protein	UniRef100_V5TYV4	103	14	183	150	36.014	91.4634	6.03044	1.85082e-11	7.06643e-08	2.98161e-10	2	2	2	0.5	0.5
10071_8_13_Sam0013_2012_20_91	hypothetical protein	default	103	14	183	150	36.014	91.4634	6.03044	1.85082e-11	7.06643e-08	2.98161e-10	2	2	2	0.5	0.5
10071_8_13_Sam0013_2012_20_92	conserved hypothetical protein	UniRef100_J9Q748	103	14	183	150	36.014	91.4634	6.03044	1.85082e-11	7.06643e-08	2.98161e-10	2	2	2	0.5	0.5
10071_8_13_Sam0013_2012_20_93	HD domain protein	PF01966.17	103	14	183	150	36.014	91.4634	6.03044	1.85082e-11	7.06643e-08	2.98161e-10	2	2	2	0.5	0.5
10071_8_13_Sam0013_2012_20_94	hypothetical protein	default	103	14	183	150	36.014	91.4634	6.03044	1.85082e-11	7.06643e-08	2.98161e-10	2	2	2	0.5	0.5
10071_8_13_Sam0013_2012_20_95	hypothetical protein	default	103	14	183	150	36.014	91.4634	6.03044	1.85082e-11	7.06643e-08	2.98161e-10	2	2	2	0.5	0.5
10071_8_13_Sam0013_2012_20_98	conserved hypothetical protein	UniRef100_J9Q7H6	103	14	183	150	36.014	91.4634	6.03044	1.85082e-11	7.06643e-08	2.98161e-10	2	2	2	0.5	0.5
10071_8_13_Sam0013_2012_20_99	phage regulatory Rha family protein	PF09669.5	103	14	183	150	36.014	91.4634	6.03044	1.85082e-11	7.06643e-08	2.98161e-10	2	2	2	0.5	0.5
10071_8_15_Sam0015_2012_20_1	conserved hypothetical protein	UniRef100_Q65AP7	103	14	183	150	36.014	91.4634	6.03044	1.85082e-11	7.06643e-08	2.98161e-10	2	2	2	0.5	0.5
10071_8_16_Sam0016_2012_19_129	hypothetical protein	default	103	14	183	150	36.014	91.4634	6.03044	1.85082e-11	7.06643e-08	2.98161e-10	2	2	2	0.5	0.5
10071_8_1_Sam0001_2012_20_1	AAA domain family protein	PF07728.9	103	14	183	150	36.014	91.4634	6.03044	1.85082e-11	7.06643e-08	2.98161e-10	2	2	2	0.5	0.5
10071_8_32_Sam0032_2012_20_5	conserved hypothetical protein	UniRef100_Q65AQ1	103	14	183	150	36.014	91.4634	6.03044	1.85082e-11	7.06643e-08	2.98161e-10	2	2	2	0.5	0.5
10071_8_37_Sam0037_2012_20_1	putative phosphoribosyl-ATP pyrophosphohydrolase-like -containing domain protein	UniRef100_J9Q742	103	14	183	150	36.014	91.4634	6.03044	1.85082e-11	7.06643e-08	2.98161e-10	2	2	2	0.5	0.5
10071_8_3_Sam0003_2012_20_129	conserved hypothetical protein	UniRef100_Q65AP7	103	14	183	150	36.014	91.4634	6.03044	1.85082e-11	7.06643e-08	2.98161e-10	2	2	2	0.5	0.5
10071_8_42_Sam0042_2012_20_1	hypothetical protein	default	103	14	183	150	36.014	91.4634	6.03044	1.85082e-11	7.06643e-08	2.98161e-10	2	2	2	0.5	0.5
10071_8_47_Sam0047_2012_20_129	putative exonuclease subunit 1 domain protein	UniRef100_J9Q7S9	103	14	183	150	36.014	91.4634	6.03044	1.85082e-11	7.06643e-08	2.98161e-10	2	2	2	0.5	0.5
10071_8_49_Sam0049_2012_19_1	replication RepA domain protein	UniRef100_Q934T6	103	14	183	150	36.014	91.4634	6.03044	1.85082e-11	7.06643e-08	2.98161e-10	2	2	2	0.5	0.5
10493_1_7_SamMDUST125_2011_21_1	hypothetical protein	default	103	14	183	150	36.014	91.4634	6.03044	1.85082e-11	7.06643e-08	2.98161e-10	2	2	2	0.5	0.5
10562_2_61_SamMDUST371_2011_20_1	methyltransferase domain protein	PF13659.1	103	14	183	150	36.014	91.4634	6.03044	1.85082e-11	7.06643e-08	2.98161e-10	2	2	2	0.5	0.5
10562_2_61_SamMDUST371_2011_20_130	hypothetical protein	default	103	14	183	150	36.014	91.4634	6.03044	1.85082e-11	7.06643e-08	2.98161e-10	2	2	2	0.5	0.5
AUSMDU00022465_17_1	ATP dependent DNA ligase domain protein	PF01068.16	103	14	183	150	36.014	91.4634	6.03044	1.85082e-11	7.06643e-08	2.98161e-10	2	2	2	0.5	0.5
AUSMDU00022482_19_129	putative DNA helicase domain protein	UniRef100_J9Q7G4	103	14	183	150	36.014	91.4634	6.03044	1.85082e-11	7.06643e-08	2.98161e-10	2	2	2	0.5	0.5
AUSMDU00022489_20_85	putative lipoprotein	lipoP	103	14	183	150	36.014	91.4634	6.03044	1.85082e-11	7.06643e-08	2.98161e-10	2	2	2	0.5	0.5
AUSMDU00022513_20_1	lipo domain protein	UniRef100_J9Q7Z4	103	14	183	150	36.014	91.4634	6.03044	1.85082e-11	7.06643e-08	2.98161e-10	2	2	2	0.5	0.5
AUSMDU00036003_20_1	hypothetical protein	default	103	14	183	150	36.014	91.4634	6.03044	1.85082e-11	7.06643e-08	2.98161e-10	2	2	2	0.5	0.5
AUSMDU00036006_18_1	phage integrase family protein	PF00589.17	103	14	183	150	36.014	91.4634	6.03044	1.85082e-11	7.06643e-08	2.98161e-10	2	2	2	0.5	0.5
AUSMDU00036006_18_130	conserved hypothetical protein	UniRef100_Q935E1	103	14	183	150	36.014	91.4634	6.03044	1.85082e-11	7.06643e-08	2.98161e-10	2	2	2	0.5	0.5
AUSMDU00036015_19_130	uracil DNA glycosylase superfamily protein	PF03167.14	103	14	183	150	36.014	91.4634	6.03044	1.85082e-11	7.06643e-08	2.98161e-10	2	2	2	0.5	0.5
AUSMDU00036016_18_1	hypothetical protein	default	103	14	183	150	36.014	91.4634	6.03044	1.85082e-11	7.06643e-08	2.98161e-10	2	2	2	0.5	0.5
AUSMDU00036563_17_129	hypothetical protein	default	103	14	183	150	36.014	91.4634	6.03044	1.85082e-11	7.06643e-08	2.98161e-10	2	2	2	0.5	0.5
AUSMDU00036570_18_1	hypothetical protein	default	103	14	183	150	36.014	91.4634	6.03044	1.85082e-11	7.06643e-08	2.98161e-10	2	2	2	0.5	0.5
AUSMDU00036570_18_130	hypothetical protein	default	103	14	183	150	36.014	91.4634	6.03044	1.85082e-11	7.06643e-08	2.98161e-10	2	2	2	0.5	0.5
AUSMDU00036579_19_1	hypothetical protein	default	103	14	183	150	36.014	91.4634	6.03044	1.85082e-11	7.06643e-08	2.98161e-10	2	2	2	0.5	0.5
AUSMDU00036588_19_1	hypothetical protein	default	103	14	183	150	36.014	91.4634	6.03044	1.85082e-11	7.06643e-08	2.98161e-10	2	2	2	0.5	0.5
AUSMDU00049284_20_130	phage integrase family protein	PF00589.17	103	14	183	150	36.014	91.4634	6.03044	1.85082e-11	7.06643e-08	2.98161e-10	2	2	2	0.5	0.5
AUSMDU00049312_20_1	ribonucleoside-diphosphate reductase domain protein	UniRef100_J9Q7T0	103	14	183	150	36.014	91.4634	6.03044	1.85082e-11	7.06643e-08	2.98161e-10	2	2	2	0.5	0.5
AUSMDU00049312_20_130	hypothetical protein	default	103	14	183	150	36.014	91.4634	6.03044	1.85082e-11	7.06643e-08	2.98161e-10	2	2	2	0.5	0.5
AUSMDU00049312_20_131	hypothetical protein	default	103	14	183	150	36.014	91.4634	6.03044	1.85082e-11	7.06643e-08	2.98161e-10	2	2	2	0.5	0.5
AUSMDU00049486_19_1	conserved hypothetical protein	UniRef100_J9Q6K2	103	14	183	150	36.014	91.4634	6.03044	1.85082e-11	7.06643e-08	2.98161e-10	2	2	2	0.5	0.5
AUSMDU00049493_21_23	conserved hypothetical protein	UniRef100_M7CF30	103	14	183	150	36.014	91.4634	6.03044	1.85082e-11	7.06643e-08	2.98161e-10	2	2	2	0.5	0.5
AUSMDU00051361_16_1	ribonucleotide reductase, barrel domain protein	PF02867.10	103	14	183	150	36.014	91.4634	6.03044	1.85082e-11	7.06643e-08	2.98161e-10	2	2	2	0.5	0.5
ERR5243646_104_23	phage antirepressor family protein	UniRef100_J9Q7T3	103	14	183	150	36.014	91.4634	6.03044	1.85082e-11	7.06643e-08	2.98161e-10	2	2	2	0.5	0.5
ERR5243646_104_24	phage regulatory Rha family protein	PF09669.5	103	14	183	150	36.014	91.4634	6.03044	1.85082e-11	7.06643e-08	2.98161e-10	2	2	2	0.5	0.5
ERR5243646_56_1	conserved hypothetical protein	PF11185.3	103	14	183	150	36.014	91.4634	6.03044	1.85082e-11	7.06643e-08	2.98161e-10	2	2	2	0.5	0.5
ERR5243669_100_12	conserved hypothetical protein	UniRef100_J9Q748	103	14	183	150	36.014	91.4634	6.03044	1.85082e-11	7.06643e-08	2.98161e-10	2	2	2	0.5	0.5
ERR5243669_100_13	conserved hypothetical protein	UniRef100_J9Q748	103	14	183	150	36.014	91.4634	6.03044	1.85082e-11	7.06643e-08	2.98161e-10	2	2	2	0.5	0.5
ERR5243669_47_20	putative Ig-like -containing domain protein	UniRef100_J9Q7Y4	103	14	183	150	36.014	91.4634	6.03044	1.85082e-11	7.06643e-08	2.98161e-10	2	2	2	0.5	0.5
ERR5243669_86_7	lipo domain protein	UniRef100_J9Q7Z4	103	14	183	150	36.014	91.4634	6.03044	1.85082e-11	7.06643e-08	2.98161e-10	2	2	2	0.5	0.5
Indonesia_10593_2_83_IndoE00-6172_2000_19_79	bacterial Ig-like domain family protein	PF02368.13	103	14	183	150	36.014	91.4634	6.03044	1.85082e-11	7.06643e-08	2.98161e-10	2	2	2	0.5	0.5
LT904853.1_47	hypothetical protein	default	103	14	183	150	36.014	91.4634	6.03044	1.85082e-11	7.06643e-08	2.98161e-10	2	2	2	0.5	0.5
LT904853.1_48	conserved hypothetical protein	UniRef100_J9Q6F5	103	14	183	150	36.014	91.4634	6.03044	1.85082e-11	7.06643e-08	2.98161e-10	2	2	2	0.5	0.5
LT904853.1_49	hypothetical protein	default	103	14	183	150	36.014	91.4634	6.03044	1.85082e-11	7.06643e-08	2.98161e-10	2	2	2	0.5	0.5
LT904895.1_82	cobQ/CobB/MinD/ParA nucleotide binding domain protein	PF01656.18	103	14	183	150	36.014	91.4634	6.03044	1.85082e-11	7.06643e-08	2.98161e-10	2	2	2	0.5	0.5
LT904895.1_83	parA family domain protein	UniRef100_J9Q7R7	103	14	183	150	36.014	91.4634	6.03044	1.85082e-11	7.06643e-08	2.98161e-10	2	2	2	0.5	0.5
Unknown_10492_1_39_UnkMDUST239_2011_20_10	hypothetical protein	default	103	14	183	150	36.014	91.4634	6.03044	1.85082e-11	7.06643e-08	2.98161e-10	2	2	2	0.5	0.5
10071_8_13_Sam0013_2012_20_103	hypothetical protein	default	103	13	183	151	36.014	92.0732	6.53762	6.02149e-12	2.29901e-08	2.76989e-10	2	2	2	0.5	0.5
10071_8_13_Sam0013_2012_20_59	bacterial Ig-like domain family protein	PF02368.13	103	13	183	151	36.014	92.0732	6.53762	6.02149e-12	2.29901e-08	2.76989e-10	3	3	2	0.25	1
10071_8_13_Sam0013_2012_20_7	hypothetical protein	default	103	13	183	151	36.014	92.0732	6.53762	6.02149e-12	2.29901e-08	2.76989e-10	2	2	2	0.5	0.5
10071_8_13_Sam0013_2012_20_75	conserved hypothetical protein	UniRef100_E2QDI9	103	13	183	151	36.014	92.0732	6.53762	6.02149e-12	2.29901e-08	2.76989e-10	2	2	2	0.5	0.5
AUSMDU00036015_19_1	hypothetical protein	default	103	13	183	151	36.014	92.0732	6.53762	6.02149e-12	2.29901e-08	2.76989e-10	3	3	2	0.25	1
ERR5243669_100_30	conserved hypothetical protein	UniRef100_E2QDI9	103	13	183	151	36.014	92.0732	6.53762	6.02149e-12	2.29901e-08	2.76989e-10	2	2	2	0.5	0.5
AUSMDU00036016_18_130	cobalamin biosynthesis CobT VWA domain protein	PF11775.3	103	12	183	152	36.014	92.6829	7.12933	1.1005e-12	4.20171e-09	5.9179e-11	2	2	1	0.5	1
.10562_2_26.20_109	conserved hypothetical protein	UniRef100_S2EVB9	102	14	184	150	35.6643	91.4634	5.93944	3.33311e-11	1.27258e-07	4.69587e-10	3	2	3	0.25	1
10071_8_13_Sam0013_2012_20_10	AAA domain family protein	PF07728.9	102	14	184	150	35.6643	91.4634	5.93944	3.33311e-11	1.27258e-07	4.69587e-10	3	2	3	0.25	1
10071_8_13_Sam0013_2012_20_102	RNase H family protein	PF00075.19	102	14	184	150	35.6643	91.4634	5.93944	3.33311e-11	1.27258e-07	4.69587e-10	3	2	3	0.25	1
10071_8_13_Sam0013_2012_20_106	exonuclease family protein	PF00929.19	102	14	184	150	35.6643	91.4634	5.93944	3.33311e-11	1.27258e-07	4.69587e-10	3	2	3	0.25	1
10071_8_13_Sam0013_2012_20_119	calcineurin-like phosphoesterase superfamily domain protein	PF12850.2	102	14	184	150	35.6643	91.4634	5.93944	3.33311e-11	1.27258e-07	4.69587e-10	3	2	3	0.25	1
10071_8_13_Sam0013_2012_20_16	conserved hypothetical protein	UniRef100_M7CIP5	102	14	184	150	35.6643	91.4634	5.93944	3.33311e-11	1.27258e-07	4.69587e-10	3	2	3	0.25	1
10071_8_13_Sam0013_2012_20_17	glutaredoxin family protein	PF00462.19	102	14	184	150	35.6643	91.4634	5.93944	3.33311e-11	1.27258e-07	4.69587e-10	3	2	3	0.25	1
10071_8_13_Sam0013_2012_20_18	phage family protein	PF13876.1	102	14	184	150	35.6643	91.4634	5.93944	3.33311e-11	1.27258e-07	4.69587e-10	3	2	3	0.25	1
10071_8_13_Sam0013_2012_20_27	conserved hypothetical protein	UniRef100_J9Q729	102	14	184	150	35.6643	91.4634	5.93944	3.33311e-11	1.27258e-07	4.69587e-10	3	2	3	0.25	1
10071_8_13_Sam0013_2012_20_3	hypothetical protein	default	102	14	184	150	35.6643	91.4634	5.93944	3.33311e-11	1.27258e-07	4.69587e-10	3	2	3	0.25	1
10071_8_13_Sam0013_2012_20_35	conserved hypothetical protein	UniRef100_S2EVB9	102	14	184	150	35.6643	91.4634	5.93944	3.33311e-11	1.27258e-07	4.69587e-10	3	2	3	0.25	1
10071_8_13_Sam0013_2012_20_44	chaperone of endosialidase family protein	PF13884.1	102	14	184	150	35.6643	91.4634	5.93944	3.33311e-11	1.27258e-07	4.69587e-10	3	2	3	0.25	1
10071_8_13_Sam0013_2012_20_57	hypothetical protein	default	102	14	184	150	35.6643	91.4634	5.93944	3.33311e-11	1.27258e-07	4.69587e-10	3	2	3	0.25	1
10071_8_13_Sam0013_2012_20_6	conserved hypothetical protein	UniRef100_O68767	102	14	184	150	35.6643	91.4634	5.93944	3.33311e-11	1.27258e-07	4.69587e-10	3	2	3	0.25	1
10071_8_13_Sam0013_2012_20_60	hypothetical protein	default	102	14	184	150	35.6643	91.4634	5.93944	3.33311e-11	1.27258e-07	4.69587e-10	3	2	3	0.25	1
10071_8_13_Sam0013_2012_20_8	hypothetical protein	default	102	14	184	150	35.6643	91.4634	5.93944	3.33311e-11	1.27258e-07	4.69587e-10	3	2	3	0.25	1
10071_8_13_Sam0013_2012_20_9	DNA polymerase III, alpha subunit	TIGR00594	102	14	184	150	35.6643	91.4634	5.93944	3.33311e-11	1.27258e-07	4.69587e-10	3	2	3	0.25	1
10071_8_13_Sam0013_2012_20_96	conserved hypothetical protein	UniRef100_J9Q6K2	102	14	184	150	35.6643	91.4634	5.93944	3.33311e-11	1.27258e-07	4.69587e-10	3	2	3	0.25	1
10071_8_13_Sam0013_2012_20_97	methyltransferase domain protein	PF13708.1	102	14	184	150	35.6643	91.4634	5.93944	3.33311e-11	1.27258e-07	4.69587e-10	3	2	3	0.25	1
AUSMDU00022466_18_1	putative membrane protein	TMHMM	102	14	184	150	35.6643	91.4634	5.93944	3.33311e-11	1.27258e-07	4.69587e-10	3	2	3	0.25	1
AUSMDU00022489_20_104	conserved hypothetical protein	UniRef100_F5S430	102	14	184	150	35.6643	91.4634	5.93944	3.33311e-11	1.27258e-07	4.69587e-10	3	2	3	0.25	1
AUSMDU00022489_20_127	fibronectin type III family protein	PF12421.3	102	14	184	150	35.6643	91.4634	5.93944	3.33311e-11	1.27258e-07	4.69587e-10	3	2	3	0.25	1
AUSMDU00036014_18_129	hypothetical protein	default	102	14	184	150	35.6643	91.4634	5.93944	3.33311e-11	1.27258e-07	4.69587e-10	3	2	3	0.25	1
AUSMDU00036583_18_1	ribonucleoside-diphosphate reductase, alpha subunit	TIGR02506	102	14	184	150	35.6643	91.4634	5.93944	3.33311e-11	1.27258e-07	4.69587e-10	3	2	3	0.25	1
AUSMDU00049492_20_129	lambda phage tail tape-measure family protein	PF09718.5	102	14	184	150	35.6643	91.4634	5.93944	3.33311e-11	1.27258e-07	4.69587e-10	3	2	3	0.25	1
AUSMDU00049494_19_129	initiator Replication family protein	PF01051.16	102	14	184	150	35.6643	91.4634	5.93944	3.33311e-11	1.27258e-07	4.69587e-10	3	2	3	0.25	1
Indonesia_10593_2_83_IndoE00-6172_2000_19_1	DNA polymerase III, alpha subunit	TIGR00594	102	14	184	150	35.6643	91.4634	5.93944	3.33311e-11	1.27258e-07	4.69587e-10	3	2	3	0.25	1
10071_8_13_Sam0013_2012_20_42	hypothetical protein	default	102	13	184	151	35.6643	92.0732	6.43896	1.16143e-11	4.43433e-08	2.98161e-10	4	2	3	0.625	1
10071_8_13_Sam0013_2012_20_11	cobalamin biosynthesis CobT family protein	PF06213.7	102	12	184	152	35.6643	92.6829	7.02174	2.00045e-12	7.63771e-09	1.04626e-10	3	2	2	1	1
10071_8_13_Sam0013_2012_20_114	ribonucleoside-diphosphate reductase, alpha subunit	TIGR02506	101	14	185	150	35.3147	91.4634	5.84942	6.15225e-11	2.34893e-07	8.21304e-10	4	2	4	0.125	1
10071_8_13_Sam0013_2012_20_123	initiator Replication family protein	PF01051.16	101	14	185	150	35.3147	91.4634	5.84942	6.15225e-11	2.34893e-07	8.21304e-10	4	2	4	0.125	1
10071_8_13_Sam0013_2012_20_14	phage integrase family protein	PF00589.17	101	14	185	150	35.3147	91.4634	5.84942	6.15225e-11	2.34893e-07	8.21304e-10	4	2	4	0.125	1
10071_8_13_Sam0013_2012_20_19	conserved hypothetical protein	UniRef100_F5S430	101	14	185	150	35.3147	91.4634	5.84942	6.15225e-11	2.34893e-07	8.21304e-10	3	2	3	0.25	1
10071_8_13_Sam0013_2012_20_20	phoH-like family protein	PF02562.11	101	14	185	150	35.3147	91.4634	5.84942	6.15225e-11	2.34893e-07	8.21304e-10	3	2	3	0.25	1
10071_8_13_Sam0013_2012_20_21	hypothetical protein	default	101	14	185	150	35.3147	91.4634	5.84942	6.15225e-11	2.34893e-07	8.21304e-10	3	2	3	0.25	1
10071_8_13_Sam0013_2012_20_22	putative lipoprotein	lipoP	101	14	185	150	35.3147	91.4634	5.84942	6.15225e-11	2.34893e-07	8.21304e-10	3	2	3	0.25	1
10071_8_13_Sam0013_2012_20_23	conserved hypothetical protein	UniRef100_B5RKD3	101	14	185	150	35.3147	91.4634	5.84942	6.15225e-11	2.34893e-07	8.21304e-10	4	2	4	0.125	1
10071_8_13_Sam0013_2012_20_50	tape measure domain protein	TIGR02675	101	14	185	150	35.3147	91.4634	5.84942	6.15225e-11	2.34893e-07	8.21304e-10	4	2	4	0.125	1
10071_8_15_Sam0015_2012_20_63	SPFH domain / Band 7 family protein	PF01145.20	101	14	185	150	35.3147	91.4634	5.84942	6.15225e-11	2.34893e-07	8.21304e-10	4	2	4	0.125	1
ERR5243669_86_8	SPFH domain / Band 7 family protein	PF01145.20	101	14	185	150	35.3147	91.4634	5.84942	6.15225e-11	2.34893e-07	8.21304e-10	4	2	4	0.125	1
.10562_2_26.20_12	conserved hypothetical protein	UniRef100_Q65AP7	100	14	186	150	34.965	91.4634	5.76037	6.87795e-11	2.626e-07	9.02406e-10	4	2	4	0.125	1
10071_8_13_Sam0013_2012_20_61	hypothetical protein	default	100	14	186	150	34.965	91.4634	5.76037	6.87795e-11	2.626e-07	9.02406e-10	4	2	4	0.125	1
10071_8_13_Sam0013_2012_20_86	conserved hypothetical protein	UniRef100_J9Q803	100	14	186	150	34.965	91.4634	5.76037	6.87795e-11	2.626e-07	9.02406e-10	4	2	4	0.125	1
10071_8_13_Sam0013_2012_20_87	conserved hypothetical protein	UniRef100_J9Q750	100	14	186	150	34.965	91.4634	5.76037	6.87795e-11	2.626e-07	9.02406e-10	4	2	4	0.125	1
10071_8_13_Sam0013_2012_20_88	conserved hypothetical protein	UniRef100_J9Q7T5	100	14	186	150	34.965	91.4634	5.76037	6.87795e-11	2.626e-07	9.02406e-10	4	2	4	0.125	1
10071_8_13_Sam0013_2012_20_76	hypothetical protein	default	100	12	186	152	34.965	92.6829	6.81004	7.17076e-12	2.7378e-08	2.98161e-10	5	3	4	0.375	1
10071_8_13_Sam0013_2012_20_45	phage tail family protein	PF13550.1	99	14	187	150	34.6154	91.4634	5.67227	1.18954e-10	4.54168e-07	1.52405e-09	5	2	5	0.0625	1
10071_8_13_Sam0013_2012_20_62	conserved hypothetical protein	UniRef100_Q65AP7	99	14	187	150	34.6154	91.4634	5.67227	1.18954e-10	4.54168e-07	1.52405e-09	5	2	5	0.0625	1
10493_1_54_SamMDUST282_2004_20_1	fibronectin type III family protein	PF12421.3	99	14	187	150	34.6154	91.4634	5.67227	1.18954e-10	4.54168e-07	1.52405e-09	4	2	4	0.125	1
AUSMDU00052122_19_1	fibronectin type III family protein	PF12421.3	99	14	187	150	34.6154	91.4634	5.67227	1.18954e-10	4.54168e-07	1.52405e-09	4	2	4	0.125	1
AUSMDU00036175_20_1	ATP dependent DNA ligase domain protein	PF01068.16	98	14	188	150	34.2657	91.4634	5.58511	2.10005e-10	8.01797e-07	2.6816e-09	3	2	3	0.25	1
10071_8_13_Sam0013_2012_20_28	ATP dependent DNA ligase domain protein	PF01068.16	97	14	189	150	33.9161	91.4634	5.49887	3.7914e-10	1.44756e-06	4.79324e-09	4	2	4	0.125	1
Laos_10060_6_12_LaoSV357_2009_52_6	cytochrome c-type biogenesis protein CcmF	TIGR00353	79	161	207	3	27.6224	1.82927	0.00711135	2.1765e-56	8.30987e-53	4.15493e-53	17	1	17	1.52588e-05	0.000274658
10071_8_34_Sam0034_2012_51_1	hypothetical protein	default	79	160	207	4	27.6224	2.43902	0.00954106	5.60565e-55	2.14024e-51	3.56706e-52	17	2	17	1.52588e-05	0.00234985
CP044007.1_4360	cytochrome c-type biogenesis protein CcmF	TIGR00353	79	160	207	4	27.6224	2.43902	0.00954106	5.60565e-55	2.14024e-51	3.56706e-52	17	2	17	1.52588e-05	0.00234985
LT883153.1_59	cytochrome c-type biogenesis protein CcmF	TIGR00353	79	160	207	4	27.6224	2.43902	0.00954106	5.60565e-55	2.14024e-51	3.56706e-52	17	2	17	1.52588e-05	0.00234985
.10060_6_18.11_11	conserved hypothetical protein	UniRef100_B0JVF8	79	126	207	38	27.6224	23.1707	0.115099	1.87729e-24	7.16749e-21	5.11964e-22	25	9	19	0.0146333	0.229523
10493_1_7_SamMDUST125_2011_17_84	bacterial SH3 domain protein	PF08239.6	72	82	214	82	25.1748	50	0.336449	1.25499e-07	0.000479155	1.23813e-06	20	9	14	0.115318	0.823803
Laos_10060_6_12_LaoSV357_2009_57_1	phage tail-collar fibre family protein	PF12571.3	59	87	227	77	20.6294	46.9512	0.230037	4.49958e-12	1.71794e-08	2.23109e-10	24	12	16	0.15159	1
contig_001_4558	phage tail-collar fibre family protein	PF12571.3	59	87	227	77	20.6294	46.9512	0.230037	4.49958e-12	1.71794e-08	2.23109e-10	24	12	16	0.15159	1
AUSMDU00022491_3_238	na+-transporting oxaloacetate decarboxylase beta subunit	PF03977.8	39	58	247	106	13.6364	64.6341	0.288566	1.88622e-07	0.000720158	1.79144e-06	13	6	9	0.266846	1
AUSMDU00022493_1_167	phage integrase family protein	PF00589.17	26	0	260	164	9.09091	100	inf	7.46124e-06	0.028487	5.61874e-05	1	1	0	1	1
AUSMDU00022493_1_168	conserved hypothetical protein	PF10709.4	26	0	260	164	9.09091	100	inf	7.46124e-06	0.028487	5.61874e-05	1	1	0	1	1
AUSMDU00022493_1_169	putative transmembrane protein	UniRef100_E3PAN9	26	0	260	164	9.09091	100	inf	7.46124e-06	0.028487	5.61874e-05	1	1	0	1	1
AUSMDU00022493_1_170	helix-turn-helix domain protein	PF12844.2	26	0	260	164	9.09091	100	inf	7.46124e-06	0.028487	5.61874e-05	1	1	0	1	1
AUSMDU00022493_1_171	putative regulator for prophage CP-933T	UniRef100_Q66BK1	26	0	260	164	9.09091	100	inf	7.46124e-06	0.028487	5.61874e-05	1	1	0	1	1
AUSMDU00022493_1_172	conserved hypothetical protein	UniRef100_D6JBB2	26	0	260	164	9.09091	100	inf	7.46124e-06	0.028487	5.61874e-05	1	1	0	1	1
AUSMDU00022493_1_176	conserved hypothetical protein	UniRef100_J7QUK0	26	0	260	164	9.09091	100	inf	7.46124e-06	0.028487	5.61874e-05	1	1	0	1	1
AUSMDU00022493_1_177	winged helix-turn-helix DNA-binding family protein	PF13412.1	26	0	260	164	9.09091	100	inf	7.46124e-06	0.028487	5.61874e-05	1	1	0	1	1
AUSMDU00022493_1_178	putative phage protein	UniRef100_L3P7E6	26	0	260	164	9.09091	100	inf	7.46124e-06	0.028487	5.61874e-05	1	1	0	1	1
AUSMDU00022493_1_181	conserved hypothetical protein	UniRef100_I2RCK5	26	0	260	164	9.09091	100	inf	7.46124e-06	0.028487	5.61874e-05	1	1	0	1	1
AUSMDU00022493_1_183	putative valyl-tRNA synthetase domain protein	UniRef100_M1EXX7	26	0	260	164	9.09091	100	inf	7.46124e-06	0.028487	5.61874e-05	1	1	0	1	1
AUSMDU00022493_1_185	conserved hypothetical protein	UniRef100_D7XG29	26	0	260	164	9.09091	100	inf	7.46124e-06	0.028487	5.61874e-05	1	1	0	1	1
AUSMDU00022493_1_188	phage capsid scaffolding (GPO) serine peptidase family protein	PF05929.6	26	0	260	164	9.09091	100	inf	7.46124e-06	0.028487	5.61874e-05	1	1	0	1	1
AUSMDU00022493_1_196	conserved hypothetical protein	PF03629.13	26	0	260	164	9.09091	100	inf	7.46124e-06	0.028487	5.61874e-05	1	1	0	1	1
AUSMDU00022493_1_202	phage tail protein I	TIGR01634	26	0	260	164	9.09091	100	inf	7.46124e-06	0.028487	5.61874e-05	1	1	0	1	1
AUSMDU00022493_1_206	resolvase, N terminal domain protein	PF00239.16	26	0	260	164	9.09091	100	inf	7.46124e-06	0.028487	5.61874e-05	1	1	0	1	1
AUSMDU00022493_1_208	phage tail tape measure protein, TP901 family, core region	TIGR01760	26	0	260	164	9.09091	100	inf	7.46124e-06	0.028487	5.61874e-05	1	1	0	1	1
AUSMDU00022511_1_317	hypothetical protein	default	26	0	260	164	9.09091	100	inf	7.46124e-06	0.028487	5.61874e-05	1	1	0	1	1
AUSMDU00022514_2_105	hypothetical protein	default	26	0	260	164	9.09091	100	inf	7.46124e-06	0.028487	5.61874e-05	1	1	0	1	1
AUSMDU00022471_17_84	conserved hypothetical protein	PF04255.9	21	46	265	118	7.34266	71.9512	0.203281	6.81607e-09	2.60238e-05	7.67575e-08	13	6	9	0.266846	1
LT883153.1_2373	transposase IS200 like family protein	PF01797.11	17	63	269	101	5.94406	61.5854	0.101316	1.50599e-17	5.74988e-14	1.02676e-15	14	6	10	0.179565	0.790527
.10060_6_16.4_149	baseplate J-like family protein	PF04865.9	15	53	271	111	5.24476	67.6829	0.115923	3.70631e-14	1.41507e-10	2.24614e-12	10	4	8	0.109375	0.753906
contig_001_480	sodium pump decarboxylase, gamma subunit	TIGR01195	14	65	272	99	4.8951	60.3659	0.0783937	3.05043e-20	1.16465e-16	3.06488e-18	9	3	8	0.0390625	0.507812
.10060_6_16.10_57	putative xanthosine permease	UniRef100_I3W415	14	49	272	115	4.8951	70.122	0.120798	5.88562e-13	2.24713e-09	3.35392e-11	10	3	9	0.0214844	0.34375
contig_001_1459	putative xanthosine permease	UniRef100_I3W415	14	48	272	116	4.8951	70.7317	0.124387	1.51646e-12	5.78983e-09	8.04143e-11	9	3	8	0.0390625	0.507812
.10060_6_18.41_2	baseplate J-like family protein	PF04865.9	14	45	272	119	4.8951	72.561	0.136111	3.37099e-11	1.28704e-07	4.73178e-10	9	3	8	0.0390625	0.507812
10071_8_12_Sam0012_2012_57_4	phage tail-collar fibre family protein	PF12571.3	12	34	274	130	4.1958	79.2683	0.167454	6.07254e-08	0.000231849	6.06936e-07	17	7	11	0.332306	0.629059
.10060_6_16.11_11	hypothetical protein	default	2	115	284	49	0.699301	29.878	0.00300061	1.78745e-64	6.82447e-61	6.82447e-61	19	0	19	3.8147e-06	3.8147e-06
LT904869.1_3593	cheC-like family protein	PF04509.7	2	104	284	60	0.699301	36.5854	0.00406284	7.28546e-56	2.78159e-52	9.27196e-53	19	0	19	3.8147e-06	3.8147e-06
LT904871.1_1039	cheC-like family protein	PF04509.7	2	46	284	118	0.699301	71.9512	0.0180649	3.91044e-20	1.49301e-16	3.64148e-18	11	2	10	0.0117188	0.0654297
AUSMDU00049307_11_11	conserved hypothetical protein	UniRef100_J7R5H1	2	15	284	149	0.699301	90.8537	0.0699531	1.08982e-05	0.0416093	8.1908e-05	5	2	4	0.375	1
LT904882.1_3322	cheC-like family protein	PF04509.7	1	42	285	122	0.34965	74.3902	0.0101921	2.68267e-19	1.02424e-15	2.32782e-17	10	1	9	0.0214844	0.0214844
10071_8_30_Sam0030_2012_14_13	glycosyl transferase 2 family protein	PF00535.21	0	58	286	106	0	64.6341	0	1.7345e-29	6.62231e-26	7.35812e-27	7	0	7	0.015625	0.015625
10071_8_30_Sam0030_2012_14_14	gtrA-like family protein	PF04138.9	0	58	286	106	0	64.6341	0	1.7345e-29	6.62231e-26	7.35812e-27	7	0	7	0.015625	0.015625
10071_8_30_Sam0030_2012_14_12	acyltransferase family protein	PF01757.17	0	57	286	107	0	65.2439	0	6.37063e-29	2.43231e-25	2.21119e-26	7	0	7	0.015625	0.015625
10071_8_30_Sam0030_2012_2_109	conserved hypothetical protein	UniRef100_S5N1T4	0	57	286	107	0	65.2439	0	6.37063e-29	2.43231e-25	2.21119e-26	7	0	7	0.015625	0.015625
10071_8_30_Sam0030_2012_8_68	conserved hypothetical protein	UniRef100_Q8Z720	0	56	286	108	0	65.8537	0	2.3241e-28	8.87341e-25	6.8257e-26	7	0	7	0.015625	0.015625
LT904878.1_2496	conserved hypothetical protein	UniRef100_Q8Z720	0	56	286	108	0	65.8537	0	2.3241e-28	8.87341e-25	6.8257e-26	7	0	7	0.015625	0.015625
LT904887.1_2315	conserved hypothetical protein	UniRef100_Q8Z720	0	37	286	127	0	77.439	0	3.38759e-18	1.29338e-14	2.48727e-16	5	0	5	0.0625	0.0625
LT905140.1_1590	cheC-like family protein	PF04509.7	0	37	286	127	0	77.439	0	3.38759e-18	1.29338e-14	2.48727e-16	8	0	8	0.0078125	0.0078125
LR590081.1_3210	cheC-like family protein	PF04509.7	0	36	286	128	0	78.0488	0	1.09567e-17	4.18328e-14	7.74681e-16	8	0	8	0.0078125	0.0078125
CP053702.1_3158	na+ symporter family protein	TIGR00785	0	33	286	131	0	79.878	0	3.59049e-16	1.37085e-12	2.24729e-14	7	0	7	0.015625	0.015625
contig_001_3364	cheC-like family protein	PF04509.7	0	25	286	139	0	84.7561	0	3.15113e-12	1.2031e-08	1.60413e-10	8	0	8	0.0078125	0.0078125
10561_2_56_SamH12ESR04928_2012_21_21	respiratory nitrate reductase, gamma subunit	TIGR00351	0	24	286	140	0	85.3659	0	9.58842e-12	3.66086e-08	2.98161e-10	4	0	4	0.125	0.125
AL513382.1_3878	hypothetical protein	default	0	24	286	140	0	85.3659	0	9.58842e-12	3.66086e-08	2.98161e-10	5	0	5	0.0625	0.0625
CP040574.1_58	putative transposase	PF03400.8	0	24	286	140	0	85.3659	0	9.58842e-12	3.66086e-08	2.98161e-10	5	0	5	0.0625	0.0625
CP053702.1_291	insA N-terminal domain protein	PF03811.8	0	24	286	140	0	85.3659	0	9.58842e-12	3.66086e-08	2.98161e-10	5	0	5	0.0625	0.0625
Fiji_8490_6_44_FijMDUST44_1996_67_1	hypothetical protein	default	0	24	286	140	0	85.3659	0	9.58842e-12	3.66086e-08	2.98161e-10	4	0	4	0.125	0.125
10561_2_56_SamH12ESR04928_2012_21_20	nitrate reductase molybdenum cofactor assembly chaperone	TIGR00684	0	23	286	141	0	85.9756	0	2.90373e-11	1.10864e-07	4.54362e-10	4	0	4	0.125	0.125
AL513382.1_2242	putative transposase	PF03400.8	0	21	286	143	0	87.1951	0	2.62562e-10	1.00246e-06	3.34155e-09	5	0	5	0.0625	0.0625
LT905088.1_703	cheC-like family protein	PF04509.7	0	18	286	146	0	89.0244	0	6.89571e-09	2.63278e-05	7.67575e-08	8	0	8	0.0078125	0.0078125
AL513383.1_183	DDE domain protein	PF13610.1	0	15	286	149	0	90.8537	0	1.73892e-07	0.000663921	1.65566e-06	5	0	5	0.0625	0.0625
AL513383.1_186	helix-turn-helix domain of resolvase family protein	PF02796.10	0	15	286	149	0	90.8537	0	1.73892e-07	0.000663921	1.65566e-06	6	0	6	0.03125	0.03125
CP053703.1_30	DDE domain protein	PF13610.1	0	15	286	149	0	90.8537	0	1.73892e-07	0.000663921	1.65566e-06	5	0	5	0.0625	0.0625
ERR5243709_19_54	beta-lactamase TEM-12	UniRef100_Q48406	0	15	286	149	0	90.8537	0	1.73892e-07	0.000663921	1.65566e-06	6	0	6	0.03125	0.03125
LT904892.1_102	DDE domain protein	PF13610.1	0	15	286	149	0	90.8537	0	1.73892e-07	0.000663921	1.65566e-06	5	0	5	0.0625	0.0625
LT904892.1_103	DDE domain protein	PF13610.1	0	15	286	149	0	90.8537	0	1.73892e-07	0.000663921	1.65566e-06	5	0	5	0.0625	0.0625
LT904892.1_105	tnpA domain protein	UniRef100_L0FQJ1	0	15	286	149	0	90.8537	0	1.73892e-07	0.000663921	1.65566e-06	5	0	5	0.0625	0.0625
LT904892.1_106	integrase core domain protein	PF00665.21	0	15	286	149	0	90.8537	0	1.73892e-07	0.000663921	1.65566e-06	5	0	5	0.0625	0.0625
AL513383.1_192	dihydropteroate synthase	TIGR01496	0	14	286	150	0	91.4634	0	5.05447e-07	0.0019298	4.51943e-06	5	0	5	0.0625	0.0625
AL513383.1_193	phosphotransferase enzyme family protein	PF01636.18	0	14	286	150	0	91.4634	0	5.05447e-07	0.0019298	4.51943e-06	5	0	5	0.0625	0.0625
AL513383.1_194	aminoglycoside/hydroxyurea antibiotic resistance kinase family protein	PF04655.9	0	14	286	150	0	91.4634	0	5.05447e-07	0.0019298	4.51943e-06	5	0	5	0.0625	0.0625
ERR5243709_19_55	phage integrase, N-terminal SAM-like domain protein	PF02899.12	0	14	286	150	0	91.4634	0	5.05447e-07	0.0019298	4.51943e-06	6	0	6	0.03125	0.03125
10071_8_30_Sam0030_2012_32_31	phage integrase family protein	PF00589.17	0	13	286	151	0	92.0732	0	1.46278e-06	0.00558491	1.23016e-05	1	0	1	1	1
10071_8_30_Sam0030_2012_32_32	hypothetical protein	default	0	13	286	151	0	92.0732	0	1.46278e-06	0.00558491	1.23016e-05	1	0	1	1	1
10071_8_30_Sam0030_2012_32_33	conserved hypothetical protein	UniRef100_I3I9F0	0	13	286	151	0	92.0732	0	1.46278e-06	0.00558491	1.23016e-05	1	0	1	1	1
10071_8_30_Sam0030_2012_32_34	polarity suppression protein	UniRef100_P05460	0	13	286	151	0	92.0732	0	1.46278e-06	0.00558491	1.23016e-05	1	0	1	1	1
10071_8_30_Sam0030_2012_32_35	ogr/Delta-like zinc finger family protein	PF04606.7	0	13	286	151	0	92.0732	0	1.46278e-06	0.00558491	1.23016e-05	1	0	1	1	1
10071_8_30_Sam0030_2012_32_36	putative glycoprotein 3	UniRef100_P05461	0	13	286	151	0	92.0732	0	1.46278e-06	0.00558491	1.23016e-05	1	0	1	1	1
10071_8_30_Sam0030_2012_32_37	prophage CP4-57 regulatory family protein	PF05930.7	0	13	286	151	0	92.0732	0	1.46278e-06	0.00558491	1.23016e-05	1	0	1	1	1
10071_8_30_Sam0030_2012_32_38	ash family protein	PF10554.4	0	13	286	151	0	92.0732	0	1.46278e-06	0.00558491	1.23016e-05	1	0	1	1	1
10071_8_30_Sam0030_2012_32_39	putative derepression protein	UniRef100_P05463	0	13	286	151	0	92.0732	0	1.46278e-06	0.00558491	1.23016e-05	1	0	1	1	1
10071_8_30_Sam0030_2012_32_40	conserved hypothetical protein	UniRef100_P68664	0	13	286	151	0	92.0732	0	1.46278e-06	0.00558491	1.23016e-05	1	0	1	1	1
10071_8_30_Sam0030_2012_32_41	conserved hypothetical protein	UniRef100_P68666	0	13	286	151	0	92.0732	0	1.46278e-06	0.00558491	1.23016e-05	1	0	1	1	1
10071_8_30_Sam0030_2012_32_42	poxvirus D5 protein-like family protein	PF03288.11	0	13	286	151	0	92.0732	0	1.46278e-06	0.00558491	1.23016e-05	1	0	1	1	1
AL513383.1_141	integron integrase family protein	TIGR02249	0	13	286	151	0	92.0732	0	1.46278e-06	0.00558491	1.23016e-05	5	0	5	0.0625	0.0625
AL513383.1_188	transposase zinc-binding domain protein	PF14319.1	0	13	286	151	0	92.0732	0	1.46278e-06	0.00558491	1.23016e-05	5	0	5	0.0625	0.0625
ERR5243709_19_61	small Multidrug Resistance family protein	PF00893.14	0	13	286	151	0	92.0732	0	1.46278e-06	0.00558491	1.23016e-05	6	0	6	0.03125	0.03125
ERR5243709_19_62	dihydropteroate synthase	TIGR01496	0	13	286	151	0	92.0732	0	1.46278e-06	0.00558491	1.23016e-05	6	0	6	0.03125	0.03125
10541_2_26_SamMDUST285_2004_7_151	phage Tail Collar domain protein	PF07484.7	0	12	286	152	0	92.6829	0	4.21513e-06	0.0160934	3.36681e-05	6	0	6	0.03125	0.03125
AL513383.1_179	chloramphenicol acetyltransferase	UniRef100_P58777	0	12	286	152	0	92.6829	0	4.21513e-06	0.0160934	3.36681e-05	5	0	5	0.0625	0.0625
AL513383.1_180	acetyltransferase family protein	PF00583.19	0	12	286	152	0	92.6829	0	4.21513e-06	0.0160934	3.36681e-05	5	0	5	0.0625	0.0625
AL513383.1_182	tn3 transposase DDE domain protein	PF01526.12	0	12	286	152	0	92.6829	0	4.21513e-06	0.0160934	3.36681e-05	5	0	5	0.0625	0.0625
AL513383.1_184	hypothetical protein	default	0	12	286	152	0	92.6829	0	4.21513e-06	0.0160934	3.36681e-05	5	0	5	0.0625	0.0625
AL513383.1_204	hg(II)-responsive transcriptional regulator	TIGR02051	0	12	286	152	0	92.6829	0	4.21513e-06	0.0160934	3.36681e-05	5	0	5	0.0625	0.0625
LT883153.1_13	tn3 transposase DDE domain protein	PF01526.12	0	12	286	152	0	92.6829	0	4.21513e-06	0.0160934	3.36681e-05	5	0	5	0.0625	0.0625
LT904892.1_119	merR, DNA binding family protein	PF09278.6	0	12	286	152	0	92.6829	0	4.21513e-06	0.0160934	3.36681e-05	5	0	5	0.0625	0.0625
AL513383.1_190	regulatory protein RepA	UniRef100_P20356	0	11	286	153	0	93.2927	0	1.20944e-05	0.0461764	8.76212e-05	5	0	5	0.0625	0.0625
AL513383.1_191	replication C family protein	PF06504.6	0	11	286	153	0	93.2927	0	1.20944e-05	0.0461764	8.76212e-05	5	0	5	0.0625	0.0625
AL513383.1_196	integrase core domain protein	PF00665.21	0	11	286	153	0	93.2927	0	1.20944e-05	0.0461764	8.76212e-05	5	0	5	0.0625	0.0625
AL513383.1_197	EAL domain protein	PF00563.15	0	11	286	153	0	93.2927	0	1.20944e-05	0.0461764	8.76212e-05	5	0	5	0.0625	0.0625
AL513383.1_198	merE family protein	PF05052.7	0	11	286	153	0	93.2927	0	1.20944e-05	0.0461764	8.76212e-05	5	0	5	0.0625	0.0625
AL513383.1_199	mercuric resistence transcriptional repressor protein MerD	TIGR02054	0	11	286	153	0	93.2927	0	1.20944e-05	0.0461764	8.76212e-05	5	0	5	0.0625	0.0625
AL513383.1_200	mercuric reductase	TIGR02053	0	11	286	153	0	93.2927	0	1.20944e-05	0.0461764	8.76212e-05	5	0	5	0.0625	0.0625
AL513383.1_201	merC mercury resistance family protein	PF03203.9	0	11	286	153	0	93.2927	0	1.20944e-05	0.0461764	8.76212e-05	5	0	5	0.0625	0.0625
AL513383.1_202	mercuric transport protein periplasmic component	TIGR02052	0	11	286	153	0	93.2927	0	1.20944e-05	0.0461764	8.76212e-05	5	0	5	0.0625	0.0625
AL513383.1_203	merT mercuric transport family protein	PF02411.10	0	11	286	153	0	93.2927	0	1.20944e-05	0.0461764	8.76212e-05	5	0	5	0.0625	0.0625
Fiji_8490_6_44_FijMDUST44_1996_35_12	putative transposase	PF03400.8	0	11	286	153	0	93.2927	0	1.20944e-05	0.0461764	8.76212e-05	3	0	3	0.25	0.25
LT883153.1_15	conserved hypothetical protein	PF11809.3	0	11	286	153	0	93.2927	0	1.20944e-05	0.0461764	8.76212e-05	5	0	5	0.0625	0.0625
LT905061.1_134	regulatory protein RepA	UniRef100_P20356	0	11	286	153	0	93.2927	0	1.20944e-05	0.0461764	8.76212e-05	5	0	5	0.0625	0.0625
LT905061.1_135	replication C family protein	PF06504.6	0	11	286	153	0	93.2927	0	1.20944e-05	0.0461764	8.76212e-05	5	0	5	0.0625	0.0625
Trait = Genotypes 3.5.4.1
Gene	Annotation		Number_pos_present_in	Number_neg_present_in	Number_pos_not_present_in	Number_neg_not_present_in	Sensitivity	Specificity	Odds_ratio	Naive_p	Bonferroni_p	Benjamini_H_p	Max_Pairwise_comparisons	Max_supporting_pairs	Max_opposing_pairs	Best_pairwise_comp_p	Worst_pairwise_comp_p
CP053702.1_1754	prepilin-type N-terminal cleavage/methylation domain protein	TIGR02532	96	308	0	46	100	12.9944	inf	1.27315e-05	0.048609	0.000180033	5	5	0	0.0625	0.0625
CP053702.1_1756	hypothetical protein	default	96	306	0	48	100	13.5593	inf	7.39086e-06	0.0282183	0.000105292	4	4	0	0.125	0.125
Laos_10060_6_12_LaoSV357_2009_1_257	hypothetical protein	default	96	306	0	48	100	13.5593	inf	7.39086e-06	0.0282183	0.000105292	4	4	0	0.125	0.125
CP053702.1_4169	sodium ion-translocating decarboxylase, beta subunit	TIGR01109	96	291	0	63	100	17.7966	inf	1.53173e-07	0.000584814	2.30242e-06	8	8	0	0.0078125	0.0078125
Laos_10060_6_12_LaoSV357_2009_8_88	conserved hypothetical protein	UniRef100_Q8Z720	96	287	0	67	100	18.9266	inf	4.73107e-08	0.000180632	7.13962e-07	4	4	0	0.125	0.125
.10060_6_16.5_2	sodium ion-translocating decarboxylase, beta subunit	TIGR01109	96	282	0	72	100	20.339	inf	7.66746e-09	2.92744e-05	1.16631e-07	9	9	0	0.00390625	0.00390625
Laos_10060_6_12_LaoSV357_2009_8_74	malic enzyme, NAD binding domain protein	PF03949.10	96	246	0	108	100	30.5085	inf	1.07296e-13	4.09658e-10	7.87803e-12	26	26	0	2.98023e-08	2.98023e-08
ERR5243683_301_3	phage Tail Collar domain protein	PF07484.7	77	342	19	12	80.2083	3.38983	0.142198	5.77218e-07	0.00220382	8.54193e-06	4	4	2	0.125	1
ERR5243645_2_1	na+-transporting oxaloacetate decarboxylase beta subunit	PF03977.8	54	286	42	68	56.25	19.209	0.305694	2.07335e-06	0.00791605	2.9985e-05	14	9	7	0.42395	1
.10060_6_16.6_164	type VII secretion system (T7SS), usher family protein	PF00577.15	48	274	48	80	50	22.5989	0.291971	4.12925e-07	0.00157655	6.18254e-06	15	8	9	0.607239	1
LT904868.1_3942	type VII secretion system (T7SS), usher family protein	PF00577.15	46	264	50	90	47.9167	25.4237	0.313636	1.58068e-06	0.00603505	2.2947e-05	16	8	10	0.454498	1
Laos_10060_6_12_LaoSV357_2009_52_6	cytochrome c-type biogenesis protein CcmF	TIGR00353	32	208	64	146	33.3333	41.2429	0.350962	1.03873e-05	0.0396585	0.00014743	15	7	11	0.118469	1
AUSMDU00022493_1_173	conserved hypothetical protein	UniRef100_J7R499	26	2	70	352	27.0833	99.435	65.3714	4.79884e-17	1.8322e-13	3.66439e-15	2	1	1	1	1
AUSMDU00022493_1_174	putative dNA modification methyltransferase	UniRef100_J7QGM4	26	2	70	352	27.0833	99.435	65.3714	4.79884e-17	1.8322e-13	3.66439e-15	2	1	1	1	1
AUSMDU00022493_1_175	putative membrane protein	TMHMM	26	2	70	352	27.0833	99.435	65.3714	4.79884e-17	1.8322e-13	3.66439e-15	2	1	1	1	1
AUSMDU00022493_1_180	stbA family protein	PF06406.6	26	2	70	352	27.0833	99.435	65.3714	4.79884e-17	1.8322e-13	3.66439e-15	2	1	1	1	1
AUSMDU00022493_1_186	phage portal protein, PBSX family	TIGR01540	26	2	70	352	27.0833	99.435	65.3714	4.79884e-17	1.8322e-13	3.66439e-15	2	1	1	1	1
AUSMDU00022493_1_187	ATPase subunit of terminase family protein	PF06056.7	26	2	70	352	27.0833	99.435	65.3714	4.79884e-17	1.8322e-13	3.66439e-15	2	1	1	1	1
AUSMDU00022493_1_189	phage major capsid protein, P2 family	TIGR01551	26	2	70	352	27.0833	99.435	65.3714	4.79884e-17	1.8322e-13	3.66439e-15	2	1	1	1	1
AUSMDU00022493_1_190	phage small terminase subunit	PF05944.7	26	2	70	352	27.0833	99.435	65.3714	4.79884e-17	1.8322e-13	3.66439e-15	2	1	1	1	1
AUSMDU00022493_1_191	phage head completion family protein	PF05926.6	26	2	70	352	27.0833	99.435	65.3714	4.79884e-17	1.8322e-13	3.66439e-15	2	1	1	1	1
AUSMDU00022493_1_192	phage Tail Protein X family protein	PF05489.7	26	2	70	352	27.0833	99.435	65.3714	4.79884e-17	1.8322e-13	3.66439e-15	2	1	1	1	1
AUSMDU00022493_1_193	phage holin family protein	PF05106.7	26	2	70	352	27.0833	99.435	65.3714	4.79884e-17	1.8322e-13	3.66439e-15	2	1	1	1	1
AUSMDU00022493_1_194	D-alanyl-D-alanine carboxypeptidase family protein	PF13539.1	26	2	70	352	27.0833	99.435	65.3714	4.79884e-17	1.8322e-13	3.66439e-15	2	1	1	1	1
AUSMDU00022493_1_197	P2 phage tail completion R family protein	PF06891.6	26	2	70	352	27.0833	99.435	65.3714	4.79884e-17	1.8322e-13	3.66439e-15	2	1	1	1	1
AUSMDU00022493_1_198	phage virion morphogenesis protein	TIGR01635	26	2	70	352	27.0833	99.435	65.3714	4.79884e-17	1.8322e-13	3.66439e-15	2	1	1	1	1
AUSMDU00022493_1_199	phage baseplate assembly V family protein	TIGR01644	26	2	70	352	27.0833	99.435	65.3714	4.79884e-17	1.8322e-13	3.66439e-15	2	1	1	1	1
AUSMDU00022493_1_200	gene 25-like lysozyme family protein	PF04965.9	26	2	70	352	27.0833	99.435	65.3714	4.79884e-17	1.8322e-13	3.66439e-15	2	1	1	1	1
AUSMDU00022493_1_201	baseplate J-like family protein	PF04865.9	26	2	70	352	27.0833	99.435	65.3714	4.79884e-17	1.8322e-13	3.66439e-15	2	1	1	1	1
AUSMDU00022493_1_207	phage P2 GpU family protein	PF06995.6	26	2	70	352	27.0833	99.435	65.3714	4.79884e-17	1.8322e-13	3.66439e-15	2	1	1	1	1
AUSMDU00022493_1_209	putative phage tail protein E	UniRef100_B3X0K5	26	2	70	352	27.0833	99.435	65.3714	4.79884e-17	1.8322e-13	3.66439e-15	2	1	1	1	1
AUSMDU00022493_1_210	phage major tail tube protein	TIGR01611	26	2	70	352	27.0833	99.435	65.3714	4.79884e-17	1.8322e-13	3.66439e-15	2	1	1	1	1
AUSMDU00022493_1_211	phage tail sheath family protein	PF04984.9	26	2	70	352	27.0833	99.435	65.3714	4.79884e-17	1.8322e-13	3.66439e-15	2	1	1	1	1
AUSMDU00022493_1_212	phage late control gene D family protein	PF05954.6	26	2	70	352	27.0833	99.435	65.3714	4.79884e-17	1.8322e-13	3.66439e-15	2	1	1	1	1
AUSMDU00022493_1_213	ogr/Delta-like zinc finger family protein	PF04606.7	26	2	70	352	27.0833	99.435	65.3714	4.79884e-17	1.8322e-13	3.66439e-15	2	1	1	1	1
AUSMDU00022493_1_214	hok/gef family protein	PF01848.11	26	2	70	352	27.0833	99.435	65.3714	4.79884e-17	1.8322e-13	3.66439e-15	2	1	1	1	1
AUSMDU00022514_2_70	phage Tail Collar domain protein	PF07484.7	26	2	70	352	27.0833	99.435	65.3714	4.79884e-17	1.8322e-13	3.66439e-15	3	1	2	1	1
LT904884.1_2083	conserved hypothetical protein	PF10828.3	26	2	70	352	27.0833	99.435	65.3714	4.79884e-17	1.8322e-13	3.66439e-15	2	1	1	1	1
LT904884.1_2097	bacteriophage replication gene A family protein	PF05840.8	26	2	70	352	27.0833	99.435	65.3714	4.79884e-17	1.8322e-13	3.66439e-15	2	1	1	1	1
Unknown_10493_1_63_UnkMDUST297_2011_23_43	conserved hypothetical protein	UniRef100_D7XG27	26	2	70	352	27.0833	99.435	65.3714	4.79884e-17	1.8322e-13	3.66439e-15	3	1	2	1	1
Unknown_10493_1_63_UnkMDUST297_2011_56_1	hypothetical protein	default	26	2	70	352	27.0833	99.435	65.3714	4.79884e-17	1.8322e-13	3.66439e-15	3	1	2	1	1
Unknown_10493_1_63_UnkMDUST297_2011_56_2	caudovirales tail fibre assembly family protein	PF02413.12	26	2	70	352	27.0833	99.435	65.3714	4.79884e-17	1.8322e-13	3.66439e-15	3	1	2	1	1
AUSMDU00022493_1_205	phage Tail Collar domain protein	PF07484.7	26	1	70	353	27.0833	99.7175	131.114	4.07724e-18	1.55669e-14	7.78345e-16	2	1	1	1	1
AUSMDU00022493_1_167	phage integrase family protein	PF00589.17	26	0	70	354	27.0833	100	inf	1.79554e-19	6.85538e-16	3.6081e-17	1	1	0	1	1
AUSMDU00022493_1_168	conserved hypothetical protein	PF10709.4	26	0	70	354	27.0833	100	inf	1.79554e-19	6.85538e-16	3.6081e-17	1	1	0	1	1
AUSMDU00022493_1_169	putative transmembrane protein	UniRef100_E3PAN9	26	0	70	354	27.0833	100	inf	1.79554e-19	6.85538e-16	3.6081e-17	1	1	0	1	1
AUSMDU00022493_1_170	helix-turn-helix domain protein	PF12844.2	26	0	70	354	27.0833	100	inf	1.79554e-19	6.85538e-16	3.6081e-17	1	1	0	1	1
AUSMDU00022493_1_171	putative regulator for prophage CP-933T	UniRef100_Q66BK1	26	0	70	354	27.0833	100	inf	1.79554e-19	6.85538e-16	3.6081e-17	1	1	0	1	1
AUSMDU00022493_1_172	conserved hypothetical protein	UniRef100_D6JBB2	26	0	70	354	27.0833	100	inf	1.79554e-19	6.85538e-16	3.6081e-17	1	1	0	1	1
AUSMDU00022493_1_176	conserved hypothetical protein	UniRef100_J7QUK0	26	0	70	354	27.0833	100	inf	1.79554e-19	6.85538e-16	3.6081e-17	1	1	0	1	1
AUSMDU00022493_1_177	winged helix-turn-helix DNA-binding family protein	PF13412.1	26	0	70	354	27.0833	100	inf	1.79554e-19	6.85538e-16	3.6081e-17	1	1	0	1	1
AUSMDU00022493_1_178	putative phage protein	UniRef100_L3P7E6	26	0	70	354	27.0833	100	inf	1.79554e-19	6.85538e-16	3.6081e-17	1	1	0	1	1
AUSMDU00022493_1_181	conserved hypothetical protein	UniRef100_I2RCK5	26	0	70	354	27.0833	100	inf	1.79554e-19	6.85538e-16	3.6081e-17	1	1	0	1	1
AUSMDU00022493_1_183	putative valyl-tRNA synthetase domain protein	UniRef100_M1EXX7	26	0	70	354	27.0833	100	inf	1.79554e-19	6.85538e-16	3.6081e-17	1	1	0	1	1
AUSMDU00022493_1_185	conserved hypothetical protein	UniRef100_D7XG29	26	0	70	354	27.0833	100	inf	1.79554e-19	6.85538e-16	3.6081e-17	1	1	0	1	1
AUSMDU00022493_1_188	phage capsid scaffolding (GPO) serine peptidase family protein	PF05929.6	26	0	70	354	27.0833	100	inf	1.79554e-19	6.85538e-16	3.6081e-17	1	1	0	1	1
AUSMDU00022493_1_196	conserved hypothetical protein	PF03629.13	26	0	70	354	27.0833	100	inf	1.79554e-19	6.85538e-16	3.6081e-17	1	1	0	1	1
AUSMDU00022493_1_202	phage tail protein I	TIGR01634	26	0	70	354	27.0833	100	inf	1.79554e-19	6.85538e-16	3.6081e-17	1	1	0	1	1
AUSMDU00022493_1_206	resolvase, N terminal domain protein	PF00239.16	26	0	70	354	27.0833	100	inf	1.79554e-19	6.85538e-16	3.6081e-17	1	1	0	1	1
AUSMDU00022493_1_208	phage tail tape measure protein, TP901 family, core region	TIGR01760	26	0	70	354	27.0833	100	inf	1.79554e-19	6.85538e-16	3.6081e-17	1	1	0	1	1
AUSMDU00022511_1_317	hypothetical protein	default	26	0	70	354	27.0833	100	inf	1.79554e-19	6.85538e-16	3.6081e-17	1	1	0	1	1
AUSMDU00022514_2_105	hypothetical protein	default	26	0	70	354	27.0833	100	inf	1.79554e-19	6.85538e-16	3.6081e-17	1	1	0	1	1
AUSMDU00022493_1_203	phage Tail Collar domain protein	PF07484.7	11	0	85	354	11.4583	100	inf	2.59853e-08	9.9212e-05	3.93698e-07	1	1	0	1	1
AUSMDU00022491_3_238	na+-transporting oxaloacetate decarboxylase beta subunit	PF03977.8	5	92	91	262	5.20833	74.0113	0.156474	2.29442e-06	0.00876009	3.3057e-05	9	2	9	0.00390625	0.179688
.10562_2_26.20_117	putative phage tail domain protein	UniRef100_Q935B1	2	115	94	239	2.08333	67.5141	0.0442183	7.07773e-12	2.70228e-08	1.30399e-10	1	1	1	1	1
.10562_2_26.20_118	stf domain protein	UniRef100_A5PJ13	2	115	94	239	2.08333	67.5141	0.0442183	7.07773e-12	2.70228e-08	1.30399e-10	1	1	1	1	1
.10562_2_26.20_124	lambda phage tail tape-measure family protein	PF09718.5	2	115	94	239	2.08333	67.5141	0.0442183	7.07773e-12	2.70228e-08	1.30399e-10	1	1	1	1	1
.10562_2_26.20_50	hypothetical protein	default	2	115	94	239	2.08333	67.5141	0.0442183	7.07773e-12	2.70228e-08	1.30399e-10	1	1	1	1	1
.10562_2_26.20_7	hypothetical protein	default	2	115	94	239	2.08333	67.5141	0.0442183	7.07773e-12	2.70228e-08	1.30399e-10	1	1	1	1	1
.10562_2_26.20_79	hypothetical protein	default	2	115	94	239	2.08333	67.5141	0.0442183	7.07773e-12	2.70228e-08	1.30399e-10	1	1	1	1	1
10071_8_13_Sam0013_2012_20_1	putative membrane protein	TMHMM	2	115	94	239	2.08333	67.5141	0.0442183	7.07773e-12	2.70228e-08	1.30399e-10	1	1	1	1	1
10071_8_13_Sam0013_2012_20_100	putative membrane protein	TMHMM	2	115	94	239	2.08333	67.5141	0.0442183	7.07773e-12	2.70228e-08	1.30399e-10	1	1	1	1	1
10071_8_13_Sam0013_2012_20_101	conserved hypothetical protein	UniRef100_J9Q6J9	2	115	94	239	2.08333	67.5141	0.0442183	7.07773e-12	2.70228e-08	1.30399e-10	1	1	1	1	1
10071_8_13_Sam0013_2012_20_104	phage N-6-adenine-methyltransferase	TIGR01712	2	115	94	239	2.08333	67.5141	0.0442183	7.07773e-12	2.70228e-08	1.30399e-10	1	1	1	1	1
10071_8_13_Sam0013_2012_20_105	conserved hypothetical protein	UniRef100_J9Q7Z9	2	115	94	239	2.08333	67.5141	0.0442183	7.07773e-12	2.70228e-08	1.30399e-10	1	1	1	1	1
10071_8_13_Sam0013_2012_20_107	conserved hypothetical protein	UniRef100_J9Q743	2	115	94	239	2.08333	67.5141	0.0442183	7.07773e-12	2.70228e-08	1.30399e-10	1	1	1	1	1
10071_8_13_Sam0013_2012_20_108	AAA domain protein	PF13207.1	2	115	94	239	2.08333	67.5141	0.0442183	7.07773e-12	2.70228e-08	1.30399e-10	1	1	1	1	1
10071_8_13_Sam0013_2012_20_109	dihydrofolate reductase family protein	PF00186.14	2	115	94	239	2.08333	67.5141	0.0442183	7.07773e-12	2.70228e-08	1.30399e-10	1	1	1	1	1
10071_8_13_Sam0013_2012_20_110	conserved hypothetical protein	UniRef100_J9Q7Z8	2	115	94	239	2.08333	67.5141	0.0442183	7.07773e-12	2.70228e-08	1.30399e-10	1	1	1	1	1
10071_8_13_Sam0013_2012_20_111	thymidylate synthase	TIGR03284	2	115	94	239	2.08333	67.5141	0.0442183	7.07773e-12	2.70228e-08	1.30399e-10	1	1	1	1	1
10071_8_13_Sam0013_2012_20_112	phosphoribosyl-ATP pyrophosphohydrolase family protein	PF01503.12	2	115	94	239	2.08333	67.5141	0.0442183	7.07773e-12	2.70228e-08	1.30399e-10	1	1	1	1	1
10071_8_13_Sam0013_2012_20_113	ribonucleotide reductase, small chain family protein	PF00268.16	2	115	94	239	2.08333	67.5141	0.0442183	7.07773e-12	2.70228e-08	1.30399e-10	1	1	1	1	1
10071_8_13_Sam0013_2012_20_115	conserved hypothetical protein	UniRef100_Q65AM5	2	115	94	239	2.08333	67.5141	0.0442183	7.07773e-12	2.70228e-08	1.30399e-10	1	1	1	1	1
10071_8_13_Sam0013_2012_20_116	conserved hypothetical protein	UniRef100_J9Q6J5	2	115	94	239	2.08333	67.5141	0.0442183	7.07773e-12	2.70228e-08	1.30399e-10	1	1	1	1	1
10071_8_13_Sam0013_2012_20_117	recF/RecN/SMC N terminal domain protein	PF02463.14	2	115	94	239	2.08333	67.5141	0.0442183	7.07773e-12	2.70228e-08	1.30399e-10	1	1	1	1	1
10071_8_13_Sam0013_2012_20_118	conserved hypothetical protein	UniRef100_J9Q7H1	2	115	94	239	2.08333	67.5141	0.0442183	7.07773e-12	2.70228e-08	1.30399e-10	1	1	1	1	1
10071_8_13_Sam0013_2012_20_12	hypothetical protein	default	2	115	94	239	2.08333	67.5141	0.0442183	7.07773e-12	2.70228e-08	1.30399e-10	1	1	1	1	1
10071_8_13_Sam0013_2012_20_120	conserved hypothetical protein	UniRef100_J9Q7Z6	2	115	94	239	2.08333	67.5141	0.0442183	7.07773e-12	2.70228e-08	1.30399e-10	1	1	1	1	1
10071_8_13_Sam0013_2012_20_121	hypothetical protein	default	2	115	94	239	2.08333	67.5141	0.0442183	7.07773e-12	2.70228e-08	1.30399e-10	1	1	1	1	1
10071_8_13_Sam0013_2012_20_122	conserved hypothetical protein	UniRef100_J9Q739	2	115	94	239	2.08333	67.5141	0.0442183	7.07773e-12	2.70228e-08	1.30399e-10	1	1	1	1	1
10071_8_13_Sam0013_2012_20_124	hypothetical protein	default	2	115	94	239	2.08333	67.5141	0.0442183	7.07773e-12	2.70228e-08	1.30399e-10	1	1	1	1	1
10071_8_13_Sam0013_2012_20_125	putative lipoprotein	lipoP	2	115	94	239	2.08333	67.5141	0.0442183	7.07773e-12	2.70228e-08	1.30399e-10	1	1	1	1	1
10071_8_13_Sam0013_2012_20_126	conserved hypothetical protein	UniRef100_F5S407	2	115	94	239	2.08333	67.5141	0.0442183	7.07773e-12	2.70228e-08	1.30399e-10	1	1	1	1	1
10071_8_13_Sam0013_2012_20_127	conserved hypothetical protein	UniRef100_J9Q7G9	2	115	94	239	2.08333	67.5141	0.0442183	7.07773e-12	2.70228e-08	1.30399e-10	1	1	1	1	1
10071_8_13_Sam0013_2012_20_128	conserved hypothetical protein	PF10765.4	2	115	94	239	2.08333	67.5141	0.0442183	7.07773e-12	2.70228e-08	1.30399e-10	1	1	1	1	1
10071_8_13_Sam0013_2012_20_13	conserved hypothetical protein	UniRef100_Q65AJ8	2	115	94	239	2.08333	67.5141	0.0442183	7.07773e-12	2.70228e-08	1.30399e-10	1	1	1	1	1
10071_8_13_Sam0013_2012_20_2	recA bacterial DNA recombination family protein	PF00154.16	2	115	94	239	2.08333	67.5141	0.0442183	7.07773e-12	2.70228e-08	1.30399e-10	1	1	1	1	1
10071_8_13_Sam0013_2012_20_24	conserved hypothetical protein	UniRef100_J9Q7S1	2	115	94	239	2.08333	67.5141	0.0442183	7.07773e-12	2.70228e-08	1.30399e-10	1	1	1	1	1
10071_8_13_Sam0013_2012_20_25	conserved hypothetical protein	UniRef100_J9Q7Z1	2	115	94	239	2.08333	67.5141	0.0442183	7.07773e-12	2.70228e-08	1.30399e-10	1	1	1	1	1
10071_8_13_Sam0013_2012_20_26	conserved hypothetical protein	UniRef100_J9Q6I3	2	115	94	239	2.08333	67.5141	0.0442183	7.07773e-12	2.70228e-08	1.30399e-10	1	1	1	1	1
10071_8_13_Sam0013_2012_20_29	conserved hypothetical protein	UniRef100_J9Q7R9	2	115	94	239	2.08333	67.5141	0.0442183	7.07773e-12	2.70228e-08	1.30399e-10	1	1	1	1	1
10071_8_13_Sam0013_2012_20_30	conserved hypothetical protein	UniRef100_J9Q7Z0	2	115	94	239	2.08333	67.5141	0.0442183	7.07773e-12	2.70228e-08	1.30399e-10	1	1	1	1	1
10071_8_13_Sam0013_2012_20_31	conserved hypothetical protein	UniRef100_J9Q6F5	2	115	94	239	2.08333	67.5141	0.0442183	7.07773e-12	2.70228e-08	1.30399e-10	1	1	1	1	1
10071_8_13_Sam0013_2012_20_32	DNA primase catalytic core, N-terminal domain protein	PF08275.6	2	115	94	239	2.08333	67.5141	0.0442183	7.07773e-12	2.70228e-08	1.30399e-10	1	1	1	1	1
10071_8_13_Sam0013_2012_20_33	AAA domain protein	PF13481.1	2	115	94	239	2.08333	67.5141	0.0442183	7.07773e-12	2.70228e-08	1.30399e-10	1	1	1	1	1
10071_8_13_Sam0013_2012_20_34	conserved hypothetical protein	UniRef100_J9Q7R8	2	115	94	239	2.08333	67.5141	0.0442183	7.07773e-12	2.70228e-08	1.30399e-10	1	1	1	1	1
10071_8_13_Sam0013_2012_20_36	conserved hypothetical protein	PF11185.3	2	115	94	239	2.08333	67.5141	0.0442183	7.07773e-12	2.70228e-08	1.30399e-10	1	1	1	1	1
10071_8_13_Sam0013_2012_20_37	hypothetical protein	default	2	115	94	239	2.08333	67.5141	0.0442183	7.07773e-12	2.70228e-08	1.30399e-10	1	1	1	1	1
10071_8_13_Sam0013_2012_20_38	cobQ/CobB/MinD/ParA nucleotide binding domain protein	PF01656.18	2	115	94	239	2.08333	67.5141	0.0442183	7.07773e-12	2.70228e-08	1.30399e-10	1	1	1	1	1
10071_8_13_Sam0013_2012_20_39	conserved hypothetical protein	UniRef100_S2ERM0	2	115	94	239	2.08333	67.5141	0.0442183	7.07773e-12	2.70228e-08	1.30399e-10	1	1	1	1	1
10071_8_13_Sam0013_2012_20_4	5'-3' exonuclease, C-terminal SAM fold family protein	PF01367.15	2	115	94	239	2.08333	67.5141	0.0442183	7.07773e-12	2.70228e-08	1.30399e-10	1	1	1	1	1
10071_8_13_Sam0013_2012_20_40	putative rz1 protein	UniRef100_H6WYJ7	2	115	94	239	2.08333	67.5141	0.0442183	7.07773e-12	2.70228e-08	1.30399e-10	1	1	1	1	1
10071_8_13_Sam0013_2012_20_41	conserved hypothetical protein	UniRef100_J9Q7R6	2	115	94	239	2.08333	67.5141	0.0442183	7.07773e-12	2.70228e-08	1.30399e-10	1	1	1	1	1
10071_8_13_Sam0013_2012_20_43	conserved hypothetical protein	UniRef100_C7BU92	2	115	94	239	2.08333	67.5141	0.0442183	7.07773e-12	2.70228e-08	1.30399e-10	1	1	1	1	1
10071_8_13_Sam0013_2012_20_46	putative phage tail assembly protein	UniRef100_C7BU96	2	115	94	239	2.08333	67.5141	0.0442183	7.07773e-12	2.70228e-08	1.30399e-10	1	1	1	1	1
10071_8_13_Sam0013_2012_20_47	nlpC/P60 family protein	PF00877.14	2	115	94	239	2.08333	67.5141	0.0442183	7.07773e-12	2.70228e-08	1.30399e-10	1	1	1	1	1
10071_8_13_Sam0013_2012_20_48	phage minor tail protein L	TIGR01600	2	115	94	239	2.08333	67.5141	0.0442183	7.07773e-12	2.70228e-08	1.30399e-10	1	1	1	1	1
10071_8_13_Sam0013_2012_20_49	phage minor tail family protein	PF05939.8	2	115	94	239	2.08333	67.5141	0.0442183	7.07773e-12	2.70228e-08	1.30399e-10	1	1	1	1	1
10071_8_13_Sam0013_2012_20_5	conserved hypothetical protein	UniRef100_J9Q7Z3	2	115	94	239	2.08333	67.5141	0.0442183	7.07773e-12	2.70228e-08	1.30399e-10	1	1	1	1	1
10071_8_13_Sam0013_2012_20_51	conserved hypothetical protein	UniRef100_C7BUA1	2	115	94	239	2.08333	67.5141	0.0442183	7.07773e-12	2.70228e-08	1.30399e-10	1	1	1	1	1
10071_8_13_Sam0013_2012_20_52	conserved hypothetical protein	UniRef100_J9Q7R3	2	115	94	239	2.08333	67.5141	0.0442183	7.07773e-12	2.70228e-08	1.30399e-10	1	1	1	1	1
10071_8_13_Sam0013_2012_20_53	bacterial Ig-like domain family protein	PF02368.13	2	115	94	239	2.08333	67.5141	0.0442183	7.07773e-12	2.70228e-08	1.30399e-10	1	1	1	1	1
10071_8_13_Sam0013_2012_20_54	hypothetical protein	default	2	115	94	239	2.08333	67.5141	0.0442183	7.07773e-12	2.70228e-08	1.30399e-10	1	1	1	1	1
10071_8_13_Sam0013_2012_20_55	conserved hypothetical protein	UniRef100_E2QDG9	2	115	94	239	2.08333	67.5141	0.0442183	7.07773e-12	2.70228e-08	1.30399e-10	1	1	1	1	1
10071_8_13_Sam0013_2012_20_56	conserved hypothetical protein	UniRef100_E2QDH0	2	115	94	239	2.08333	67.5141	0.0442183	7.07773e-12	2.70228e-08	1.30399e-10	1	1	1	1	1
10071_8_13_Sam0013_2012_20_63	phage terminase large subunit	PF04466.8	2	115	94	239	2.08333	67.5141	0.0442183	7.07773e-12	2.70228e-08	1.30399e-10	1	1	1	1	1
10071_8_13_Sam0013_2012_20_64	conserved hypothetical protein	UniRef100_D6JDS9	2	115	94	239	2.08333	67.5141	0.0442183	7.07773e-12	2.70228e-08	1.30399e-10	1	1	1	1	1
10071_8_13_Sam0013_2012_20_65	conserved hypothetical protein	UniRef100_H8FY41	2	115	94	239	2.08333	67.5141	0.0442183	7.07773e-12	2.70228e-08	1.30399e-10	1	1	1	1	1
10071_8_13_Sam0013_2012_20_66	putative aBC transporter ATP-binding protein	UniRef100_J9Q7I6	2	115	94	239	2.08333	67.5141	0.0442183	7.07773e-12	2.70228e-08	1.30399e-10	1	1	1	1	1
10071_8_13_Sam0013_2012_20_67	conserved hypothetical protein	UniRef100_J9Q7U0	2	115	94	239	2.08333	67.5141	0.0442183	7.07773e-12	2.70228e-08	1.30399e-10	1	1	1	1	1
10071_8_13_Sam0013_2012_20_68	AAA ATPase domain protein	PF13191.1	2	115	94	239	2.08333	67.5141	0.0442183	7.07773e-12	2.70228e-08	1.30399e-10	1	1	1	1	1
10071_8_13_Sam0013_2012_20_69	parB-like nuclease domain protein	PF02195.13	2	115	94	239	2.08333	67.5141	0.0442183	7.07773e-12	2.70228e-08	1.30399e-10	1	1	1	1	1
10071_8_13_Sam0013_2012_20_70	parB-like nuclease domain protein	PF02195.13	2	115	94	239	2.08333	67.5141	0.0442183	7.07773e-12	2.70228e-08	1.30399e-10	1	1	1	1	1
10071_8_13_Sam0013_2012_20_71	type III restriction enzyme, res subunit	PF04851.10	2	115	94	239	2.08333	67.5141	0.0442183	7.07773e-12	2.70228e-08	1.30399e-10	1	1	1	1	1
10071_8_13_Sam0013_2012_20_72	conserved hypothetical protein	UniRef100_J9Q7T9	2	115	94	239	2.08333	67.5141	0.0442183	7.07773e-12	2.70228e-08	1.30399e-10	1	1	1	1	1
10071_8_13_Sam0013_2012_20_73	putative lipo domain protein	UniRef100_J9Q806	2	115	94	239	2.08333	67.5141	0.0442183	7.07773e-12	2.70228e-08	1.30399e-10	1	1	1	1	1
10071_8_13_Sam0013_2012_20_74	repressor of phase-1 flagellin family protein	PF03614.8	2	115	94	239	2.08333	67.5141	0.0442183	7.07773e-12	2.70228e-08	1.30399e-10	1	1	1	1	1
10071_8_13_Sam0013_2012_20_77	conserved hypothetical protein	UniRef100_J9Q805	2	115	94	239	2.08333	67.5141	0.0442183	7.07773e-12	2.70228e-08	1.30399e-10	1	1	1	1	1
10071_8_13_Sam0013_2012_20_78	conserved hypothetical protein	UniRef100_F5S3W0	2	115	94	239	2.08333	67.5141	0.0442183	7.07773e-12	2.70228e-08	1.30399e-10	1	1	1	1	1
10071_8_13_Sam0013_2012_20_79	hypothetical protein	default	2	115	94	239	2.08333	67.5141	0.0442183	7.07773e-12	2.70228e-08	1.30399e-10	1	1	1	1	1
10071_8_13_Sam0013_2012_20_80	conserved hypothetical protein	UniRef100_J9Q7I1	2	115	94	239	2.08333	67.5141	0.0442183	7.07773e-12	2.70228e-08	1.30399e-10	1	1	1	1	1
10071_8_13_Sam0013_2012_20_81	conserved hypothetical protein	UniRef100_J9Q7T7	2	115	94	239	2.08333	67.5141	0.0442183	7.07773e-12	2.70228e-08	1.30399e-10	1	1	1	1	1
10071_8_13_Sam0013_2012_20_82	hypothetical protein	default	2	115	94	239	2.08333	67.5141	0.0442183	7.07773e-12	2.70228e-08	1.30399e-10	1	1	1	1	1
10071_8_13_Sam0013_2012_20_83	conserved hypothetical protein	UniRef100_J9Q804	2	115	94	239	2.08333	67.5141	0.0442183	7.07773e-12	2.70228e-08	1.30399e-10	1	1	1	1	1
10071_8_13_Sam0013_2012_20_84	conserved hypothetical protein	UniRef100_F5S3W5	2	115	94	239	2.08333	67.5141	0.0442183	7.07773e-12	2.70228e-08	1.30399e-10	1	1	1	1	1
10071_8_13_Sam0013_2012_20_85	hypothetical protein	default	2	115	94	239	2.08333	67.5141	0.0442183	7.07773e-12	2.70228e-08	1.30399e-10	1	1	1	1	1
10071_8_13_Sam0013_2012_20_89	ydfZ family protein	PF14001.1	2	115	94	239	2.08333	67.5141	0.0442183	7.07773e-12	2.70228e-08	1.30399e-10	1	1	1	1	1
10071_8_13_Sam0013_2012_20_90	conserved hypothetical protein	UniRef100_V5TYV4	2	115	94	239	2.08333	67.5141	0.0442183	7.07773e-12	2.70228e-08	1.30399e-10	1	1	1	1	1
10071_8_13_Sam0013_2012_20_91	hypothetical protein	default	2	115	94	239	2.08333	67.5141	0.0442183	7.07773e-12	2.70228e-08	1.30399e-10	1	1	1	1	1
10071_8_13_Sam0013_2012_20_92	conserved hypothetical protein	UniRef100_J9Q748	2	115	94	239	2.08333	67.5141	0.0442183	7.07773e-12	2.70228e-08	1.30399e-10	1	1	1	1	1
10071_8_13_Sam0013_2012_20_93	HD domain protein	PF01966.17	2	115	94	239	2.08333	67.5141	0.0442183	7.07773e-12	2.70228e-08	1.30399e-10	1	1	1	1	1
10071_8_13_Sam0013_2012_20_94	hypothetical protein	default	2	115	94	239	2.08333	67.5141	0.0442183	7.07773e-12	2.70228e-08	1.30399e-10	1	1	1	1	1
10071_8_13_Sam0013_2012_20_95	hypothetical protein	default	2	115	94	239	2.08333	67.5141	0.0442183	7.07773e-12	2.70228e-08	1.30399e-10	1	1	1	1	1
10071_8_13_Sam0013_2012_20_98	conserved hypothetical protein	UniRef100_J9Q7H6	2	115	94	239	2.08333	67.5141	0.0442183	7.07773e-12	2.70228e-08	1.30399e-10	1	1	1	1	1
10071_8_13_Sam0013_2012_20_99	phage regulatory Rha family protein	PF09669.5	2	115	94	239	2.08333	67.5141	0.0442183	7.07773e-12	2.70228e-08	1.30399e-10	1	1	1	1	1
10071_8_15_Sam0015_2012_20_1	conserved hypothetical protein	UniRef100_Q65AP7	2	115	94	239	2.08333	67.5141	0.0442183	7.07773e-12	2.70228e-08	1.30399e-10	1	1	1	1	1
10071_8_16_Sam0016_2012_19_129	hypothetical protein	default	2	115	94	239	2.08333	67.5141	0.0442183	7.07773e-12	2.70228e-08	1.30399e-10	1	1	1	1	1
10071_8_1_Sam0001_2012_20_1	AAA domain family protein	PF07728.9	2	115	94	239	2.08333	67.5141	0.0442183	7.07773e-12	2.70228e-08	1.30399e-10	1	1	1	1	1
10071_8_32_Sam0032_2012_20_5	conserved hypothetical protein	UniRef100_Q65AQ1	2	115	94	239	2.08333	67.5141	0.0442183	7.07773e-12	2.70228e-08	1.30399e-10	1	1	1	1	1
10071_8_37_Sam0037_2012_20_1	putative phosphoribosyl-ATP pyrophosphohydrolase-like -containing domain protein	UniRef100_J9Q742	2	115	94	239	2.08333	67.5141	0.0442183	7.07773e-12	2.70228e-08	1.30399e-10	1	1	1	1	1
10071_8_3_Sam0003_2012_20_129	conserved hypothetical protein	UniRef100_Q65AP7	2	115	94	239	2.08333	67.5141	0.0442183	7.07773e-12	2.70228e-08	1.30399e-10	1	1	1	1	1
[truncated: 810 more rows]
