# Supplementary material for: Persistence of Rare Salmonella Typhi Genotypes Susceptible to First-Line Antibiotics in the Remote Islands of Samoa
Source: mBio. 2022 Sep 12;13(5):e01920-22. doi: 10.1128/mbio.01920-22 (PMC9600463; doi:10.1128/mbio.01920-22)
Supplement: TABLE S6 [file mbio.01920-22-s0006.xlsx]

## Sheet: Sheet1
Supplemental Table 6. AUSMDU00051359 pHCM2 annotation
RAST_feature_id	type	location	start	stop	strand	function	evidence_codes	nucleotide_sequence	aa_sequence
fig|220341.113.peg.1	peg	contig_002_1_1056	1	1056	+	DNA replication protein		atgagcgaaaacggcaataaaaacatagcgatcgttgaagcattctcagaaacagacaaaaagaccggtgaagttgttacgttagttcctaacaccaacaacacagttcagcctgttgctctgatgcgtcttggtctcttcgttccgacgctgaaatcgaccgccaggggcagaaaggggcaaatggtctctatggacgcctctgctgaactcaaacagctgtctctggccaaagccgaagggtacgaggacataaggatctccggcgttcgtctggatatggataacgacttcaaaacgtgggtaggcatcatccacgcgttcgccaagcacaaggttgttggcgacaccgtcacgttaccgttcgtcgagttcgtcaggctctgtggcataccaacg…	MSENGNKNIAIVEAFSETDKKTGEVVTLVPNTNNTVQPVALMRLGLFVPTLKSTARGRKGQMVSMDASAELKQLSLAKAEGYEDIRISGVRLDMDNDFKTWVGIIHAFAKHKVVGDTVTLPFVEFVRLCGIPTARSSAKLRKRLDSSLTRIATNTISFRSKGSDEYYVTHLVQTAKYSTKNDTVSLQADPKIFELYQFDKKVLLQLRAINELSRKESAQALYTFIESLPPDPAPISLARLRARLNLTSRTITQNATVRKAMEQLREIGYLDYTEVKRGSSVYFIIHYRRPKLRPALPPTKAAPEEPEDILPGDDQEDIIDVVPEEKEGEMVMLSKEELAILEELRKAKARK
fig|220341.113.peg.2	peg	contig_002_1788_1585	1788	1585	-	hypothetical protein		atggcggttacactggcaggtctggaaatcgaaaaaacaagtggctactggcgtgccaaagggtttaagcaacccggcgtgctggagcgtgaggacggtgtcattgtccaccagcgtcgcgaatggcgcatgtacgatccggaaacaggtaagctcacgacgaaggccgggacactctggggtctgctgaagaaaatccactga	MAVTLAGLEIEKTSGYWRAKGFKQPGVLEREDGVIVHQRREWRMYDPETGKLTTKAGTLWGLLKKIH
fig|220341.113.peg.3	peg	contig_002_2093_1788	2093	1788	-	hypothetical protein		atgaaaactgtattagacactttattacttattgtctcgatagcttttgtgctcgattgcatcttcaccggagcaatccgtaaagcgctggcgcctgttaatggcgcgatggttgtggacagcggcgaacagttttatgttgtgcgcgatgatcgcgtcctgtcttccccatatctaaccaaacgtaacggcaaactgtctggcgtgggtgaagataagttcgtttacaacaaatcaggtgatgtctacggcgttcacgcgaagaacgccagctaccttttcgatgactgcaaggaggttggttga	MKTVLDTLLLIVSIAFVLDCIFTGAIRKALAPVNGAMVVDSGEQFYVVRDDRVLSSPYLTKRNGKLSGVGEDKFVYNKSGDVYGVHAKNASYLFDDCKEVG
fig|220341.113.peg.4	peg	contig_002_2409_2134	2409	2134	-	hypothetical protein		atgaagattttggttcgaatttcagccagcaccgactatgacgtttacccgctattcatggtcaagtgcgatgggctgaacgatgaagaaattcaagcggcaattgagcgcaatctcgttgagtacactggcatggatgcagattctgtgtatgtcgatgatgacggtgtttgttggcacaacggtagttgctggtacgtcgacgacacgatgacggtaagcgatgaagacgcggctcatcttgagcgtatcttaggcatcagcacttttgagtga	MKILVRISASTDYDVYPLFMVKCDGLNDEEIQAAIERNLVEYTGMDADSVYVDDDGVCWHNGSCWYVDDTMTVSDEDAAHLERILGISTFE
fig|220341.113.peg.5	peg	contig_002_2888_2478	2888	2478	-	hypothetical protein		atgaagaaactgtatgacgcggccaacgctgcgctggatgtagtggataccgaaattgcccagggcttcccggagccagaatgggcgacgcagctgcgtgaggcgattgcagagatgaacgcaccggaaccttcagaagatgaagccgactggcagcgtttcatcagaatgtacgcggaagaggttggcccgacgccaaccgctgaacaggccatgctgctcaagtacttcaaggaggctggagagaatctgccggttgatgatacaccgcactggtttcacgccgcctggcgtaagttcgacgtgatctacacccgcggtatgggaagtaaagatatggtcgtctggcatctgatgcacatcgataaagctgtcgaccgcacgctggagaagttcttt…	MKKLYDAANAALDVVDTEIAQGFPEPEWATQLREAIAEMNAPEPSEDEADWQRFIRMYAEEVGPTPTAEQAMLLKYFKEAGENLPVDDTPHWFHAAWRKFDVIYTRGMGSKDMVVWHLMHIDKAVDRTLEKFFPPA
fig|220341.113.peg.6	peg	contig_002_3243_2872	3243	2872	-	Phage NinX		atgaaaaattacagcgagatgacggactttgagattaactgcctggtcgcggaagccaccggccatcgaccgcttatctcacaatatggctggaaaggctcacaggaaggcgattacacagcagtggtcgccatcggcccgaacggagccggaaccttcgactggtgtaacgatccggaagatgcgtgggacattatttatcgacacagaatcggcgtaatccccgccagacagcctggcgagtggagagcggcccacagaaaggtggacagctcaacgccacaacatctgatccagaaccctaaccctttcagagcggcaatgaccgtgttccttttaatgcaggagaaaaagcatgaagaaactgtatga	MKNYSEMTDFEINCLVAEATGHRPLISQYGWKGSQEGDYTAVVAIGPNGAGTFDWCNDPEDAWDIIYRHRIGVIPARQPGEWRAAHRKVDSSTPQHLIQNPNPFRAAMTVFLLMQEKKHEETV
fig|220341.113.peg.7	peg	contig_002_4248_3406	4248	3406	-	putative lipoprotein		atgaagaaaggtttactggcggtggctttgactgctatttgcacaatgggtctgaccggctgcgatcgcgtggaaccgggatacgttggcattaaggtaaacaaattgggtgaagacaaaggtatcggtgaagttgtcggcgttggccgtcagtggactggtctgaataccgagctgtacaccttccccactttcaaacagatgaaaacctacgatgagccgttcacattccagatgagcgacggtacagccatcggccacaaaattggtgtggcatatctggttaatcgcgacaaagtaactaccgtattccagacctatcgcaaaggtgttgatgacattaccgacactgatctgcgccagaagattgcggactcactgaaccgtctggccagccgc…	MKKGLLAVALTAICTMGLTGCDRVEPGYVGIKVNKLGEDKGIGEVVGVGRQWTGLNTELYTFPTFKQMKTYDEPFTFQMSDGTAIGHKIGVAYLVNRDKVTTVFQTYRKGVDDITDTDLRQKIADSLNRLASRMTTDTFIDGGKASLLDNALKDIQAEMSPVGIEVISLSWVGKPDYPDTVIESINAKVTANQKTLQRQQEVEQRKAEANMLREQAEGEADGEADAIRKRAQAEADAIKLRGEALRQNPNVMELEAINKWNGQLPQYMTEGANTPFIALK
fig|220341.113.peg.8	peg	contig_002_4452_4252	4452	4252	-	hypothetical protein		atgatcaagggttatctcatggctgtttcagcggtgatatcagtctgctttatctacggtttactggttccatcgcttatctcagctaaaagcgatctggccttatttatcggacttgccatcgctgtagtcttcccggttgccttgttaaaagctggccgcaggtatatcaactcactcaataaaactaaggagaagtaa	MIKGYLMAVSAVISVCFIYGLLVPSLISAKSDLALFIGLAIAVVFPVALLKAGRRYINSLNKTKEK
fig|220341.113.peg.9	peg	contig_002_5620_4544	5620	4544	-	RecA-like protein		atggcaaaaggcaaatccgcactggcactggcgctgaaaaagaaaatcggcagcaatgacgagattcagaaggtctcccactggattgactccggtttccctccactgaacaaagccatttccggacgttacgacggtggttttccgtgtgggcgtatcgttgaagtcttcgggccaccaagcgccggtaaaacctttttggcgacggctgcgatggtgtcagcacaaaaacaggatggtctggccgtattccttgaccacgaaaacagtttcgacgttggtctggcggtagcgaacggactgaacgccgacgaagacgacggtcagtgggtctacaaacagccggataccttcgaagactccgtcgagctgatcggcacaatcctcaagctggtgcgc…	MAKGKSALALALKKKIGSNDEIQKVSHWIDSGFPPLNKAISGRYDGGFPCGRIVEVFGPPSAGKTFLATAAMVSAQKQDGLAVFLDHENSFDVGLAVANGLNADEDDGQWVYKQPDTFEDSVELIGTILKLVRDEELIPETAPICIVADSLASMVPNSKAEKFDKMAEGTAKDKDQLNMNDNTALARATSANFPTLALWARKYNACIIFLNQVRTKIGVMFGDPTTSPGGDSPKFYASVRIRLGASVMKDGKEKIGQDVGAECIKNKVAPPFGKCSWKFYFDPTRGLDVIESLVEYMLEEGYLPKNASGRVEIGDKKYTKSQIVEMYREKPLPEIIAALQAIDERRAKESSPAETEEA
fig|220341.113.peg.10	peg	contig_002_5889_5623	5889	5623	-	hypothetical protein		atgcttaaatccatcattaatggcggggcaactacgccaaccatgctggctaaagagattgtcttctgccacggcgagcacgctgtggtggcgctgccgaacattctgggcgctgctggcatttcagcaactgaacgcgagttcgcgctggtcagcgagcaggttgtgaagatcatcgctcgcgtcgccaaacacctgaaccacgacgcaatcaagtttgacgaagccgctgcttcgaagcgaatcaacgaatcaaaaggagcctaa	MLKSIINGGATTPTMLAKEIVFCHGEHAVVALPNILGAAGISATEREFALVSEQVVKIIARVAKHLNHDAIKFDEAAASKRINESKGA
fig|220341.113.peg.11	peg	contig_002_6833_5889	6833	5889	-	DNA polymerase I 5'-3' exonuclease domain	isu;DNA_replication_strays	gtgaattatctctttgtggacggtaacagcctgggctattaccaccagcaatccgacaaattacacaacggcgagatggaagttcaggcggcttttggcttcgtgaagaacgttcgtcgttacgcctcaattctccatgcccggccaatgatcttgtgggatggattcagcgacaaacgtcgcgacttctacccggagtacaaagcgaatcgcgatgacgacccggatatgaagaagatgaaagaaggctttgccatccagaagccgtacatcttgaaaatgatgaccgcgctgggcgttaaccaactcattgcaaaggacgcagaagcggacgacatggctggaatgctggtctctcgcctggctccgcagccgaccgtcgatcacatctacctgctg…	MNYLFVDGNSLGYYHQQSDKLHNGEMEVQAAFGFVKNVRRYASILHARPMILWDGFSDKRRDFYPEYKANRDDDPDMKKMKEGFAIQKPYILKMMTALGVNQLIAKDAEADDMAGMLVSRLAPQPTVDHIYLLTGDGDWLQLVRENVSWVSLREDAKHKQVNFEQFAELTGLPTPRAFLEAKALQGDNSDNIKGVGGIGDGGAKELLHEWGSVAAMVRGINDGSIVINKGRYKTAFNKLAKNAFNEKTGCRMLEAFKRNMMLMNLIDTKFPPSEIESIKGARDMNAFEQMCYELNFRSFLEDLEVFVLPFERYC
fig|220341.113.peg.12	peg	contig_002_7922_6894	7922	6894	-	Putative regulatory protein		atgtctaagtcattacttgatctgcttaacaagacccgtggcgatattgcttctaaacgtggcaataacgttgatttgacccgtctgaaagacggcaataactatctgcgcatttttccgaacaaggacgacccgaatggcgtgttcttccagactttcggtatgcactacgttaagcatcagaatgaggaaggcaaagatgtaaccaccgcctacatctgcgaacagcacacccacggccacgcttgccagctgtgtgagatggttatggaaggtcgtgctcgctttaaggacaacaaagcgatggaagagcgcattaacagtatgcgtgctacacctcgttatctggtcaacggtgttctgtctgcgcgtgaagactttgcggacgcagagaaatgc…	MSKSLLDLLNKTRGDIASKRGNNVDLTRLKDGNNYLRIFPNKDDPNGVFFQTFGMHYVKHQNEEGKDVTTAYICEQHTHGHACQLCEMVMEGRARFKDNKAMEERINSMRATPRYLVNGVLSAREDFADAEKCQLIELPSTVFDDICKVMSEDIADDIGNPLSKEEGYAFLIKRTGSGRDTKYDVSPKRKVYKGDIPEKLWTTQHDLIAYANQADETRLLSTARTMGRLIGIAAPAATMSSPAISSAAKSAAAELPGFGSITGHTEGAAAVATAHTPAPESTSLVDEEILRAAEAEFKPETKPEEVKAPEAAAAASASASAAAASVPADEGLDDLLAELDAL
fig|220341.113.peg.13	peg	contig_002_8473_8042	8473	8042	-	hypothetical protein		atgagcaccgatatctacgaaaaaatcatgtccgatctggagttcgaccgcgacaatcttgaagaagtctggcgtcagcaaccgcgcctgttgatggaatacggctctaagctggcgcgggcagaacgcgaggtcgcagatgcaaaactctctctcgatgcgattgaggcgaaaatctacgacaatgagcgtaagaacctgagtatgaacggcattaagtttaatgagtccgtactggaggcgaaggttagaaccaacccgcaatacctcgcaaagcgccagaaactcgacgatgcccggcacattgcagatctgtacaagcacgctgtagccgccttctctcaccgccgcgacatgattgtccaggcgtccaaaatggctatcgtggagattgaacgt…	MSTDIYEKIMSDLEFDRDNLEEVWRQQPRLLMEYGSKLARAEREVADAKLSLDAIEAKIYDNERKNLSMNGIKFNESVLEAKVRTNPQYLAKRQKLDDARHIADLYKHAVAAFSHRRDMIVQASKMAIVEIERLGAERFHSPR
fig|220341.113.peg.14	peg	contig_002_8719_9309	8719	9309	+	hypothetical protein		atgtttgatatttataatttattaaagcaaatagaagagaatacgaaacctgataattctgctatttggattgctataatatcttcaatatcagctattgctggcgctgctattggtgcatttttgttatatcgaggcacaaacaagcaaattaagtctgctgctgctactgaagataaaaaattaaaagcaactataattaccgcagaaagacttcgttggcttcaagaactaagatcaagaagtagtgagttttatgcgaatctcgatatgaattacagcttattaaaacgacaaataaatccgcagacaaccccggcatatcaacaagctggggacgagttggcgaaaactgtaatgattgagtgtaatcagataattttgttacttaatccaaaa…	MFDIYNLLKQIEENTKPDNSAIWIAIISSISAIAGAAIGAFLLYRGTNKQIKSAAATEDKKLKATIITAERLRWLQELRSRSSEFYANLDMNYSLLKRQINPQTTPAYQQAGDELAKTVMIECNQIILLLNPKKHNQQTMRDKCNEALTFFQECVELRNRGSFNFDDVKYAEIKSQYFNALTEIGIETWKQIKELS
fig|220341.113.peg.15	peg	contig_002_9846_9403	9846	9403	-	hypothetical protein		atgaacaaagagaacaccatgaacgaggcacagaagattgcacaagcgctggcggctatcccagcggattttcaggataaagctgttgcggccaccatgcggtcgcagttctgggaaatcatcgactgcccggtcacgttagatttggcgctggcgttcgccgggctggatggcgccgatagaatcagtcgtctgcgtaaatgtgccagagcgctggcgctcaaaacgcaagatccgaaggcgtgccagtatctgctggagatctacgaatcggataacccagatgaacagttggaggcgttcaaagtgttccgcaatcggctggtactgaaggtggccaaagagtttatggaagtgaacaagattggcgatgtgagacagtatcggctgaagcgccag…	MNKENTMNEAQKIAQALAAIPADFQDKAVAATMRSQFWEIIDCPVTLDLALAFAGLDGADRISRLRKCARALALKTQDPKACQYLLEIYESDNPDEQLEAFKVFRNRLVLKVAKEFMEVNKIGDVRQYRLKRQTRVTLSNIFGKKVA
fig|220341.113.peg.16	peg	contig_002_13361_9843	13361	9843	-	DNA polymerase III alpha subunit (EC 2.7.7.7)		atgaaggctctgatggtcagaactgacttctccctgggagagtcggctctaaaagcagaaaacgcggtgaaaatcgcgagagacgctggctacaccgctgtcatttccgctgacagcatgaacattgccagtgtgatccccctgcagcgtgccgctggcgacgacatggcggttatttgtggtgttaagctgaatgttgtcgacgatccgacatacgagcaccgcgcccaccttgcgaaagagtcaggggggtgtatggaatcattggtacgtgatcgcagctactgcttcacggcactgataaagaatgagcaaggttatcgcgacgtgtgcgaactgatgaccttagccaacaagcgcgagcaattctactttgtcccgcgtctggcgcttgaccag…	MKALMVRTDFSLGESALKAENAVKIARDAGYTAVISADSMNIASVIPLQRAAGDDMAVICGVKLNVVDDPTYEHRAHLAKESGGCMESLVRDRSYCFTALIKNEQGYRDVCELMTLANKREQFYFVPRLALDQLAAAYAKGNIILLTSDIGSVFQRRDFAKIIGTLVTAGGRDNFYSVVYPHPTPFYDQINVRAMKVASELKIEPVAFYPAYYEAVDDADIKDIAHMVTNNIKIDQPHRLRIPHQRDNAVNGRRHLLEALKAFSVRMDVPVTAAMASTTQDTIIEACTWRWHELPPALPKMADDEPATLMKLAVAGLRKRLTTKEFGYTPPASEHRVYVDRLKYEMDTLTRLGFCGYFLMVRDLMNHSRETGIPVGPGRGSSAGSLVAWCIGITNVDPI…
fig|220341.113.peg.17	peg	contig_002_14777_13542	14777	13542	-	CobS-like protein		atgaccgctactgcactacagcaagaagaacatttgccggaagccatcgtctgcaagtggtgtggcaaatcctttcattacctgaaatcccatatctctatgggccgttgcgagaacattcctgagtctgcgaaggggttggatgtggacgaagtggtgaaaatgtacacctctgcatttccggatgaaccaacgatctctcgcacggcactggccaaactcaatgagaagcgtgccgaaaagcattcaggcgaaggaaaagtagcggagattagtgcacatccgggctacgcaggaacggttgaatacaagaccgaactggtggccgcgcacgagctgcttggcgtaacgatcaaagagctgggaacgccacgcggaaagccactgcaggtgacagtc…	MTATALQQEEHLPEAIVCKWCGKSFHYLKSHISMGRCENIPESAKGLDVDEVVKMYTSAFPDEPTISRTALAKLNEKRAEKHSGEGKVAEISAHPGYAGTVEYKTELVAAHELLGVTIKELGTPRGKPLQVTVNVNTPYPEFVPEAKKNYVYGDFDLIKDIFMMLEIGIPGYLWGHAGTGKSSLPTQLCALLNRPLIRAQHTASMEEAHVTGQILARDGSTYFEPGLLALAMKNGWVYLADEYDFAFPQILGVYQPVLEGKPLIIKEATPDWRRITPHKRFAFIGTGNTNGSGDETGLYQGTNIQNAANFSRFGIVSNVKYMSTKAEVNMLAEAGVIREYAEKMVKFANLVREGYEQHLISQPIGPRELLLSAKIGMMRGDFSAGIEKSFINKLPSTSA…
fig|220341.113.peg.18	peg	contig_002_17231_14874	17231	14874	-	hypothetical protein		atgtccaaagccatgaccagatctgtgctgaaagaggtacaggacttccgcgactgcgtaaaacgagttgtagcgatgctatcaggcaaacagattcctgttgcagagcgaggcaatgaggcgtatgtccgctacaaccggcgaggcgaaccagtgctggtaaacatcccatctataccggacgacgcgtcaccaaccctcatgaacgcagtacgtggttttctcgaccatgaggtggcccatatcctctttactgatccgaaagtcgcaatgaagatgcgcgagaaaggaaaggctccgtctaccgggctttggaacgcgctggaagacgtttttattgagcgcagaatgggacaggtattcaacggaacccgtcgcaatttgctggccacacagaac…	MSKAMTRSVLKEVQDFRDCVKRVVAMLSGKQIPVAERGNEAYVRYNRRGEPVLVNIPSIPDDASPTLMNAVRGFLDHEVAHILFTDPKVAMKMREKGKAPSTGLWNALEDVFIERRMGQVFNGTRRNLLATQNLVIDKYFKGKVSEAVSICHGNQRELFLKFFLCPVVRAWDGQSPFIDFMEEHWHLIEKPVALLKEHGIDVAVRNMSNTEDCVKVAAAIAQIMQDMKDKPEGKLPELKSSARKPSKSEDESEEAPESGDKPTHSESAPKRAKGEDDDKEEQEDDASEEEESGDSDLPESLNKDLPTEDKEVSDTESKYTEAGEVASEDTPESDDAGMESGDSDDEGGSYDTGSPTPGDGIREDADDSDGYGSGDGGSDDGEDSDAGRGESEGEGEEED…
fig|220341.113.peg.19	peg	contig_002_17553_17341	17553	17341	-	hypothetical protein		atgaaaaatataacttctaaattgaccgcccttgaggttggacatgcgtatgcgcttggactagatggtgttgcaacaattctcacagagctgcacgccgaagaactgcccatagacctgattgacaccaccgtgttcaagtttgaactaagtaataagcatttcactctcatcaatactggatgcggctcgctcgccgtcagaacttattaa	MKNITSKLTALEVGHAYALGLDGVATILTELHAEELPIDLIDTTVFKFELSNKHFTLINTGCGSLAVRTY
fig|220341.113.peg.20	peg	contig_002_17815_18201	17815	18201	+	hypothetical protein		atggctaccaacgaaacagagatcaaacaaggtcgctacgcagcttatattgactcgttaatcacaatctcgcctaaaagtcaggccaccattgccaaagaggttgggtacaagaacgccaacaatctctctctcattaaaagcggcaaaatcccgctgccggtagataaagttcgagctttagctaaagcgctagatgcagacccggttcgactgatgctgatggttctggaagaacgccaccctgagttgctcgaattttttcgcgaagagggaactgcgcctctctccgctgatgaaaaacttgttctagaagcgttccgtaaccgttttaacggtcagcagggcgcatcagaaaaggtggtcgaggccatcaagtcactgtga	MATNETEIKQGRYAAYIDSLITISPKSQATIAKEVGYKNANNLSLIKSGKIPLPVDKVRALAKALDADPVRLMLMVLEERHPELLEFFREEGTAPLSADEKLVLEAFRNRFNGQQGASEKVVEAIKSL
fig|220341.113.peg.21	peg	contig_002_19299_18193	19299	18193	-	Integrase		atgaaaaacacctttgataaagcacgcgcagcagaaaacacctctcgggaagccatcgagtacctcgaacgcgcttccggtttgtcgacaatgtcgaccgccaaattcgacggagacatgtcgttttcttccgccttcatgttattcactcgcttatctttactgataacgaggcgtcgacctgaaatagctgttcattgtgttttgatacatgtaatgccgcatatctctgaagtaaaggtaagtgatataagtagggtcttggtcaaccagctggtgaacccgctgatactggaaggcaagatcgtccagggcagacgtgtgttctccctgatgaaacagttcctgagctggtgcgcctttcaggggctgattgatacatcaccgttgaatgatatg…	MKNTFDKARAAENTSREAIEYLERASGLSTMSTAKFDGDMSFSSAFMLFTRLSLLITRRRPEIAVHCVLIHVMPHISEVKVSDISRVLVNQLVNPLILEGKIVQGRRVFSLMKQFLSWCAFQGLIDTSPLNDMSLNRVAGGAKPVPRERKLTDAEVWVFWNVWDYFNVCEGTKWAARLCLVAARRPDEVLRARKDEFNLQRDVWNQGTRNKSARQHALPLSPLMRQCVEELFEYGKGSQWLVPSNKKKGVDTPMSKVAIAQALRRILERPELMEVESFTPRDLRRTARSYFPALGINQEVARKIMNHSLEGIDRVYDRHDYMDEMRDALNNFSAYIASIVNQTDLDEIDHKFKGDRLATELIRVNFSQ
fig|220341.113.peg.22	peg	contig_002_19560_20051	19560	20051	+	hypothetical protein		atgccgggtcattcacatgacatcttgcatgatgagctgcaaggttttgatgtatttaggtatacggacattagctttgttttttctggtgacgcaactcgtcagattacatttaggcttgttttttgcaaagatggtgagcaaggtcaccagcttcacgagctatatggtgaagagcttgcaacactcacagtaagtgttgtcagtttttacaatgttgaagcagagaataacgaagaatgtgatactatgtttgacaagccacctggtgccccagatctaacggcagcagaagcgctctatctttacagaacacttgttgacatcattctcagaatagctgaaactgaaaacatacaaattttaacctttcaagcatacagtgaagaactacgccgt…	MPGHSHDILHDELQGFDVFRYTDISFVFSGDATRQITFRLVFCKDGEQGHQLHELYGEELATLTVSVVSFYNVEAENNEECDTMFDKPPGAPDLTAAEALYLYRTLVDIILRIAETENIQILTFQAYSEELRRVYDRLVRKYATIKNLETHIEGACYVIRTEN
fig|220341.113.peg.23	peg	contig_002_20461_20216	20461	20216	-	Glutaredoxin 1	isu;Glutathione:_Redox_cycle	atgaaggtcgttatctacggacgcgataattgctcatactgcaaacgagcggtcgagctggcgaagcagctgcgcggccacggctttggtgattacgaatacatcgatattgtgtctgctgggatcgacaaagagaagttgagctacctggttagcaagccggtggaaaccataccgcaggtgttcgtaaatggtgagtctatcgggggttatgaggaatttgcggcgttggtgagtacgctataa	MKVVIYGRDNCSYCKRAVELAKQLRGHGFGDYEYIDIVSAGIDKEKLSYLVSKPVETIPQVFVNGESIGGYEEFAALVSTL
fig|220341.113.peg.24	peg	contig_002_20841_20461	20841	20461	-	gene 66 protein		atgaccgatatggatatcgaaaaagagattatggccaaaggcaaaacggcaccgcgtattactccccagcacattgagggcattattcaaagcgagcattattttagcgcgtatgatggagctaaatcgggcggtgaagaagttgagcaaatctggcacaacaaagacgatctgggaaaagaatatgaggtgctatctcttctaactttctgcgttctggtgctgcgcaacggctttgtcgtcaccggcgagtctgcgtgcgcaagcccggagaactttgatccggagatcgggcgtaaaattgcacgccagaacgcgattgccaaaatctggccactggaaggctatcttctcaagcagcagctgcacgaggtgaaatga	MTDMDIEKEIMAKGKTAPRITPQHIEGIIQSEHYFSAYDGAKSGGEEVEQIWHNKDDLGKEYEVLSLLTFCVLVLRNGFVVTGESACASPENFDPEIGRKIARQNAIAKIWPLEGYLLKQQLHEVK
fig|220341.113.peg.25	peg	contig_002_21060_20857	21060	20857	-	hypothetical protein		atgaccaaagagtacctgccacaccagaaacgtgtcatggatgaacacgaagcactgtgtggccgcatcaaagaactggaggcgtacattgccggcgacgagtttgctcgcctgctgtatgtcgaccgcatcatcctcattaagcagctggacacgatgaaggcgtatgacctaattcttcgtgcccggatcgctcgtttttaa	MTKEYLPHQKRVMDEHEALCGRIKELEAYIAGDEFARLLYVDRIILIKQLDTMKAYDLILRARIARF
fig|220341.113.peg.26	peg	contig_002_21843_21070	21843	21070	-	Phosphate starvation-inducible protein PhoH, predicted ATPase		atgggaaacaaacgtaaacaggcgcgtcgcgcagctcgtcaggcactgaagtcaaaaccacgcatccacggctacgaaattgacacaattatcgttgacgagctggccgccgcccctgctctgccaccaaaacctaaacgcgacaactctcccatcgaggcgcgtaacgaggcccaggcccactatctcatctccctcgataccaaacctctgacgttcgccactggtgaagccggttgcggcaagacctacctggctgctgccgtcgcagcgcagcgtctgttggataaggaagtcgggaagatcatcatgacgcgtccggtattgcaagcagaagaagatctgggcttccttccgggagacatgagcgagaagttcgctccgttcttccggcccgtc…	MGNKRKQARRAARQALKSKPRIHGYEIDTIIVDELAAAPALPPKPKRDNSPIEARNEAQAHYLISLDTKPLTFATGEAGCGKTYLAAAVAAQRLLDKEVGKIIMTRPVLQAEEDLGFLPGDMSEKFAPFFRPVYDVLQKRLGGSFLEYCLKPEVAKVEIAPFAYMRGRTFENAVVILDEAQNVTASQMKMFLTRMGENVTVIVNGDVTQCDLPGNVKSGLEDALERFKPSSHVGLIEFSTEDCVRSELCKVALEAYQ
fig|220341.113.peg.27	peg	contig_002_22748_21957	22748	21957	-	hypothetical protein		gtgagtaacagagatgattttccccaatcggtgaagcgaacactggccgaacgcgtaggctggaaatgctcttttcttggctgcaaccagacaacagtaggcccggatagcggtgatacaaacggcaggattaataatggcattgcggcccatattacagcagcagcgccaggtgggccgagatatgatcctagcttgaccccagaacagcgaagctcgattgataacggtatatggatgtgtcgttcacatggcgcactcattgactctgaccacactatctattccgttgagcaattgaaaaactggaagcaactggccgaaactcagcaatctttactgcttcaaatgacgcaccaggtgagacagaacaattactcagaaagagacgtcggtgtt…	MSNRDDFPQSVKRTLAERVGWKCSFLGCNQTTVGPDSGDTNGRINNGIAAHITAAAPGGPRYDPSLTPEQRSSIDNGIWMCRSHGALIDSDHTIYSVEQLKNWKQLAETQQSLLLQMTHQVRQNNYSERDVGVLKAITDIFNYNYLQILKSEQFRAKVSTNITDPLYAFDSIANNPFYSFNDVVLEGLRIALIGKVNNFCALFRQRCAGGFGGYYDYIDIPKIRQFSPDEVERHYDIINETQDLAYDISVAAHKLLEIRAKLP
fig|220341.113.peg.28	peg	contig_002_23343_22789	23343	22789	-	putative lipoprotein		atgaaaaagcgcaacctcaatattctcgcctctctggtgatcgcgctcgctctaacgggatgtaacgagtctgaagtagataaaatcacgctgataggccaagacaaaaactcccttgagagccagtacaaaacccactttgaaaaacgaaccccaaacatcgaagccttcgttctgttcgataaaactgcggctgaaggcaaggaaccgcatacctctggtggattaattgacggcaaagttgagtcgagcatgactactaacgtcggcaaatataccttcatgcagctcgacgaaatgcttactaaagaatacggtaagccggttgccactaaagaccaggtatttgatgagacagccttgaatggactggaatgtgccaagacaatgtcttgtgca…	MKKRNLNILASLVIALALTGCNESEVDKITLIGQDKNSLESQYKTHFEKRTPNIEAFVLFDKTAAEGKEPHTSGGLIDGKVESSMTTNVGKYTFMQLDEMLTKEYGKPVATKDQVFDETALNGLECAKTMSCAAGKYYEVFRGKERLIMMINGAGFMNKDEGVTLLTFTDKHLKTARLEEDKRH
fig|220341.113.peg.29	peg	contig_002_24150_23422	24150	23422	-	hypothetical protein		atggcaaagatatttttcagcttacaactttggggagcaaagacatcaattgcggtcatgaatatgcttgccgaacaggctgaggcaaacattgttcgcgctctcagtgatgccgatcttccgggagcagtctcggagggcgagtatgacgattatcacgaggacgatgagggtaatatttatcggtacacggttccgtactttacctgcggttcatgttctggactcgatgctgatgaagtcaaaactgaatacaagcacttgatttcacaacttactcgtcgttcggcatttctgacgatgttcgggttatttgaacaccgcatggttgaatgccttgatgtcatggatagattgtcgggcgaggtgacagacaaaaggttcaaaactgtcgaagat…	MAKIFFSLQLWGAKTSIAVMNMLAEQAEANIVRALSDADLPGAVSEGEYDDYHEDDEGNIYRYTVPYFTCGSCSGLDADEVKTEYKHLISQLTRRSAFLTMFGLFEHRMVECLDVMDRLSGEVTDKRFKTVEDCHKRLTGTIGGKGIRDIDHLAAIRNIMAHNDGVAENYHNLLKSNAKKSETQKRDIRAINRAKNENAGITVNFFNGVLMDDQFLEYVVSEFNRYVSELDAAVRQYQSSIG
fig|220341.113.rna.1	rna	contig_002_24972_24898	24972	24898	-	tRNA-Asn-GTT		gatggtgtagctcagtggtagagcggttgactgttaatcaactggtcggtggttcgagtccacccaccatcgcca
fig|220341.113.peg.30	peg	contig_002_26027_25722	26027	25722	-	putative C-type natriuretic protein		atgagcaatttgacctctttcgactggtggctggcaacctaccttgtggcggccggcgtcggatatgccttttacattggtcagttaatcgtaaagctactgctgatcagatttgccagccataaacgcatagacgacggtctgtggcgcctgggttctctgctggagactcactacggcgaactgaaggagaacgaaactatcactattcaagcgaagcgttttacggccatcatcacgagaacgccggaacagaaggtgagtttgatcaaaaagatagcaactgaacgggttacagaaaaataa	MSNLTSFDWWLATYLVAAGVGYAFYIGQLIVKLLLIRFASHKRIDDGLWRLGSLLETHYGELKENETITIQAKRFTAIITRTPEQKVSLIKKIATERVTEK
fig|220341.113.peg.31	peg	contig_002_26176_26024	26176	26024	-	hypothetical protein		atgattccatacatcctattatcttttgctgggggcgtggccctcggcttcagtatctgtcgcgacctggtcaggcaggaactgaaaaccaaaacgcttcgcatcggtaagcgtctgtatcgggttgttcacgagacgggagtgcagaaatga	MIPYILLSFAGGVALGFSICRDLVRQELKTKTLRIGKRLYRVVHETGVQK
fig|220341.113.peg.32	peg	contig_002_26388_26176	26388	26176	-	hypothetical protein		atgatcatgttaagtaaacgggagaaggaaactctgcgtgaaatcagccaatggaaagagttctattccaactggaagccaaagacccgcgccaaactggaacgcatgaatcttgtcgctaacgtttcgccaaagggatgtgtggagaactatcaactcactgaaaaaggacactcactgttgcagcaattgactgaggcgggggcgttctga	MIMLSKREKETLREISQWKEFYSNWKPKTRAKLERMNLVANVSPKGCVENYQLTEKGHSLLQQLTEAGAF
fig|220341.113.peg.33	peg	contig_002_26548_26372	26548	26372	-	hypothetical protein		atgctcggctggatgattgtatttttggttgtcggcattgttatcggcagtctggtgatgtccagctgcatcaacgattacgtaaaagccggtgtcatgcagagacgcggccgcatttaccgcattgtagatatcacgtacacactgaaggagattaaggatgatcatgttaagtaa	MLGWMIVFLVVGIVIGSLVMSSCINDYVKAGVMQRRGRIYRIVDITYTLKEIKDDHVK
fig|220341.113.peg.34	peg	contig_002_27870_26548	27870	26548	-	hypothetical protein		atggaaaaactgatcgccctaaagcacaagctggatgccataaaaacgatgggaaccaacgccaagaaagaggcgctggccaaccttgatgaatttgagcagagcatggtctcgctaatgctcaacccattcattcgattcggtgtgaagaagtacaaagtggccgagccactcgatacttccgtacccaacgaccagaaggtagtcgagctgctggagaagctggcggcgcgcgaactgaccgggaacgcggccattactgctgtcgaatcactcgttgcctcaatgtgcgctgacgggcaggacgtgtttcgtcgcttcctgctgaaagatccgaaagccggcgtcggtatcagcctgtgcaacaaggtgttcgaaaacccaattccgaagtttgag…	MEKLIALKHKLDAIKTMGTNAKKEALANLDEFEQSMVSLMLNPFIRFGVKKYKVAEPLDTSVPNDQKVVELLEKLAARELTGNAAITAVESLVASMCADGQDVFRRFLLKDPKAGVGISLCNKVFENPIPKFEVQLASPYKEKGDKYPFKPNPKAKWPMIGSLKLDGLRVICEVIVDEEEVNFLTRTGNPITSLDHLKPAMLERGRLSGFKHIFFDGEGTAGTFNQSVSALRKKNVTAIGAVYHIFDFFLPEWRAQAKSKEYLKTGMKLKERLAMLVALFRNTCGEDYAQDIHLHPFYIIHSHEDFIERFMKRLDENEEGEMGKDPDSVYEFKRTRSWWKLKDEDYEDGEVIDFEPGDPDSGFAHTLGKIVIRLENGVIVRASGIKHKYLDEIWNNQEK…
fig|220341.113.peg.35	peg	contig_002_28381_27905	28381	27905	-	hypothetical protein		atgtccacaaaaacagatttgtcgaaaatcccgtctatctccggaaacaacggttattcgctgcgctgtcaggaagtgaagatcaacggccatgaggcccattgcagctatacagtctgccagcacaccatcctcgcctacaaagagaagcgtctcccggcgacatcgttccagtcctgcgctgctgccattgctgctggcaaatgccaggcgctgaagatgatggtcgaagagatccgcaaaggcgaacagctctacttcatcgatatggctgcgcttatcaaagaagtggaagagcaaaacgaccacgccagatcgctcacccggaagcgcaacgccacgacgattaacagtctggttcaacgcacgaagaaaacagaaccagccaaacccgaaacc…	MSTKTDLSKIPSISGNNGYSLRCQEVKINGHEAHCSYTVCQHTILAYKEKRLPATSFQSCAAAIAAGKCQALKMMVEEIRKGEQLYFIDMAALIKEVEEQNDHARSLTRKRNATTINSLVQRTKKTEPAKPETTSTDSLAPVTDVYAALIEEATKENT
fig|220341.113.peg.36	peg	contig_002_29257_28463	29257	28463	-	hypothetical protein		atgaaagcagatattcagaagtccgttaccgaaattatcgacaaatcaggcgtagaaattgatacagaagagcgccagaagattatcgatgaggcgatccaaactgcgctggagcacatcgccacgtctgtgagcaccgcacctcttggggaaggctcgaaatacatgcgggtatgggttcgttttggagagtccccggagctgcctggtgttaaacagaaacgcgcggcactcgtggcgttcactcacaaaatgaaggacgcaacggtcgaagtacgcgccggtgcatggtacgacggtcgcgttgtctacaccaatcaggcggtgtgcgatgaaggtgaacggtttgaggaaattgtcgacgcgactcttcgcgcgatcaaaggcagggctggcgta…	MKADIQKSVTEIIDKSGVEIDTEERQKIIDEAIQTALEHIATSVSTAPLGEGSKYMRVWVRFGESPELPGVKQKRAALVAFTHKMKDATVEVRAGAWYDGRVVYTNQAVCDEGERFEEIVDATLRAIKGRAGVEDDPSIAAFLSIVELPEVTERVTDLTTPPGMLELVVSGDTKKAVERIREVEYGIICDMCRSDLDLVRIIVDAGQACDGVLASFAGQVARLANELPMIKQEAKSYAVHHANDLLEPYRFEAAQDKMTGWATW
fig|220341.113.peg.37	peg	contig_002_29555_30493	29555	30493	+	hypothetical protein		atgttcacgttgttctcagagataaatgcgacgacttgtcgtgatcgattcaaccgttacattatgggcattggtgaaatttgcgacgatgaggtcgatatctcaagagaacacttttcggcgttagtcaaaaagctcgtgcttgatgatgaagacaagaaaacagaatactacattcgcttgacggtaagcctagcccgcagcagccttaacgacgatgaaaaactattttttatccacatactgagtgggttaacctgctttgatattgaatatgcgcgcaaactttacatcacaacaagctcgccaataaaaggctataaatcaactgtattagcccaagttagtctcacatcacaaaaaagtggaatggctctgagatcgctaaataagctcata…	MFTLFSEINATTCRDRFNRYIMGIGEICDDEVDISREHFSALVKKLVLDDEDKKTEYYIRLTVSLARSSLNDDEKLFFIHILSGLTCFDIEYARKLYITTSSPIKGYKSTVLAQVSLTSQKSGMALRSLNKLITSGLVYEDRAGEIQANPMFKLTDELERLLGFIFHKDDLEPEALSIEPKEEYDVIIIESSEIYSGAYPNSIYRSLKAAGIKVCIEKNEDCITTKLAKYFISVKTGSGLNGEGEWIEFGQIYVLKRLDSSSKRFYENEHSETVSISNFKPKDNDQTYDASLLNIALNNIAAFVLNRLSPTT
fig|220341.113.peg.38	peg	contig_002_31679_30495	31679	30495	-	DNA primase (EC 2.7.7.-)		atgagcctttatggtattcaaataccgaggcttatcaagatattacctgcaaaaagtagggttaagaacgtgagcgacttgaaagaattactgaccgagctggattttgaacaatggctcgatatggaaggagtcatctaccgtcgtggtggcgtcagtactcgtggacgtgaggtgaatatcaaggagtgcccggtatgtggcagctcaaactggaaggtttatttcaacctgaccaatggcgtcggcaaatgctttgctggtgatcatcccgaagagattcagttcaacaagctggtcttcctcaagcactacagcggcaaatcccgtcgcgattttgaagagtacgtccagaacgcgctaatctcacaaggatgggcgccgaagaaggaagaggtc…	MSLYGIQIPRLIKILPAKSRVKNVSDLKELLTELDFEQWLDMEGVIYRRGGVSTRGREVNIKECPVCGSSNWKVYFNLTNGVGKCFAGDHPEEIQFNKLVFLKHYSGKSRRDFEEYVQNALISQGWAPKKEEVVLASKVELEGPVALPRHYELPIDGRLPDYLVERQVSPELAKYFDLRYCVEGKHAYVDPYTDQVKGQVFDMRILIPVYDLDGVMKTFQGRDITGAAERRYLFPMQLPASGKFLYNGHNAVGKQTVVVCEGAFDVMGVKRAIFDEETLRDYVEPIGTFGMHLSGNMNEDAEDQLGAFLTLKARGLRNVIMMWDSEKQAIRNTMSAAKRLTSIGLNVKVACLGEEGLDPGDATSEQILKAYYRAKPYSKQLELKCKVLGIKSLV
fig|220341.113.peg.39	peg	contig_002_33079_31769	33079	31769	-	hypothetical protein		ttgtctgaagagttcgacgacgacttccagaatcgactcgcagcctacttctgtcgcgaccatgagtttctgactcgcgccggtgatctggttgccccaaatcaattctctaatgcggccaacgccattctggtgaacatggtgtcgggctactacagaatgtataagagcgcaccatcatcgtcggccatcctcgatatgctcaaacgcgccaaacgcgataagacgatccgcgaagagctgttccccgacgttgttgaggcgtttaagcggattctcgctgagaagctgtcagatacggcgtacatggtcgaccaggtcgccacgttcgccaaaagcgtagcgttcgacgacgcgctgattaaagcggctgagatgaaagagaagggcgatttccag…	MSEEFDDDFQNRLAAYFCRDHEFLTRAGDLVAPNQFSNAANAILVNMVSGYYRMYKSAPSSSAILDMLKRAKRDKTIREELFPDVVEAFKRILAEKLSDTAYMVDQVATFAKSVAFDDALIKAAEMKEKGDFQGAMAIMAKVQQIGSNEATGIYDYFSESAERYKAREFEASDDYVPNSITTGLPLLDKLLYQKGWAKREMVLFMGFAKSGKSTAMGEFSINATLAGYNVLYLSLEVHTSILSDRFDARLSETEMSKLVERRDDVHRKLAELGATKGVGSLWIVERPSGSMSPADLDRMLGSMKANGMIPDMVVVDYADLMRASYDLRDDRANIRSIYTDLRALYDKHNVAGITASQTNREGGASEVATMMHAADNIEKVRIADLVITINKTEEEEAKG…
fig|220341.113.peg.40	peg	contig_002_33895_33170	33895	33170	-	FIG01048569: hypothetical protein		atgagccagatcttctttaacactattaacaacgaccagtacggcttcatgaccgagtgggacaccacagtcatggacaagtgggtggccgagaatattgggctgtcacgctgcaaggatgaggcggagctgttcgagacaaagtggtttgattaccgcgacatgcacccgcttatggctacatgccttttcactgaggcatacaagcgccagtactcatacatcatgctgtcgcatggccgcgaacactatgagacggccaaattcactaccggtttgaaacgtgtgccgtatcaggagctgtcgacggccaacaaaacgtctctctggaaagcacgccagtttgccgaccagtactgctgctcttatgactacttcatttctaccgttctttccgca…	MSQIFFNTINNDQYGFMTEWDTTVMDKWVAENIGLSRCKDEAELFETKWFDYRDMHPLMATCLFTEAYKRQYSYIMLSHGREHYETAKFTTGLKRVPYQELSTANKTSLWKARQFADQYCCSYDYFISTVLSAAARRLWDKLPRPQHLWQPELIEIFEDKLAKRAVTRLDDSLVSFKHLGDMQHDPIQERYFEWVLERLRGITRDKRVRIIFSAVWLMEIVPERVIYAHFPEELEEARRFC
fig|220341.113.peg.41	peg	contig_002_34177_35232	34177	35232	+	hypothetical protein		atgcgcttgaataaacttcccggatatggtcttcctgagctggctttctggccgcaacccaaatacgaaagaaatgagtggtcgatttattgcctgaagcttcgcactgacggaactccggcctggtacagacatttcgtcgatagaggtacagaataccgcgcatatggtgacgactatgaggattaccaaactgcgaaagaaagagcattggagttgaacaagagcgtagatttcaatattgatgaacttcctctctccccagcagaaaaagagtcattacgcttaaaagtggaaaaggccctcaccgcgaaaatgcgactgatggatgaggaacatatgatgttcaatgaagccgtcaagagacacgccaaatctccccgagtttcaatagaagag…	MRLNKLPGYGLPELAFWPQPKYERNEWSIYCLKLRTDGTPAWYRHFVDRGTEYRAYGDDYEDYQTAKERALELNKSVDFNIDELPLSPAEKESLRLKVEKALTAKMRLMDEEHMMFNEAVKRHAKSPRVSIEELILKPDNENLRPLLFEALKQMPYLHFVLLPTFRVYLQLTGPNTWEWSYAGAREAKIGYKERIARGFGLSGAAHWGKTKATIRSMLLPQANKLLQHASVKRMLDEALRNGQRVLVSGNFVFWFEDKNQIGWSVKAVNESENTSNGNTLWKEGTIISKNHGRIVVLPYTKENGEHVRGYTKNAPNDGNALPRHKNEYVELPFEVLEGDLMIGLLGELNYE
fig|220341.113.peg.42	peg	contig_002_36057_35302	36057	35302	-	hypothetical protein		atgctgtacaaatatgtaggtaacgctgatgacgacaaagtcatcgagtatttggacgcctttgttgagaacggcaccatatatgccagtaggcctttagacttcaatgatccagccgaacttaaggtgattttagattttgaggccgactttgatgtaattaaaaataaattctacgcagataacccagaaaaaactgaagaagagtttctggcttggtattcatcattcgatgaacgagcaaagtcatggattgcctacaaaactagagaagaaatacttacaacacatggaattgtttgcctcacacgcgatcatgataatttcttgatgtggtcgcattacgccaactcacataccggattctgtatcggttttgatgatgagttttctaaaagt…	MLYKYVGNADDDKVIEYLDAFVENGTIYASRPLDFNDPAELKVILDFEADFDVIKNKFYADNPEKTEEEFLAWYSSFDERAKSWIAYKTREEILTTHGIVCLTRDHDNFLMWSHYANSHTGFCIGFDDEFSKSIEGRSVLGNVVYVDFYPRYNYYTDDPVNYLSATYLHKGLPWSYEKEYRVITDGYGVKRFDKSLIKEVTLGCRASFELQDHACKLIEKGISVFKMALGKDSYKLERVPVKKNHYFQGDA
fig|220341.113.peg.43	peg	contig_002_36465_36106	36465	36106	-	hypothetical protein		atgtccatgagaatgggagaccttgcaaagcgcaaagagccggaagagccggcaaaaagcagcaccccaatgcgccagccagtcagaccgcaggggcgtccgactcgtggtaaagagaaaattaagagccgcacaatgtcgctggaagacgagtacttcgatctgctggagatgatgaagttcatccctcgcttcgagaagttcacccgttctgacgtgattcgtgcagccattttccatctggcagagaagtcaccgcaggaaatcgaagacatcgtgaaactgaacgaggcgatcaccgcagctgacgtcacgatgcgtaccgatgaaattaagcgcgagctgatgaagaaaggttaa	MSMRMGDLAKRKEPEEPAKSSTPMRQPVRPQGRPTRGKEKIKSRTMSLEDEYFDLLEMMKFIPRFEKFTRSDVIRAAIFHLAEKSPQEIEDIVKLNEAITAADVTMRTDEIKRELMKKG
fig|220341.113.peg.44	peg	contig_002_37130_36465	37130	36465	-	Chromosome (plasmid) partitioning protein ParA	isu;Bacterial_Cytoskeleton isu;Plasmid_replication	atgaccaagatcattgtggttggcggcacgaaaggcggcccaggcaaatctactgttgcccagcaaattgcggtatgcctcaaagttaaaaagaaaaagaagattcaagttaccgatattgatattcagcgcaccacaacgagttggtgcgaagaccgtcgccagaacgaagatcttgagttgattccattcgcttacgttcaggacgacatcgtcaaacacatcaaatctctgaagggacgcttcgattacgtcgtcattgatgcggggggctttgactccgaaattcagcgacaagcgatgctgctggcagacttcataattatcccgctgcgccctaaacgtcgtgatttgaaatccctgcgcgatatcgacccgattatcgacaacgttcgcaac…	MTKIIVVGGTKGGPGKSTVAQQIAVCLKVKKKKKIQVTDIDIQRTTTSWCEDRRQNEDLELIPFAYVQDDIVKHIKSLKGRFDYVVIDAGGFDSEIQRQAMLLADFIIIPLRPKRRDLKSLRDIDPIIDNVRNVNETVKIRAVVNQCPSLPSQASRILAAKEIVETFGIEAAPVNLYNRNVYDDAEEAGRSIFEMTGAERDKKAEAEFEEFVDYIMSLEEE
fig|220341.113.peg.45	peg	contig_002_37461_38012	37461	38012	+	hypothetical protein		atgtctgactactcttgcctgagcattctcaagaccaaagctaaaaagctggttcgaattcaaaaaattaagcaatccgaggcgctagagatcgttgctaaagaagcgcaattttctagctatcacgagcttaaagaggtcgcaaagcgagacccttttgagcctcgactggttctggcagcaatgggtgaatcttctctggaagatgctctttatactgaagaagtcttctccgctatcgagacggaggttatggagctgttatctggtgaaacagccgatacgaatgcctatgatttcaacgtagaagaccttgaagcaacgaaggtcaagtacgacgagaagcgaggcattttgactgtgctggcgtcctttacgtatcagggagagcaagaccca…	MSDYSCLSILKTKAKKLVRIQKIKQSEALEIVAKEAQFSSYHELKEVAKRDPFEPRLVLAAMGESSLEDALYTEEVFSAIETEVMELLSGETADTNAYDFNVEDLEATKVKYDEKRGILTVLASFTYQGEQDPDRAYSGTSFEVVAEMQLILRENAWSLVEDSLELASVVSDTDRDWYDDVDG
fig|220341.113.peg.46	peg	contig_002_38230_38063	38230	38063	-	hypothetical protein		gtgattaagacacagacttccggcgtgctgttctgcgatgcagcaaaccctatttatgtcagtaacgacgactttatgaccgaagagacggaacgcgagatcctcttccataacacgatgggagagcgattgtgtaactggcaatacggtcatttaccaaatacctga	MIKTQTSGVLFCDAANPIYVSNDDFMTEETEREILFHNTMGERLCNWQYGHLPNT
fig|220341.113.peg.47	peg	contig_002_38474_38223	38474	38223	-	hypothetical protein		atgaccggcagcctattttcaaagctgaagtttgctctgatgactctggctgccgttcttttcgtgcttgtcggtgcttatacgatgggaggtcgtgcggcgcggcaagcaatcgaagagaaggccagacaggaggacaggaaaaggcttcaaagcacagtggacgtcaaaaatgagacacttaatgaggtgcggcggaaagatgcttctgctgttcatcgcgagctgcatgataagtggctgcgtgattaa	MTGSLFSKLKFALMTLAAVLFVLVGAYTMGGRAARQAIEEKARQEDRKRLQSTVDVKNETLNEVRRKDASAVHRELHDKWLRD
fig|220341.113.peg.48	peg	contig_002_39168_38476	39168	38476	-	Structural protein P5		atgaaaactccgagaggcattcgtaataacaaccctggcaacctcgacaaaggttcgccgtggcaggggttaatcgacaaccctgctgaaccgcgtttctgcacgttcaaagatcctgtatggggtattcgagcgctggcagtgacactcattacctaccacgacaagcgccgcgctaaggatggctccagcatcgatacgatccgcgaagtcatcgaacgttgggcgcctccgcatgaaaacaacaccgtggcttacgtgaacgaggtatctaaagccgtgggcgtcaccccggacatgatcatcgatctgcacgactacgacactctgcgtccgctggtggaggcgattatccgtcatgaaaatggccgtggcccgctcaaaacgccgaacacctgg…	MKTPRGIRNNNPGNLDKGSPWQGLIDNPAEPRFCTFKDPVWGIRALAVTLITYHDKRRAKDGSSIDTIREVIERWAPPHENNTVAYVNEVSKAVGVTPDMIIDLHDYDTLRPLVEAIIRHENGRGPLKTPNTWYAAEVIEEGLRRAGVVKPVKTVNAVPVTKETAGATVTAGIGLAQLADVMPQVSAAMDKAQGHITSGDTVRIIFGIATIVVAGFIAWSQVRKHQNGMV
fig|220341.113.peg.49	peg	contig_002_39505_39182	39505	39182	-	FIG00925047: hypothetical protein		atgtcgaatgaaatggctggagttacgccgcagcaggttgagcgtatcgccgctattgttgctcgcgaagttgtcggaaaattaggtaaggaactacgtgaggaaattggccaggaggtcaatgatcagctcagaacctactttggtgatatgacaccagcgcaacacagcattcagcattctaacctggacaaacttcttaatcggctggacgccatctccagtgggttctttggcggcattatctcaaagataacgtcgttccttattaccgcgctgctgctgggtctggccgcttatggcgtgaagaatggactgcaataa	MSNEMAGVTPQQVERIAAIVAREVVGKLGKELREEIGQEVNDQLRTYFGDMTPAQHSIQHSNLDKLLNRLDAISSGFFGGIISKITSFLITALLLGLAAYGVKNGLQ
fig|220341.113.peg.50	peg	contig_002_42172_39620	42172	39620	-	Phage tail fiber, side tail fiber protein Stf		atgtggtacagggaaggtactatctcattcactcaggggagtaacatagtaacaggcgcaggtacagcctggaatgtgacggccaatggtgtattgccaggcatgatcgtaattgggcctgacaataagctacacgagattaagcgcgtcgatagtgacaccagcatggttctggtggaaccatatgctggtgagacgcaggcagatgtaccttgcgtaatcattacaacatatgagggcgatctgacacagttcagtgctcgcttcactgcgcttatgactcgcatgtctgctgactcaaaagcgatgcgcagctggttgacggcgctcgatgaagtcaccttggaagctgctgatggcactgagataaaggtaaagtcgctcttacagattgttaat…	MWYREGTISFTQGSNIVTGAGTAWNVTANGVLPGMIVIGPDNKLHEIKRVDSDTSMVLVEPYAGETQADVPCVIITTYEGDLTQFSARFTALMTRMSADSKAMRSWLTALDEVTLEAADGTEIKVKSLLQIVNEHNENQQWYRDHVDTIESESSKALAAAARSEAAAAEALNSKQAAAGSEANAKASENAAAASQQAAATSESNARASKEAAAASQTAALQSEQAAAAHADSAKSEAEKAKKFADLLDVNNVLHKDQNLADLPDKSAARKTLQVQAVISRDPEINGTQGDYNSFTNPQSTYELRIANNGEWRVARNDNNSTSALSIGAGGTGATDVSRAKKNFELERFVQTSNSTVMRFRTFGLNLTSDGTWGVTQSGVSGWIPLGMAQGGTGATTLDS…
fig|220341.113.peg.51	peg	contig_002_46637_42255	46637	42255	-	Phage tail tip, host specificity protein J		atggaacagttcaagaagaagagactgcctctcctgattgcaggtgctggcggtaagaaaagcagtggctccagccgcacgccgattgaagctgacgataccgtaaactcgcgtgctatggcgtcaatcctcgacctgctcggggaaggtgtcattggcgggctggtggatggcgcaaaatcgatcttcattgatgatctgccaatcctcaacgaagacgggtcaccaaactttagtggtatcacctgggatttccgtgatggttcacaagaccagacgccgatggccgggttcgatttcgttgaaacgccgaagtcggtcaacatccagttgaaaagaactcacgacgtcacgattgccattgataacgatgaggcagaccgtgtccgcgtcattctg…	MEQFKKKRLPLLIAGAGGKKSSGSSRTPIEADDTVNSRAMASILDLLGEGVIGGLVDGAKSIFIDDLPILNEDGSPNFSGITWDFRDGSQDQTPMAGFDFVETPKSVNIQLKRTHDVTIAIDNDEADRVRVILKFPSLRSVDKKTGDTNGTTVKYKFQIANGDNAFKDAIAEGESTSEVTLTAKKTGVYYRSYELKLPKPGRAYKIRVIRITEDSNTQYIFNDTWVDSIGEIVDTPMNYPNSALVGLKVNSEQFGSSMPSRSYLVRGLKIRVPSNYNENTNTYIGVWDGTFKLLSSSNPAWILFDVLTNARYGLGQFVSESMIDLGQIYQIGRYCDEEVDNGFGGKEKRFAINTQITSRQDAYRLIQDIAGAFRGMVFWAGGMVNVMQDSPSDPVMMFT…
fig|220341.113.peg.52	peg	contig_002_47245_46658	47245	46658	-	Phage tail tip, assembly protein I		gtgtctgagttagttcatgtgcaacttggtggcccgatggccagacatttcggccgccactggcatttaaaagtgcgcaacaccaaacaggcgttggatttggtcgaagccaaccgtccgggcttaaaagcctggatgaagcgcaacatgaagacctacgacaagtatcacatccagatcaccaataagcaggggcataagtggtcggttgatgagagcgagtttcaaatgatggggcagtccgacaacatcgcgaagatccgcatcacgccggttcctcgcggtagcggcggcaaggcttttgggtggttccagacagttgtaggggcactcgtcatggttacttcattctggttccctgcgctggccccgctcggcttatcactgatgatgggcggt…	MSELVHVQLGGPMARHFGRHWHLKVRNTKQALDLVEANRPGLKAWMKRNMKTYDKYHIQITNKQGHKWSVDESEFQMMGQSDNIAKIRITPVPRGSGGKAFGWFQTVVGALVMVTSFWFPALAPLGLSLMMGGISQLISPQATNDSVRQADNSNSFYFDGPQNTTNQGNPVQLIYGEEILVGSQVVSSSITIDQL
fig|220341.113.peg.53	peg	contig_002_48030_47233	48030	47233	-	Phage tail tip, assembly protein K		atgggtaatagagctttccctgagcttgggtcggacattatgcagcaaatctatctgacagccatcaaacgctacccgaacgaagcgtgtggctttctggtgcgtaccactggcgagaaatatcgcttcatggaagcccggaacgtggcggaaaacccggaaaacacgtttgttatgcacgctgacgacattatcgcagcggaagatgcgggagacgtggttgccatctggcactcccacactgacgcatcagctgatgcgtcagacgccgaccgtgccggatgcgaggcaacggaagttccgtggctgattctggcagttcggaagaatgtcgagggcgatgcaccatttcacttcagtgagatgaatgtgatcactccagacggctttgagatgcct…	MGNRAFPELGSDIMQQIYLTAIKRYPNEACGFLVRTTGEKYRFMEARNVAENPENTFVMHADDIIAAEDAGDVVAIWHSHTDASADASDADRAGCEATEVPWLILAVRKNVEGDAPFHFSEMNVITPDGFEMPYLGRPYVFGVFDCWMLCRDYLKREFNVELNPNPHLHIPSWYTGDTDILDQNYRNEGLVRLAPGTEPQRGDVFFIQYGKMPDHCAVYIGDGMILHHQIDRLSCRAYYGGMYQKHTTHHLRHRDLLKGDETCLS
fig|220341.113.peg.54	peg	contig_002_48721_48023	48721	48023	-	Phage tail tip, assembly protein L		atgggtattaaagctgatattcagagcttgtcgccttcggcgcacattgagctgttcgaacttgatatgtcgaacaccacctctgggggcaagctgtttttccacgccggtacaaacgaactgatggagccagtcgtttggcaaggtgtgtcctacgaaccgtggccaatcaaagcgtcaggctttgataagactggtcagggtactttgccgcgtccaaaaatccaggtctccaactttgccggtactgtctccgctgaagtccaggcaaacgacgatctggttggttgtcgcatcatccgcaagatgacgctggcgcgttttctcgatgcggccaacttcaaagacgggaatccaaccgcagatccaaatcagcattttccggatgagatgtggttc…	MGIKADIQSLSPSAHIELFELDMSNTTSGGKLFFHAGTNELMEPVVWQGVSYEPWPIKASGFDKTGQGTLPRPKIQVSNFAGTVSAEVQANDDLVGCRIIRKMTLARFLDAANFKDGNPTADPNQHFPDEMWFVEQKTLETHEVVEFELSSVFDLMGVQLPYRQIIKNTCPWKYRGPECGYTGPYFDKNNQQTTMSGADYCTKRYDSCNARRNYFANGVIHFGGFIGATRYG
fig|220341.113.peg.55	peg	contig_002_49146_48811	49146	48811	-	Putative phage tail protein		atggaaagactgacttttaactggtatcccgactacgagtcggaaaaaaccgtgaagcctaacgtgacggttctgaactttggtgacgattacgaacagcgtcaggccaaagggcttaatcgtattaaagaagagtggagcctgacatttacgcgctcttacgacgttattaatgccgtcgatgactttctgacggcacgcgcggccgttgagtcgttctactggacgaaccctcgtggcaaaaagatggttgtggtctgcgacagccatactgtgaagcgttaccagggctatctcgttctcactgcgaccttccgacaaatttatgaaggataa	MERLTFNWYPDYESEKTVKPNVTVLNFGDDYEQRQAKGLNRIKEEWSLTFTRSYDVINAVDDFLTARAAVESFYWTNPRGKKMVVVCDSHTVKRYQGYLVLTATFRQIYEG
fig|220341.113.peg.56	peg	contig_002_53771_49188	53771	49188	-	putative membrane protein		atgtcacaaaacgtagagtttatcctgtcgctggaagacaagcagtttacagcgtcaatcgaccgggcgagtaagctacttaccagattcggggagcaggccacaaagcccgctcagaaaattaacaatctggaacgctcgttgggttcggtctcccgcatcatcggcgttctggagtccaagctcgatgccacggcagacaaactacaggatgtagctgccggcttcgagcttgtgtctgatgtttcgcgcaagacgcgaggcaacattaccagcctcaactcaggtctcaaaaccctgattgagcgcgtcgacacaaccacctcatccgttaataaactcaccacatcgctgcgcaaggttcagtctgaactcaatgagttttccgattgggcaacg…	MSQNVEFILSLEDKQFTASIDRASKLLTRFGEQATKPAQKINNLERSLGSVSRIIGVLESKLDATADKLQDVAAGFELVSDVSRKTRGNITSLNSGLKTLIERVDTTTSSVNKLTTSLRKVQSELNEFSDWATFAGKSASRFGTEVKEASSSVSGMNTRLNTTTKRLSNWGVTTSQAAEGLKKVRDQMDAVIGRQQLISKPVRVRTSGYGEGGGNGGGGRHSGSYGHGGRGAENGVFSGLRGNIFLLGEIGDAARTVTDILFGWQKPIVEAASEMERMRVMLRGLNKDKANPGKAAAEDMQYIVDMAQNAPFAMQALTDSFVKFRSAGLDPTDGSLKALVDSVARFGGDSELLKRAAVAVQQMSGKGVVSMEELRQQLGEAVPNAMKAMADAAGITMGE…
fig|220341.113.peg.57	peg	contig_002_54048_53779	54048	53779	-	hypothetical protein		gtgtcgccattagagctgctgggcgtccctctaacgatgttctggatgctcagtcgcaacatcgaccgtctgcgcgcggaagaggatgtccgcaacctgcaagtcgctcgcgctgcccaggcagatggcgagggcgtgaaggcgttcatggagggtttgcaactcaggattggaagaccagtcgtaaccgataaagtctacgatccacgcaaggataaggcagaccctgacgccaaagagcaactgatgcaaatttttggcagaggatga	MSPLELLGVPLTMFWMLSRNIDRLRAEEDVRNLQVARAAQADGEGVKAFMEGLQLRIGRPVVTDKVYDPRKDKADPDAKEQLMQIFGRG
fig|220341.113.peg.58	peg	contig_002_54446_54129	54446	54129	-	hypothetical protein		atgaccaaattactcgatctcgactccattctgcctccgaagaaaagcatcaagttcggcggtcaggaataccccatcgttgaaatgactgttggcctgttcgtctccatcaagcagatggaaggcaaagacctccagaacatgtcgcctgttgagcaggtaactgcttacgccgacctggttcgcaaggtcataccatccgtgccggacgctgtactggaaaaactgactgttccgcagctccagcagatcttcaccttcgctatggaagtgattgatgaagagaacgaaaaagcggctggtgaaggggcaaagtaa	MTKLLDLDSILPPKKSIKFGGQEYPIVEMTVGLFVSIKQMEGKDLQNMSPVEQVTAYADLVRKVIPSVPDAVLEKLTVPQLQQIFTFAMEVIDEENEKAAGEGAK
fig|220341.113.peg.59	peg	contig_002_55252_54506	55252	54506	-	hypothetical protein		atgtccaatacccatgtaaaaaacatcaaacttggcgcctgcaaagtgtcgtttggtggcgttgatctgggttacaccaaaggcggtgttcaggttgaggttgcaactgaaacgctgaaagtcaccgtcgaccagcacggccagaccactatgtccgagctggtgcagggtcgcaacatcaccatcactgcgccgctggccgagtctgtgctgaagaatatggtcgatctgatgccggggtctactttgaacgaagacgacaacgctgtgaccatcacttccgcacagggcgtcaacctgatcgacgtagccaaagagctggttctgactccgcaggacactaccgactacgttctgaccatcccgaaagctgcgaccgcgggtaacttcaccatgacc…	MSNTHVKNIKLGACKVSFGGVDLGYTKGGVQVEVATETLKVTVDQHGQTTMSELVQGRNITITAPLAESVLKNMVDLMPGSTLNEDDNAVTITSAQGVNLIDVAKELVLTPQDTTDYVLTIPKAATAGNFTMTYQSDDVRVFSVQFTAYPDDDGVLGKMSGPKPVKTVSSSPESPEVKAGETVQLTAQITPADAGDKTGVGESDNQEKATVDQTGLVRGVAEGSANISFTSNSGGKKATKAVTVNSAG
fig|220341.113.peg.60	peg	contig_002_55710_55327	55710	55327	-	hypothetical protein		gtgtttattgaagcatttgcgagcctgatgcagaaggcgaagatcggtacagtcggcactgacattttctgtcactacatgccagccaatgtgaagtccggtgttctgttggttactcccaatacggggatcaccattgaccatgagttaaaaggcttctatcacgactctttcaccgtcatcgtgcgtaatgcgacgatcacaaaggcggtggcgaaagccaataagatcatggacatgttcccggttgaagaaaccgtgtcagagggcgtttacttccggttggttcggccaatgtcgatgccgattacttatcccaaaaacgaaggttcgttgattgaagcgggtatcccgattgaatttgcgggctatttgttgaattaa	MFIEAFASLMQKAKIGTVGTDIFCHYMPANVKSGVLLVTPNTGITIDHELKGFYHDSFTVIVRNATITKAVAKANKIMDMFPVEETVSEGVYFRLVRPMSMPITYPKNEGSLIEAGIPIEFAGYLLN
fig|220341.113.peg.61	peg	contig_002_56185_55712	56185	55712	-	hypothetical protein		atgggtctgaagtacgacgcgcatcagtttaagcgtgctggcgacaggctcaataacagccagaaagcctttaagcgttatctcatccgtgacatggagaagctggcgcgtctggttgagcgtctggcgcgggcaatggccccgctggagactggctcactcgaaagcgcgatcttcgcgagagtggtcaaagaaggctataccgggctgcgtattgagttatcggtatctggagccaaaccacgcgaagggcatccgggtgttgaggttggcgattatgcggagtacatggagttgggcaagtatcgtctcggctatctctcccgcatgaagagcgtcaccaacccgccagttgctggtgtgaagccacgagttgggcctttgttccttgagagagcc…	MGLKYDAHQFKRAGDRLNNSQKAFKRYLIRDMEKLARLVERLARAMAPLETGSLESAIFARVVKEGYTGLRIELSVSGAKPREGHPGVEVGDYAEYMELGKYRLGYLSRMKSVTNPPVAGVKPRVGPLFLERAVQISEKQFTQTIAEAARKAGFTRG
fig|220341.113.peg.62	peg	contig_002_56520_56176	56520	56176	-	hypothetical protein		atgaacatttcatggcaagcagagatagcgatttaccgtctgggttcgaagaacgtctacggtgaagcgcaattgcagttcgtcaggaagacgaacgtcggcgtcgttaagtttgagcaaagtaacgagaagtcatcggtacgtgcggacagctccggcagtcgcggtaaagcgaatctggaattgttcgatgctgttctggtgatcccacttgaggccgcagtgcagcttgatgacgttctcattctggaggggcaaaagctgaaggtatccagcgtgcatcgtcgctggggactgcgtgggcgccctgggcatctggaagtaggggcaaacatatgggtctga	MNISWQAEIAIYRLGSKNVYGEAQLQFVRKTNVGVVKFEQSNEKSSVRADSSGSRGKANLELFDAVLVIPLEAAVQLDDVLILEGQKLKVSSVHRRWGLRGRPGHLEVGANIWV
fig|220341.113.peg.63	peg	contig_002_57451_56618	57451	56618	-	hypothetical protein		atggcgcagatcgacacgtaccgtagcggggaagctgtttccctgtcgttcgcatttaacgttctggatattgagtcggccacgtataccgtcagagatggcgctggtgcgatcatcgtcgataacgaacctctcgatattactgaggggcagatgtccattccggttgtcgtgtcggccgaacacaacctgctttcagataaagaacgcgatctgcgacacgtcattgtcaaagcggtggcatccgggctgacgcatgaagagcgcaagatgtacgttctgctgaatagcttcgagctgtcaattccaggccagtcattcgcaacggtcgcagacgcccagatgcaagctatcgatatgcttaacggcgacacactgttagctgatggtgaagggctg…	MAQIDTYRSGEAVSLSFAFNVLDIESATYTVRDGAGAIIVDNEPLDITEGQMSIPVVVSAEHNLLSDKERDLRHVIVKAVASGLTHEERKMYVLLNSFELSIPGQSFATVADAQMQAIDMLNGDTLLADGEGLMRKRLIEATRRVKTLPFSIRKVLRIDFDRYDRPQNMLNVYDIPWGADGAYRHDLIDWEQMTPEKFDEFPDYFKQALMLAVVNEACEIANGNDVAAAREDGILSESIGETTNMYRTGKAANVHVARSTWRLLVSYINNRMIVRRA
fig|220341.113.peg.64	peg	contig_002_57846_57451	57846	57451	-	hypothetical protein		ttggggtacacgggcattctctgcggtatccagtttgtcgacggcatctcggttgccgaactgccattcatcgatcagcagcggatttgtgcctccatgcgtgccactaccgttgaaggcaaaaatgtatctccttctgccgcatacagcagccgcaatgatttgactgcggacgacattgtcgagacggcggccccggatattgtgccaatgaaacgtggtacggctgaagtggaagccaaaccggtacagcgctttactcgtgaagagctggagtcgattgcggactgtgaaggtattgcgggtctgcgtcagatcggcaaccagattggcgtgaaagccaaaggtatcgttgaaatgatcgaaggcatcctgaaagcacagggcggtgagtaa	MGYTGILCGIQFVDGISVAELPFIDQQRICASMRATTVEGKNVSPSAAYSSRNDLTADDIVETAAPDIVPMKRGTAEVEAKPVQRFTREELESIADCEGIAGLRQIGNQIGVKAKGIVEMIEGILKAQGGE
fig|220341.113.peg.65	peg	contig_002_58852_57929	58852	57929	-	hypothetical protein		atgccagaacaaaagatgaagatcacggaagaggcgtttgcggatttcacggggcatatgtgccgtgccggattcaccaattccatctccaacgagcctctgagcgagcgccagcagaaccatcttgcggcttgcttccgggcaattccgttcactcagtctgtcaccattacaccggctgcgccgtccgtattggtgggcaaaaccgttcaacttagtgcaggtatcactatgagcaaaagcgcagattcattcacctggacgtcggccaatgaccaggtcgccacagtcagcggtacgggtctggttactggcgtgactccgggcaaagtgaagatcaccgccaccgataagcagactcagctttctgcgtcagtcgaagtgaccgttaagcctgtc…	MPEQKMKITEEAFADFTGHMCRAGFTNSISNEPLSERQQNHLAACFRAIPFTQSVTITPAAPSVLVGKTVQLSAGITMSKSADSFTWTSANDQVATVSGTGLVTGVTPGKVKITATDKQTQLSASVEVTVKPVSVESVTVTPDSTSVEKGKSVKLRVDVQPSNATNKRVTWTSKNSDKATVDQNGNVAGVAVGTATIEVVSQDGSHKATATVEVTEPVVAVTGVSVDPSTTSVEANKTVQLTANIEPAGATNKRVTWASKNAEFATVDSATGLVTGVAAGTATIEVTTEDGSHKATATVEVTAAPAA
fig|220341.113.peg.66	peg	contig_002_59802_58927	59802	58927	-	hypothetical protein		atgccattactgcgtgatgaagctgaaaagctgtctaacaacgaacttgagcagggtgtgatcgagaccatcatcgatcgcgatgacctgttcgctgttctgcctttcatgaagattaattctaaggcatacctctacaaccgcgaagctaccctgagcgaagcaaccttcattgatgtgaacgacaccatcaccgaaggcgctgcaaccttcaccgaacacgttgcgaagctgcgtatcctggcaggcgacgtagacgtcgacaaattcctggcgaccactatgtccgacaccaacaaccagctggcaatccaggttcgtcagaaggtgaaaggtctggctcgcgcattccgtcgcaacctgattctgggcgactccagcaccaacaccaaagcgttc…	MPLLRDEAEKLSNNELEQGVIETIIDRDDLFAVLPFMKINSKAYLYNREATLSEATFIDVNDTITEGAATFTEHVAKLRILAGDVDVDKFLATTMSDTNNQLAIQVRQKVKGLARAFRRNLILGDSSTNTKAFDGIPKLMHDDQKIDIEGASMTFSMFDELVDAVKDLGADCIMMRSEHLRAYRALLRTVSLGPSEIMMENFGRPMLCHNGVPFIVNDFIPTDAGKASIYCLHLSEENGVTGLYGGENAGIVVENIGTVQNKDATRTRVKWYCSLANKHDKAIAALTNVKI
fig|220341.113.peg.67	peg	contig_002_60725_59829	60725	59829	-	hypothetical protein		atgaatctgtggcaaatgcttatggcccgtcgtggcctgatggatgcagctgaagcgcatgagcgcggaggcgctggtggcggtgctcctgctggagacaacgagcagggcaatcaagacccaggcaaacagggcgagcaaaaagagcaaccgaagggtgacgacgacgagtatgccggtatgactcaggaagagttgctggcagaactgcgtaagtccaagaaagccggtgctgacttgctgaaagagaacatgaagcgcaaggagaaagagcgcacattggccgatcagctggctcagtacggtgatattgacccggcacgtgctcgcaagcttctcgaagctgaacaagccgcagaaaccgcacgtcgggaggcggagcaggctgaactggaacgc…	MNLWQMLMARRGLMDAAEAHERGGAGGGAPAGDNEQGNQDPGKQGEQKEQPKGDDDEYAGMTQEELLAELRKSKKAGADLLKENMKRKEKERTLADQLAQYGDIDPARARKLLEAEQAAETARREAEQAELERRGEFDAVKKQMIEAHQAELAQRDERYSTLESENAALKAQLVEMTVGASFSGSAFLRDKVLMTPAKARVIYGSHFEVGEDGSVVGFDKPAGQKERAVLVDGEGKPLPFESAIERILRADPEADALLRSEAKQGAGSNSKPTHKVNQPNSKSTMDKLTSGLGKIRLK
fig|220341.113.peg.68	peg	contig_002_62322_60748	62322	60748	-	hypothetical protein		atggaattgactgacaagcaaatcaaagaccttgtggcacgacgccaccctgaatatgagaagaaaaaagaacattgggacttcctcgccagcacctacgctggcgggcgtgcctggttcaacgacaatatcttccgttacttcaaagagggcgatcaggagttcaaagagcgcctggaacgcgcttatcgcttcaaccacactcgtgaagtggtaaacctcatcaacaaatacctcttcaaagaggtcattcaccgcaacactgatgaagcgccggagcagatccgcaatttctggaagcgagccacgcgccagaacacctccatcgatgcgtttatggcggctatcgatctgcaatcatccatttatggccgtatctgggttgtcgtggacagcacc…	MELTDKQIKDLVARRHPEYEKKKEHWDFLASTYAGGRAWFNDNIFRYFKEGDQEFKERLERAYRFNHTREVVNLINKYLFKEVIHRNTDEAPEQIRNFWKRATRQNTSIDAFMAAIDLQSSIYGRIWVVVDSTMNVDVESIADEKKNDARAYAYWISPQQLLDVAWDEDGNMLWALIVEIARDDEDPFTSTGQEYQRYRLWTQNEWYLFREEVKKGSGNSGRRQAKVVLEDSGEHNLGVVPVFPVDCIGESESPYFSPSLIDDIAYLDRAVANYLSNLDAIIQDQTFSQLAIPVQSLLPGDENHTKVLEMGTKRVFTFDSESGNQPFYLSPDPKQAQMIITTIKTVINEIYHSVGVAGERTKQDNAQGIDNSSGAAKMYDFQRVNSLLVTKAERLERAE…
fig|220341.113.peg.69	peg	contig_002_63612_62356	63612	62356	-	hypothetical protein		atggccatcccgtcgtctctgagtctcgtacagctgcattctgggcagatgcaagtcttccagtcgccacatcgtttcaaagtggtgtgtgcgggtcgacgctggggtaaatcccggttgtcgatctccaccatcatccgcgcggcagccaaagagaagaagcaacgtgtctggtacgtcgcaccgacttaccagatggctcgccagatcttgtgggatgacctgcaggaagttctgccgcgtaaatgggttcgtaagaaaaacgacaccacgatgaccatcgtgctgaagaacggctctgaaatcgcgctgaaaggtgcggataagcccgatacgcttcgtggtgtggcactgcactttgtggtgctcgatgaatttcaggatatgaagccggacacc…	MAIPSSLSLVQLHSGQMQVFQSPHRFKVVCAGRRWGKSRLSISTIIRAAAKEKKQRVWYVAPTYQMARQILWDDLQEVLPRKWVRKKNDTTMTIVLKNGSEIALKGADKPDTLRGVALHFVVLDEFQDMKPDTWYKVLRPTLSSTRGGALIIGTPKGFSEFHKLWTIGQNKDLQRKGQWKSWQFVTADSPFVPSAEIEAAKNDMDPKSFAQEYLASFENMSGRVYYPFDRNVHVKPLQFNPKLPIWVGQDFNIDPMSSVILQPQPNGELWAVDEVVLFSSNTAEVCDELERRFWRWKSQVTIFPDPAGAYRQHARGESDVDIFKEKGFLRVDYPKKHPPIADRVNAVNRMLMSASGETRLYIDPKCKHLIDSLEKVIYKPGSRDMDKTGGIEHSADALG…
fig|220341.113.peg.70	peg	contig_002_64256_63615	64256	63615	-	hypothetical protein		atgactgtagaaaaagacgagagcaaaactcgcctgacaccagctgagtgggcagaagccgaagcgaagtggacttccggcgaatacacactctccaagctggaggaggagtacggcattcgtcgtgaaacgctctccagacatttcaaaaagcgtggattagagaaaggcgcggactccgttgggaagatggtgcgcgagtcgctcaaatccgacgcagagctgcgtgcgaaggcgcgtgcagagaaaatcgaagagcgccggactcgttacgacgattgggcgttcgcactcggtcgtatggtgatgcatgaggtggccacagccaagaaggacggcagaccactggcagccatcgaagatgacctgaagagtctccagcgtgccagcggcacactc…	MTVEKDESKTRLTPAEWAEAEAKWTSGEYTLSKLEEEYGIRRETLSRHFKKRGLEKGADSVGKMVRESLKSDAELRAKARAEKIEERRTRYDDWAFALGRMVMHEVATAKKDGRPLAAIEDDLKSLQRASGTLAKCFEISSKALGMDRAENEDDEIPNLVFGELTPSQVAQLRKEDDEPDLIDDDLLESLEEEALSEAEGDSDASGDESDGSV
fig|220341.113.peg.71	peg	contig_002_64718_64452	64718	64452	-	hypothetical protein		atgacgttgaccgacaaacaaaaagacatcatcaaaaccatcaatttaggccatgagcgtgggcatctgctcgatctggacgagctgcttgaagtgctgccgtacaaaacgaccaaacagagtatgcagttctctatccgagcactggtgaaaaaggggctggtggagaaaggaatgtgccgccagcgcggtgattccggctaccaccgtcgcacgctgggactgaccacgttaggtcgtgccagagccaaattactggtgatgtaa	MTLTDKQKDIIKTINLGHERGHLLDLDELLEVLPYKTTKQSMQFSIRALVKKGLVEKGMCRQRGDSGYHRRTLGLTTLGRARAKLLVM
fig|220341.113.peg.72	peg	contig_002_65618_64728	65618	64728	-	hypothetical protein		atgacagacatcatcatcaaacgctaccgcccggaagagttcccgcgtcatctggactttctggagcggatgaccgttaccaaaggtacggttgaagactggcacgcgctgaagtcgctgcactacaagacggatggtaagccgtttgcgccaacgtattatcgctgcgaactggacgacaggctggtgggcgtcgtggttatggcttacccgaaactgctgctggcgcctcgccatcgcatgtttcctaagctgaagccaaccaccaataccaccgtggccaaccagtattggggccggtacgtgaacaacaactttgcggtgatcagccgttccgttgtggacactcagtaccgcggcgtcggcgtctcctatcgaatgattaatctggttagcagg…	MTDIIIKRYRPEEFPRHLDFLERMTVTKGTVEDWHALKSLHYKTDGKPFAPTYYRCELDDRLVGVVVMAYPKLLLAPRHRMFPKLKPTTNTTVANQYWGRYVNNNFAVISRSVVDTQYRGVGVSYRMINLVSRMHDRPIIEIQSSMSKYNPFAMKAGFQFIRPERPKSYESALRVFQRHFRSDPGDNEAIVKELFAMSESRRRRALRDLVADYHKNSSLAKAGRNRGTTIQDIADSLVDEASIVKLLKDIHNLSFTSPLYGVYRNPDFGRQLPGTLPLLAFDKQPLNKPLEIALPA
fig|220341.113.peg.73	peg	contig_002_65878_65624	65878	65624	-	hypothetical protein		atgcctgatttgaagatcgtagagctgaagccatcgaaagaggctgacaacaacaacgttgaagtcatccgcctgctggaagaagcactccagtacgccagagaaggcaaaagccagagcctggcgctgctgatgatcaacaacgacggtagtgttctggattgctggcataacggtgggcgtccatacgtcatggttggggcgatggaatcgcttcgcctggacttcatcaatgccaatatcgagcgcaggtga	MPDLKIVELKPSKEADNNNVEVIRLLEEALQYAREGKSQSLALLMINNDGSVLDCWHNGGRPYVMVGAMESLRLDFINANIERR
fig|220341.113.peg.74	peg	contig_002_66509_65871	66509	65871	-	ABC transporter, ATP-binding protein		atgagcaaatacaccatcaacgtatcgtttcagacccgcgtgaacaaaaccacgcgcacgctggagattgccgaatcgttcggtcttggcctggacgaaaaagagtggacgctttacgacaatctggagctggaagtgaagcagggcgatgtggtgtacatcaccggccaatccggttccggtaaatccgttgttctgcgcgagctgcaacgccagatgaaggatgaagggctttctgtagcctccatcgatgattttaccttcgacaatgaggttaacgtcatcgaccagctgggcaaaaccaccagcgaagcgctggggctgctgtctatggccggattgaatgacgcctatctctttgtgcgtaagccatccgagatgtctgacggtcagaaatac…	MSKYTINVSFQTRVNKTTRTLEIAESFGLGLDEKEWTLYDNLELEVKQGDVVYITGQSGSGKSVVLRELQRQMKDEGLSVASIDDFTFDNEVNVIDQLGKTTSEALGLLSMAGLNDAYLFVRKPSEMSDGQKYRLKIAKLIESGAKVWAADEFGAVLDRVIAQVVASNLQRAARKVGATVMVATTHEDLKNALRPDMQITKHYKERVKVEYA
fig|220341.113.peg.75	peg	contig_002_67174_66506	67174	66506	-	DNA modification methylase		atgaccaaaaactttgaaatcgtctatcgaaacccggcagaactcatcccgtatgagatgaacgccaaaaaacatgacgaacagcagatccgcgacctggcggccgccatcaaaaagcgcggttttgaccagccgatcacggtcgacaagcatgacgtcatcattactggccacggtcgtcgcgaggcggctcttctggctggtctggagcgtgtgccggtcatcgtccgcgacgatctgagcgaagaagaagtgaaggcgaagcgtctggaagacaaccgcctggccagtattgactacgacgccatcaaattgcagcaggagctggaatccctggtgctgggcgacgtcgaggtcttcggttttgaagagcgcgagctgaacgtgcttgtcggcagc…	MTKNFEIVYRNPAELIPYEMNAKKHDEQQIRDLAAAIKKRGFDQPITVDKHDVIITGHGRREAALLAGLERVPVIVRDDLSEEEVKAKRLEDNRLASIDYDAIKLQQELESLVLGDVEVFGFEERELNVLVGSMTEEMETGSLVLDLGEETERQKEEHTEISREVASEEVRVIDVLGFKTLPAGSAIVVGDLLAHMEEITGESGVDAFVAYAEKVSSGELAA
fig|220341.113.peg.76	peg	contig_002_67854_67174	67854	67174	-	hypothetical protein		atggatgtgaaaattacgattctgcaggtggaagtcgcgaacctgcgtccgaatccctggaataccaactccgttggggcgcaaaacttcgaaaaactgaaaggctctatcgaaaaattgggcttttttaagccaattctggcgcgggagctggacgggggcatttttgagatcctcggtggcgaacaccgctggcgtgccgcgatggagcagggcatttcaacagttcccgtcatctccgtgggcaaaattaacgacctggtggccaaacagatgtctctcgtcgataacgaacgctacggcgaagacgatcaggtcgctttgcagcgcttaatcgaagaaatccagtctgaaatcgactaccggttgtccgatatcgccccgtatgacgacgaaatg…	MDVKITILQVEVANLRPNPWNTNSVGAQNFEKLKGSIEKLGFFKPILARELDGGIFEILGGEHRWRAAMEQGISTVPVISVGKINDLVAKQMSLVDNERYGEDDQVALQRLIEEIQSEIDYRLSDIAPYDDEMAATLAKASVIDLEALEALSRGDDEPVDEDKREKTERVGAEHQTMRFKVTFDASDRVADTIKTIIKEQGINTGNEMENAGEALVWLVDYYKERM
fig|220341.113.peg.77	peg	contig_002_67937_69496	67937	69496	+	Putative helicase		atgacagttcggattgtatcgaatgcagtcaatgcgctgatttctggcgctgatgacaacgtgaagcggatcgttcaggagatgttgagctatgaagtggaggctggggactggaaaggaaccagcacgatgttcaactggagcaaaaacgcgttcccggctgggtttgcgaagccagtttcagccaaccttctgaaagctggcatcaaatgcgtgcatgtgcgcaaggaaaaagcccccgcgctgggcaggccgaacccggtagttaacccattcccgtataacccggactatgcgtatcaggatcagacagtggaaacactggtgcgcgaagggatgatgattgcccagattgcgacgggtggcggtaaatcgaacgtagcgtgtaaggcagctgct…	MTVRIVSNAVNALISGADDNVKRIVQEMLSYEVEAGDWKGTSTMFNWSKNAFPAGFAKPVSANLLKAGIKCVHVRKEKAPALGRPNPVVNPFPYNPDYAYQDQTVETLVREGMMIAQIATGGGKSNVACKAAARIGRMTLFLTTRSVLMFQMAENFQKSIDYRAENGEPWLKGQKVGVIGSGEFQVSRHINVATVQTLASFLEEPPRDASPEKKQYHLKRRELVKRFLSSVSLLILEEAHESSGSNFYDIARLCINADYRLALTATPFMKDSTEANMRLMAVAGRIEIKVTEKYLIDRGILAKPYFLYHKIAYTPDEVRIRAELASKHLNFRVGMSTAYQKAYQLGIVYNLGRNEAIVREALMYKSHGLNCMTLVRLKRHGQILMEMMKESGLKVDFIY…
fig|220341.113.peg.78	peg	contig_002_69499_69777	69499	69777	+	hypothetical protein		atgagcgagaaacgcgctatacactgccaggttcagttaaccgaaaaagcaaacgacaagctggaaacctttcagaatcgactgcgtgaacgcaacattaagctgtcaaaggcagacatcatcaatctggtgctgtccaacatgacgatggctgattttgataaagcagctacgtcattagaggcttctgcaaaggctcgtgaaaaggtcatgaagatttacgaatcctctggcatgaccaaagaagatctggccgatattctcaaacgtctcgattaa	MSEKRAIHCQVQLTEKANDKLETFQNRLRERNIKLSKADIINLVLSNMTMADFDKAATSLEASAKAREKVMKIYESSGMTKEDLADILKRLD
fig|220341.113.peg.79	peg	contig_002_69837_70259	69837	70259	+	putative lipoprotein		atgaaacacgttctacttccactgattaccatccccgttttactcctgagtgcatgttcatcccgccctgtgtctgtagctgatgcaaaaccggctccgcaggccagagttttcaaataccagacgtctgcgccaaccacgctggtggttatgagggacaaaggtatgataggtgcaggctgcgacgcgtccatcttcatcaacggtgagacggttgcgaaacttgagaccggtgagaaagcgacgttccatcttgatgccgggcaatggattgttggcgcttctctggagggcgccgggctgtgcgcactgaaccctgctcgtcaggaacgcgagaccatcaccaaagctggcgagacgaaagtcttccgggtgttcaccagcaacgcaggtgacatc…	MKHVLLPLITIPVLLLSACSSRPVSVADAKPAPQARVFKYQTSAPTTLVVMRDKGMIGAGCDASIFINGETVAKLETGEKATFHLDAGQWIVGASLEGAGLCALNPARQERETITKAGETKVFRVFTSNAGDIDILPTTL
fig|220341.113.peg.80	peg	contig_002_70264_70791	70264	70791	+	Transcriptional regulator		atgacgaatattactgacatcacctacgggattcctgcagaagtctggccgcgcgattacaccaacgtggagaaggcgctgatgttctggcgtaagtctctcattcctgtaagggtcacgatggaagatggtcaggtgttctgcatgtacgttcagggtctcatgtcgtcgcgcaacaaagtcgacctttgccctgccccgttcgacaaagaaaatcgtataaggctcccacttgagagaatcagcacgattgaatcaggtgtgacagaaggtattgcgcacgacttcacgggtcggacaacggtacacccagactatgtggacaatcggccatctcgccgtgatttcttcaaaatttgtcgccaggctcatgagatgcagaagtctataagggtctac…	MTNITDITYGIPAEVWPRDYTNVEKALMFWRKSLIPVRVTMEDGQVFCMYVQGLMSSRNKVDLCPAPFDKENRIRLPLERISTIESGVTEGIAHDFTGRTTVHPDYVDNRPSRRDFFKICRQAHEMQKSIRVYMADGRELEGVSSGVDACQVTLSVGDGRKMVVMFDWVERILPF
fig|220341.113.peg.81	peg	contig_002_70795_71103	70795	71103	+	hypothetical protein		atgaaagcgattttactatcctcaattcttctcgcatcgtccacggcagcctcagctatggactataaaccagttattcagtcactcatgaacgacgtctgttcgtcatcggacaatgtgtcgatttgcatgtaccagttcgcagccgctgtcaaagcgggaaagacaattggagagagtgcccaaaactgtaaggggcgttcggctgaccaaagggagatgttggagtgtgatgccagcgagtcatcggcacacttcgtcgatgcactctttgacactaaccgaaaaattgtcgagcctgctcaataa	MKAILLSSILLASSTAASAMDYKPVIQSLMNDVCSSSDNVSICMYQFAAAVKAGKTIGESAQNCKGRSADQREMLECDASESSAHFVDALFDTNRKIVEPAQ
fig|220341.113.peg.82	peg	contig_002_71426_72076	71426	72076	+	hypothetical protein		atgtctaacgttgctatctctaaaaaatccatcatcgacgctgctgtagttatcgctaacgaattgcaagttgcagccaacaacgctacacagacttataacaatcattatcagaatggtacgcacacaaaagcagataaagctaacatgcttgcagcgactactaaacttgcatacttcaccaacaacgttttaaacgctgttaatgatgagaaattagctggtgtcttttactacgcgattaaagcaagcaaacaagcgccagaagtgtttttccgcgaagctatgacaaatagctattcactcgaaaaattggtttatctggttaaatctatcaagtctggtaaatgcgtttattccgtcgctgatatgtccggatctcgcgtattcgcattaatc…	MSNVAISKKSIIDAAVVIANELQVAANNATQTYNNHYQNGTHTKADKANMLAATTKLAYFTNNVLNAVNDEKLAGVFYYAIKASKQAPEVFFREAMTNSYSLEKLVYLVKSIKSGKCVYSVADMSGSRVFALIEMINDELETFTNGAVFDLMNEAKKANEIKLDAGYTQANQLINLCERLGLVEKIKGMGAAKNGSQQYRFIKNDFYNYLADAFKA
fig|220341.113.peg.83	peg	contig_002_72161_72388	72161	72388	+	hypothetical protein		atggttatttttatcgctggcgttaacatccataatcatactcttgtttatgatatcgctggtttagctggttacgctctcagctctgaagtagtcgacgaaaccacgtttaaaatagatctgaatagcgcggatcataggaagcgcgcaggaatcaaagaatccgatgttcttttaatgattcaagagtttttaaacgctggctttaaaattcacttagaaaaataa	MVIFIAGVNIHNHTLVYDIAGLAGYALSSEVVDETTFKIDLNSADHRKRAGIKESDVLLMIQEFLNAGFKIHLEK
fig|220341.113.peg.84	peg	contig_002_73502_73020	73502	73020	-	hypothetical protein		atgaattttatcgctactgttaacacccctgcgcatggccatatttctgtgacgttctctgataacgagaaaagcgtgctgggcgcctggcgtgacaatgtaaccatcgagctgtccgggaaagagaaacagcagatcaccaatgacattatctgcaaccgtcgccataagcgcgtatttgagaaagcgtatgtctccacctccggatttggcgtattcatcttcccggtacgcagcggtcgcttctgccagtcaaaactcatcgagttcgccacgcagatcgcactatgggttaaaacagagtccgggttcgacttcagtgaacaggaagcagtgggggaggggatgcgtattgccaacaatgccatcaagtgcaaaaacgtcacctacgaagcagga…	MNFIATVNTPAHGHISVTFSDNEKSVLGAWRDNVTIELSGKEKQQITNDIICNRRHKRVFEKAYVSTSGFGVFIFPVRSGRFCQSKLIEFATQIALWVKTESGFDFSEQEAVGEGMRIANNAIKCKNVTYEAGIDSWSVSCGDYVKEVYGKNRIHILTGK
fig|220341.113.peg.85	peg	contig_002_73691_73515	73691	73515	-	hypothetical protein		atgctggtggccttaaatgaccatcctgtttcccgcaggctaaaaacacccacctcttaccgccaggctaccgaacaaccctccgactccctgccggccaccagcagccggaacagaacgcttggacgccttatgcgcgtagcgataattaaaccaacaagaaaacaagttgtttaa	MLVALNDHPVSRRLKTPTSYRQATEQPSDSLPATSSRNRTLGRLMRVAIIKPTRKQVV
fig|220341.113.peg.86	peg	contig_002_74004_73708	74004	73708	-	FIG01049758: hypothetical protein		atggaggatatgcacatgaccgattttactatctccccgaaagccgaaaacgtatggctggaatcctggctcgacctgtcgccggaagagcagcgggaaatggatcatgttaaacaggacgaacaatgtgatgcccgcttcttccactttgaacacagcgtttatgacattgccgacttcatgcgcgatgaccgcttcccggactggcacgcaggctacccattaaatgccttcgccatgctgatgatccgcgtggatggctcaggcgataccatcgacgtcggtttgctccactaa	MEDMHMTDFTISPKAENVWLESWLDLSPEEQREMDHVKQDEQCDARFFHFEHSVYDIADFMRDDRFPDWHAGYPLNAFAMLMIRVDGSGDTIDVGLLH
fig|220341.113.peg.87	peg	contig_002_74508_74116	74508	74116	-	FIG01048983: hypothetical protein		atgacagtttcacgtgagagtcttgtgatggatttgcattatgcttccgagaaagcctccggcgagaaagtcgcgaaattaaccgtcgttctgcgcgagactatcggaggtgatgtacacaccagcaccttaattcgcaccggcgaaggggacacagcagtttactcggtaggctaccagagcgtcagtaatgcgtcagatccagtcttgctaaaactggctgcctatttccgcgaagggaataaagaaatgtttgaaaaaatgatggtacaggccgaggaggtgttcgattcaggtctcaacatgaattctacctggcttgggcaatacggtctgcgtatcgcatctaacattcccctggaaaaccacatcccggaaagcgtattcgcttaa	MTVSRESLVMDLHYASEKASGEKVAKLTVVLRETIGGDVHTSTLIRTGEGDTAVYSVGYQSVSNASDPVLLKLAAYFREGNKEMFEKMMVQAEEVFDSGLNMNSTWLGQYGLRIASNIPLENHIPESVFA
fig|220341.113.peg.88	peg	contig_002_74948_74637	74948	74637	-	hypothetical protein		atgaaaaacgcgatgattaccaaactgagcgcgggacagccacgtaaagagaagccagcagttctgagccaactgactttgctcgatatcatcgccaacggtactgccattcgcctgtttaaagagacacttgtctcgttcgacaatggctcccgcgcgcgttacgtgatgagtgtgcgtcgccagagtgggaaagggtggatggcaaaacagattatctggccggaaggagagctggaacaggcgctactggaggcgaacaaagtcgcccagcaagaaatccagcgtgcctctttcctggcgacagcctga	MKNAMITKLSAGQPRKEKPAVLSQLTLLDIIANGTAIRLFKETLVSFDNGSRARYVMSVRRQSGKGWMAKQIIWPEGELEQALLEANKVAQQEIQRASFLATA
fig|220341.113.peg.89	peg	contig_002_75339_75025	75339	75025	-	hypothetical protein		atgcactactacaccaccagcaaccctgacaccggggactgtttcttaatctgtttcgtcattcgcgatatggaagaccgccagccagcgccggaggttgaggaagatatcgttgcgcttgttcagttgaagggagacgaaattgtctggcacaagaaagggactgacggagacaactatcactttaatgaatacctgatgaagcaagatctccttatgtacaaaaagttggatgaagaaggctgggtttttgaagtgccatttccatgtatcgccaatgatagtgaagtcacctattcatggagtacaccctga	MHYYTTSNPDTGDCFLICFVIRDMEDRQPAPEVEEDIVALVQLKGDEIVWHKKGTDGDNYHFNEYLMKQDLLMYKKLDEEGWVFEVPFPCIANDSEVTYSWSTP
fig|220341.113.peg.90	peg	contig_002_75652_75434	75652	75434	-	hypothetical protein		atgattaagatgcctgtgatggttgaggtgtggagcgtggattccctggctgagtgtctggatgctgtgggaccggagttgtaccgcaagttgtggtctttcgtcccggcggaaggggaatcacccaaagggaaggatatctggcatctgctcagtgaagatgaacagcgggagctggtggacgcggtacacatcgagttcccggacgacgaagattaa	MIKMPVMVEVWSVDSLAECLDAVGPELYRKLWSFVPAEGESPKGKDIWHLLSEDEQRELVDAVHIEFPDDED
fig|220341.113.peg.91	peg	contig_002_75878_75663	75878	75663	-	hypothetical protein		atgtacaagcatctgaatatcggcatcaccctctgtggcgaggaagagtcctccgagtgtgagatctccctcgatgacgttatccgttcccaggatgttgctagtcgcgtggcgacgctcatctctgaaggatatagagaagggacgtttgatttccatatcgaggacaacccaatgtccgtcgcgtggaactgcacgacgtcagaaacgaagtga	MYKHLNIGITLCGEEESSECEISLDDVIRSQDVASRVATLISEGYREGTFDFHIEDNPMSVAWNCTTSETK
fig|220341.113.peg.92	peg	contig_002_76024_76266	76024	76266	+	hypothetical protein		atgagcactaaagactacacagacgggtacttcagcatcgacgccgagagaggcgagttgctacatggcggcattactgtcggacgcgtcattttggttaacggtcagatttacacagagctggacgataccagttcaagcgcacctgtcgtctccggccccttcgggacaagagaagaggcgctcaatgatttgtgggacaacagggacgatgcgaatcagggcagtgagattttcgaataa	MSTKDYTDGYFSIDAERGELLHGGITVGRVILVNGQIYTELDDTSSSAPVVSGPFGTREEALNDLWDNRDDANQGSEIFE
fig|220341.113.peg.93	peg	contig_002_78893_77703	78893	77703	-	hypothetical protein		atgacagatacagctttttcgaaatcgctacgaaaggaagtcgaccctgagcaatacttggtacttaaaaatttagatgacagctcagttcatgctgtcgctcgtgaagatatcatttgtccaatttgcaaagttggaggtggctcgttcgttagagcctctaggaatgatggttatcacaagaaggcgcatttcagatttgccggtgaagctggccaaggccaccatccatcatgtgacttctacggagataggttaacgtctgaggtagggaagcaccttgtcactttcacgaaagatcgaacaaagtattcgcaggtaatacgaaagctggtatgcgcaggcatacaggaagggttttttactcaagataaaatgtggcagatgagggaatggttc…	MTDTAFSKSLRKEVDPEQYLVLKNLDDSSVHAVAREDIICPICKVGGGSFVRASRNDGYHKKAHFRFAGEAGQGHHPSCDFYGDRLTSEVGKHLVTFTKDRTKYSQVIRKLVCAGIQEGFFTQDKMWQMREWFFNKRKDSTFEIWLEKGHLGWLDYISGLRESYLAWTNPDIMPFSPIQATVPGFSWPRAIDKEVLRLHIKTLQQLREISVSHSDISAILEHINNNRGRTILDPSLLEDEINKTYKLTGFVMSNYIEFKTKTVRDRAYGEAKFLAFAALLLFVSDWDLNIAIGKFSKIARVKEVDDMLAGNFIGLNPYFRYDVAKAVKKLQDNWPIEYQELEHWDVEKSMRESYEKWRSTEPEFAPPLLPDLYVTQHEKEVARDEEIRRWIKNGDV
fig|220341.113.peg.94	peg	contig_002_79220_78903	79220	78903	-	hypothetical protein		atgttgaagctcacggaagtctacaaaacggcagtgatcagcaccgcccacgtaacgccagcggattcagaacggctacccattgcctgcttcgacccacttactgatcgcgggttgaattgggtacacggtacgcagtacggctggattgtccgcgcaggtatgcgtggcagtgactggaaagaagagctaagtgaatacggcatttcgaaagagacgatctcaaacatacagaccatactagatgccggttatgattcggtgcaattcgattgcgacgcagagctggtggatgggataccggcatgggattggtag	MLKLTEVYKTAVISTAHVTPADSERLPIACFDPLTDRGLNWVHGTQYGWIVRAGMRGSDWKEELSEYGISKETISNIQTILDAGYDSVQFDCDAELVDGIPAWDW
fig|220341.113.peg.95	peg	contig_002_79571_79305	79571	79305	-	hypothetical protein		atgggcagcaagaattccaaatatgagatcgtctatagaggcgaagcactcaaacacctgataccaggacagttcgttttcttccaacgtaaaaaagaatacggcggtggattctggcttggtaaaacgcatgaggacgggttcgagtttgtgctggaacaacccacttcacttagttacgggcttgcgtatctgatcagtctgtctagtgttgaagccagacatatggagtttgtggacgacatagatgattttaaattgacctaa	MGSKNSKYEIVYRGEALKHLIPGQFVFFQRKKEYGGGFWLGKTHEDGFEFVLEQPTSLSYGLAYLISLSSVEARHMEFVDDIDDFKLT
fig|220341.113.peg.96	peg	contig_002_79760_79963	79760	79963	+	Putative selenium-binding protein YdfZ		atgaagacctatgatcgcaaccgtaacgctatcactaccggcagccgagtgatggtggcaacgaatggtgcaacgggagtcatcaaggaaatctgcggagaaggcaaatcagaagaacaattacgccgttctgactgcgtgtctatcgaaggtgtggatggtctattctgcccaatggatttagttcgcctgggattccattaa	MKTYDRNRNAITTGSRVMVATNGATGVIKEICGEGKSEEQLRRSDCVSIEGVDGLFCPMDLVRLGFH
fig|220341.113.peg.97	peg	contig_002_80311_80024	80311	80024	-	hypothetical protein		atgacggtttctcttgtagacaaacgacgtagtggacagcgtatccctggtcttgatcttgctaacggaacctggtttacgatactggacattccgggcatggagagtctggtcaaccagaagcataccaatgaccctcttaatgtgacgccagccaaagcgaaaaagatggctgatattgtcgaagcgtggacaccaccagatggatggtcgggagacgagccagagaagatgaagcggtatatcgttgagtttctccgcggctgtaatggattcagaagccactaa	MTVSLVDKRRSGQRIPGLDLANGTWFTILDIPGMESLVNQKHTNDPLNVTPAKAKKMADIVEAWTPPDGWSGDEPEKMKRYIVEFLRGCNGFRSH
fig|220341.113.peg.98	peg	contig_002_80616_80308	80616	80308	-	hypothetical protein		atgagagagaaaatcaagaacccggtcgtcgtactgtataaacgtgaaaccagtgattcgtatgcggtctccattactgacggcagccagaacatgcacgatggtctgctgatggcttccgtgtctccggatgaggcggacaactctttcgctgtcttcgctatggtcggttactacatggctgctgaaatcgaggcgctgcgcaagcgtgtatccgaactggagaccaaaaccagcgccgaagaagccccagccccgagtgtggcaatcactttacctgcaaatttgcgtactgaggacttgagatga	MREKIKNPVVVLYKRETSDSYAVSITDGSQNMHDGLLMASVSPDEADNSFAVFAMVGYYMAAEIEALRKRVSELETKTSAEEAPAPSVAITLPANLRTEDLR
fig|220341.113.peg.99	peg	contig_002_81170_80628	81170	80628	-	hypothetical protein		atgaaggtcgaaaaaatagatgttctttcctttgtgctgacggatctggaacgtctcgacccggtacgcgtaatgattgaaaactacgagccgggcaagggaagagtcaccattacctgctatgggaaagcatggactgctgcctggttcgcgatgggcggggatgacgtgcagacgtttattaagagagtgagcaacgattatttgattggttgcctcgaccctcaattgctgagtacggtcgacgatgacaacgacgcaaacctgcttttcgtaaagtccgaaatcataaagttgcgcagggagagagaaatcgacgcagaacaggcccgcaatatgtgggacgaggcagaaaacgctgatgacgtaaaagaaagttgctgctgtttcggtgtcggc…	MKVEKIDVLSFVLTDLERLDPVRVMIENYEPGKGRVTITCYGKAWTAAWFAMGGDDVQTFIKRVSNDYLIGCLDPQLLSTVDDDNDANLLFVKSEIIKLRREREIDAEQARNMWDEAENADDVKESCCCFGVGNELLSLFGDDPWYAGWPTVPNPKYQYLERIVNAVRDGLKELDKLGNK
fig|220341.113.peg.100	peg	contig_002_81808_81167	81808	81167	-	Guanosine-3',5'-bis(diphosphate) 3'-pyrophosphohydrolase (EC 3.1.7.2) / GTP pyrophosphokinase (EC 2.7.6.5), (p)ppGpp synthetase II	isu;Stringent_Response,_(p)ppGpp_metabolism isu;Stringent_Response,_(p)ppGpp_metabolism	atgtcccgtatttccaaagcccatatgtttgccgctggcgctcatggcggcgttggccagaaaagaaaatataccggtgaagactacatcaaccacccggttgcagtccgcgagattgttgcctggcatggtggaaccgtggagatgcagatcgcggcgctgctgcatgatgtggtcgaagacacccatgtcaccatagagatggtacgtgagcacttcggtgagcacgtagccgaaatggttctggctctgaccaacattgccagaccagaagacggcaatcgaatacagcgcttcatcatcaacgtccgggagctggagcaaagcctcgacatgcagacgcgcatgatcaagctggctgacctgctggacaatacctcttctatcgtgagtcgcgac…	MSRISKAHMFAAGAHGGVGQKRKYTGEDYINHPVAVREIVAWHGGTVEMQIAALLHDVVEDTHVTIEMVREHFGEHVAEMVLALTNIARPEDGNRIQRFIINVRELEQSLDMQTRMIKLADLLDNTSSIVSRDPEFSAIYLAEKELMLAVLFDGKEIGADAGVVEYLEKKGIEHSLLINARAMVTKGIASLQPVHTKRYEKHKALIWNAWEAA
fig|220341.113.peg.101	peg	contig_002_82271_81900	82271	81900	-	hypothetical protein		atgaagttgggtaatgccgtttcgctgttttttacagcattactggaaggtttcaattatcgcttttgtccggtctgggataaggcgctggatacgcttattgaggaaggaacgctgcttgaggtgcgaaatgggatcgctctgtttgagcgcgatgcccagctatatgaagtgttcgtcggggctggcttcaaccacttcgggcatcttattagcttgaataccaaagccatcgacgagagcgtcatgcgccgtccgtcgttccgtgtaatggataagctgcaacgtcatgtaaatgccgaattactccgcgtagccaaagaaaaagaacgagagctacaggcgatgattggatcgcttatcgctgagtaa	MKLGNAVSLFFTALLEGFNYRFCPVWDKALDTLIEEGTLLEVRNGIALFERDAQLYEVFVGAGFNHFGHLISLNTKAIDESVMRRPSFRVMDKLQRHVNAELLRVAKEKERELQAMIGSLIAE
fig|220341.113.peg.102	peg	contig_002_82555_82382	82555	82382	-	hypothetical protein		atgaatgatctgcctgtcgagcgcgtctccgcttttgttaagtccccgctggataatcccctcacccgcggtgagcagatggagctggcaaggtggtttctgcatatccatgagcagatggaagtttttaaacagttgccggatctgcccattacagacggccatgttcagtag	MNDLPVERVSAFVKSPLDNPLTRGEQMELARWFLHIHEQMEVFKQLPDLPITDGHVQ
fig|220341.113.peg.103	peg	contig_002_83241_82552	83241	82552	-	hypothetical protein		atgagcgaaaaatcgagaattacattcgccagcgttgatcaggcgaagctgccatttaatttagtgctacaggggaacgcaggaacgcctgccggaaccatcaaaatcgacaaggagcttgtgacgttcgaaggtaactttgatgaatcggcgcaggtttttatcgaacatctggcacgccgttggagccagcagtggagagaccttgagaaacgcgctaatgagtttgatcggttcatgggcgcaatggacacagcaaaagaggctctggctgccggcactccgttagatctggagtcgcttttcaaaggagagatggcctctgcgatgttcgccaccatgttcgcaggtgagttcgtccgcagcggcgccagaaattacctggagctgggatacaac…	MSEKSRITFASVDQAKLPFNLVLQGNAGTPAGTIKIDKELVTFEGNFDESAQVFIEHLARRWSQQWRDLEKRANEFDRFMGAMDTAKEALAAGTPLDLESLFKGEMASAMFATMFAGEFVRSGARNYLELGYNVPEMGEFTVTIQRKEGKTPGERIAELEAVVDQRNGECVRLINERDALREEQLNKGSNTRAAADIYFQLVEECQIPPGGSLVEYVRELQDKAERCAA
fig|220341.113.peg.104	peg	contig_002_84985_83300	84985	83300	-	FIG01048214: hypothetical protein		atgaatacagccctttccatcattgacgctatcaccccaaacactgatatcgactaccggcaggaaatgaacgtcatccacgaaattgtggccgagtgcgagaaagagatcgcattcatgcatcaggttcacgacttcgtttatggcgacgaacgccacaacatgattaaccgcctgctgcgactcaaccaccggccggatgacgagcgcacacgctttaacagagcctggctggacaaagtcgacctggaatgggtgaaacagaatatctgggccgagtactggaagaaggtcacggatatgacaaacgttctgctgatcatgccagcttcccgccgcgacgagtggcgcgagcagttcatcgagggcaagcaggagaccatcagaactgacagaacc…	MNTALSIIDAITPNTDIDYRQEMNVIHEIVAECEKEIAFMHQVHDFVYGDERHNMINRLLRLNHRPDDERTRFNRAWLDKVDLEWVKQNIWAEYWKKVTDMTNVLLIMPASRRDEWREQFIEGKQETIRTDRTGYQMKVKEFVGVPEFKAETVIPTMLNLLNDRHKYLSERVYGLFKALSPAHKTNKTNGFSERLIIANCISEFWRDSVSVNYRKEDYIDDLRVMLHFFAHKEFITINRTTEMLSAAYRANDCQTGDWMNVDGNLMRVKMFKNGNVHFEIHPDVAWKLNEVLAYSMPAAIPAPCRTAPKTRAPKEFGLIQKTISEPVRTALRDGRFNKDKGVWYFSDSNLQKSQVEELERTLNFIGGVQEKKHWQFPYEIGHTLNTIVATGLIPDTKSH…
fig|220341.113.peg.105	peg	contig_002_85699_85127	85699	85127	-	hypothetical protein		atgtgcgaaaaatgcaaaaaaactaatgccaaagttgaaaacgtgattaaaaaagttggtgcggccgaactggttgagatcatgggtcttgtggttggtcatgaagacgacgcctcccctatcgaccgccttttcagcgttctcaagttctcaagcatgattgatgatccgattgaaattgtgatgctggcgcgtcatttcggcgaagcgtatctggaagagaaagaacgcgccgacaaacttcaggcaactctggaaatggtaagcaagccgaagtgctcaccggattcagtcaaggcagatgaaaccaacgccagcaaagatcgcgaaatcgccggactgaagtcttctctggcgatgttgctggccgccttcaaactgatgtcttcccaggctggg…	MCEKCKKTNAKVENVIKKVGAAELVEIMGLVVGHEDDASPIDRLFSVLKFSSMIDDPIEIVMLARHFGEAYLEEKERADKLQATLEMVSKPKCSPDSVKADETNASKDREIAGLKSSLAMLLAAFKLMSSQAGFKMPDLNSDDPMAVRQLLGAMADQLDDTKSRLEDMMRELTHRHDLNKQPHKTQHVHH
fig|220341.113.peg.106	peg	contig_002_86650_85808	86650	85808	-	hypothetical protein		atgtttgagatgactactttatcgattcccggtgtgctcccggacagaccattgatgtcctcaaaagaaatctcaaagctgaccggtaaacgacacagcgacattcttcgcgacatccgtagcgtgctgaatgagctgtatgccgacgattaccataacgcaaaattgcgttatgagaaaaatcagttacttacaattgttgaaggcattgttgtcaacatcgattaccggggaatggaaggcgagtacatgctcgaccgaaagcataccgatgttctcattaccggctactcgttgaagtaccgcgctgctgtcattgagcgctggcatgagctggaaatgagtgtttcaagcggggcgctttacggtgcctaccccagcatcccggaaaccttttca…	MFEMTTLSIPGVLPDRPLMSSKEISKLTGKRHSDILRDIRSVLNELYADDYHNAKLRYEKNQLLTIVEGIVVNIDYRGMEGEYMLDRKHTDVLITGYSLKYRAAVIERWHELEMSVSSGALYGAYPSIPETFSEALRLAADLEEQRADLERKLSVARPKAILMDTICGTADELYGLNEAGRILGTSGAVLGALMDSLGDVYVKRKYTTVNRQFLKIFIDRGYGKNVVIGNGRNQAKFTFKGLCFAAVKLIAAGKITASAIEYEPCREHVEREMKESKRLH
fig|220341.113.peg.107	peg	contig_002_86947_86759	86947	86759	-	hypothetical protein		atgaaatggagcttccagaaagtcaccgcgatgattgttggcctcgccatttttctgcttggtggctggatcatgaatctggtgaaactcgtgaacggtggcgatcttcagtttgatgccggaatgacacttgcgcgtgtcgtgggaattttcgttgttccggtgggcagcattctcgggttcttttga	MKWSFQKVTAMIVGLAIFLLGGWIMNLVKLVNGGDLQFDAGMTLARVVGIFVVPVGSILGFF
fig|220341.113.peg.108	peg	contig_002_87451_86957	87451	86957	-	hypothetical protein		atggcacgtctaacgcctttcacttctttcaataaacgtccccgttcaattcgcctggttctggccgagctgtttagcggtcgtgtttctgcacgccttgcggaactggaagaacgagtgtttgagctggagaagcgcattgatgcgcaagctaccgccatagcaaatctgggcgcgacagtaggcatggagaagatgcgtgattccgtcgcctctcgtgtgttgcgtgaatcccaggcacacaaggacagttctcatggaaaattttcaacgaaatcgactgaagccaatggcctacggagtaattttagcaaccctggcagcggtagccataccagccggtcagagtctgttgataccggacacaactacttccaccacaaccttgcagacgacacc…	MARLTPFTSFNKRPRSIRLVLAELFSGRVSARLAELEERVFELEKRIDAQATAIANLGATVGMEKMRDSVASRVLRESQAHKDSSHGKFSTKSTEANGLRSNFSNPGSGSHTSRSESVDTGHNYFHHNLADDTPARTTSCLSGWDAAGHDSSSTCNSGSSFCCD
fig|220341.113.peg.109	peg	contig_002_88202_87594	88202	87594	-	Ribonuclease HI (EC 3.1.26.4)	isu;CBSS-342610.3.peg.1536 isu;CBSS-228410.1.peg.134 isu;Ribonuclease_H	atgacgacaaagaccccagcccggcaacatactggctgccgcacgaagtccaaagccagataccaaacccaccagcaatcccgtaccaacttcaaaacccccgtagtcgagttcaatccccagctcaaaaccgtaaaagtattcagtgatggctcttgcctcaaaaatccgggcgggccgggcggttacggcatcgttctccagtatcgaggcgaagagcgcgagctttctgagggcttccacagcacgaccaacaatcggatggagatgatgggcgccctgattgcgctggagcgtctgaagtacccctgcaatgtgatcctgcattccgacagccagtatcttaaaaacggcatgacgctctggatgaaaggctggaagcgtaacggatggatcacg…	MTTKTPARQHTGCRTKSKARYQTHQQSRTNFKTPVVEFNPQLKTVKVFSDGSCLKNPGGPGGYGIVLQYRGEERELSEGFHSTTNNRMEMMGALIALERLKYPCNVILHSDSQYLKNGMTLWMKGWKRNGWITSEKKPVKNVDLWKRLDAAASRHNVRWKWVKGHAGHRENEMCDRLAKIAAYSAADMPHKRDIGFLSQNDK
fig|220341.113.peg.110	peg	contig_002_89018_88788	89018	88788	-	hypothetical protein		atggtatacccgacgaacgtcgtagcgctcgttgagagcgattttctggccaaagtgcgcgacatgatgaaagatcgcgataaggctttcagtctctacgaatggtcgctcaaatgtcttcattcaggcgagcataaagagctggtggagcagctattaggggaactcatcaatgaggtgtttgccctgaacgtccagcttcatggtcgagaaaataatcaatcgaaataa	MVYPTNVVALVESDFLAKVRDMMKDRDKAFSLYEWSLKCLHSGEHKELVEQLLGELINEVFALNVQLHGRENNQSK
fig|220341.113.peg.111	peg	contig_002_89814_89221	89814	89221	-	putative DNA methylase		atgatcgcagccgaaaaaatcaaaaagcgagagcgtgatgcctctcttcgcgacctttggcgcacaccgcagtggttgtttgtcgccatccaacgttacataggcgtaaagttcgatatggacgtcgcctgcaacaaagataatgctctcctgccgaactttatcggtgttgagcgtgatgcgctcaagtgcagctggggagaacctggcactgtggcgttccttaacccgccctactccaaaatcacaccctggatagacgcagccattcgcgagcaggcgcgtggagtgacgacggtcatgttgataccacaatccctcgatacgcagtggtacgagcgtgcggctgaatgcgccaacgaaaccgtcatcttgtctggcggccgcgtggcgttcgtt…	MIAAEKIKKRERDASLRDLWRTPQWLFVAIQRYIGVKFDMDVACNKDNALLPNFIGVERDALKCSWGEPGTVAFLNPPYSKITPWIDAAIREQARGVTTVMLIPQSLDTQWYERAAECANETVILSGGRVAFVEPDVELGLVEVNINPGGSMLLIFRGYCQEAGHTISKIPLAVMKKLGGYDPANVVRKKRPRKKAA
fig|220341.113.peg.112	peg	contig_002_90926_90000	90926	90000	-	FIG01049711: hypothetical protein		atgacttttccgcctgataggttttgccagaatacgctcaaccaaaacgcggaaacgcaccaacgaaaacataaggagttaaaaatgagcgcagttacaaacactgttaaaaacgatgacctggacgaactgactgcaatgttgcaatctctcgacgaaccagtgcagaaagctgcgaaaatgagcggtgtcgacgagatcgacgatcttctctctggtcaggatgatgcaatcgcaaaaccagtcgaggcggtggcggatgaagtcatgaatgccagctctaccggcgatctgagtagcgttctggaagagcttgagattgagcacgaatcggtgaaggtcgaggaaccagagcgtgaccttgttgcggagatagcgaacgagccagcgcctgaactt…	MTFPPDRFCQNTLNQNAETHQRKHKELKMSAVTNTVKNDDLDELTAMLQSLDEPVQKAAKMSGVDEIDDLLSGQDDAIAKPVEAVADEVMNASSTGDLSSVLEELEIEHESVKVEEPERDLVAEIANEPAPELDARSTETTGTDPTPLPSVASEPKPEEEQPKRQKAKSERTPAKPRFTLEGKDESFYATAGLESESFTAAFEGAPVKAKDKILNLLNWFSGGPEISVYTVIAMRHILDANTATSNSIKLALMSNPEKPYPLNTASTQAGQMMAVFPATGIATREGGNLTLNKESPIVKKFIAEYSIG
fig|220341.113.peg.113	peg	contig_002_91528_90971	91528	90971	-	DNA polymerase III epsilon subunit (EC 2.7.7.7)	icw(1);CBSS-342610.3.peg.1536 icw(1);CBSS-228410.1.peg.134	atgaccacgattgtcggtggcgtcgatattgagtccacagggctggacttcacatccggccacaaaattatcgaaatcgcgataacccgttatgaactggaaacccagaagcacatcgacagccttgagatgcgcttcaacccgcgtcgcagtatcgatccgaaggcgcaggcggtgcatggcatttcactggaagatctggcgacggaaccgctactggctgaccacgcaggcaagattgctgcgtacatgggcgcatgtagcgcgttagtcgcccataacggagaggcttttgaccttccgttcattcgccacgagttcggtagctatggggtgaaattgccagatatccctctggttgactccatgctagatggcttgtgggctaccgaggatggg…	MTTIVGGVDIESTGLDFTSGHKIIEIAITRYELETQKHIDSLEMRFNPRRSIDPKAQAVHGISLEDLATEPLLADHAGKIAAYMGACSALVAHNGEAFDLPFIRHEFGSYGVKLPDIPLVDSMLDGLWATEDGKRPRLEELAFSLGFTYDREKAHSALYDTDLMMQCFFKAREKYGFFKLPFESA
fig|220341.113.peg.114	peg	contig_002_91957_91538	91957	91538	-	FIG01049755: hypothetical protein		atgatagacgaacttcccctctcggacgaattagatcgtaaagcgattgaagcactgatccgcattgctgacgaacaatcccgctctttgatgagtgaacgtgaagcacgtctggctatccgcgcagtgtttgagtccgttcaagggcttgttggggaagaggttggcgaagccatcaatgtggcgatgtcgcagttcaatggcggcaccaagcgccctctgtttcctatgcacctcaaactctcaggcggtacggttctgttcgtatccgtttgcctggagaccaatcaaatccagatcctcaacacctcaacgggcgaatggcgcgagccggtcgtctgcgaaagtggcgaggacgcactgaaaaaggctgctcagtttgtgcgtggcgcactgctg…	MIDELPLSDELDRKAIEALIRIADEQSRSLMSEREARLAIRAVFESVQGLVGEEVGEAINVAMSQFNGGTKRPLFPMHLKLSGGTVLFVSVCLETNQIQILNTSTGEWREPVVCESGEDALKKAAQFVRGALLKGAKKL
fig|220341.113.peg.115	peg	contig_002_92665_92021	92665	92021	-	hypothetical protein		atggattaccggattggaatcactggcgcacagggcagtggaaaaacaaccctggcaaggtacatcgatgcgcattatggcattccgtatgtggatgccggcgttggcaagctgatgagcagtctgggggtgaaggttggcgagcgtttgcccctttacgaacgtcttcaggttcagatggagattgccagacacatcgagatgatcacccgcggcgttgaaggttttgttatcgaccgcacgccagccgatgtcatggcttatacgcttgacctggtcggccagaccaacgaagaccgctgcatcgagctggctctcgacattgagcagttttgccacaaagcggccatttccaacttcaatgctatcgcgggtcttcgtccgggcgttgagctttcc…	MDYRIGITGAQGSGKTTLARYIDAHYGIPYVDAGVGKLMSSLGVKVGERLPLYERLQVQMEIARHIEMITRGVEGFVIDRTPADVMAYTLDLVGQTNEDRCIELALDIEQFCHKAAISNFNAIAGLRPGVELSSKDLARPQRGSLDRLYVARIDALMCGELTKINTLPQTGDLQVFVISEKCRTVEARARSVLRVLDRAAENIERRITGRVTFH
fig|220341.113.peg.116	peg	contig_002_93141_92665	93141	92665	-	Dihydrofolate reductase (EC 1.5.1.3)		atgaagatgattgcagctgtcggccgcaactatgaaatcggcattggcaacgaacttccctggcgttgcccgaccgatctgaaactgttcaaacaactcaccaaaaacgccactgtcgtgatgggacgcaagacgatggaaagtctcaagcgcccgctgccagagcgccataacctcgttttgacgcgctctcgtgggtatatccccaatgggttctaccccgctggcatcgatgacgttttgagactgccagatccggtctgggtgattggtggcgggcagatttactcgctctttatgccacacgtagaagagatctggctgtcgcatattggcgtggatgtgccgggcgcggatgcgttcttcccggcgccaatgatgcgttctttagggttcgta…	MKMIAAVGRNYEIGIGNELPWRCPTDLKLFKQLTKNATVVMGRKTMESLKRPLPERHNLVLTRSRGYIPNGFYPAGIDDVLRLPDPVWVIGGGQIYSLFMPHVEEIWLSHIGVDVPGADAFFPAPMMRSLGFVPVETAYTQRANEDEPGFLQIVYRRS
fig|220341.113.peg.117	peg	contig_002_93551_93138	93551	93138	-	hypothetical protein		atggccagagggatgtatgtgttgtgtgaaattgaaggtgtgctggcgagagccagccatcgcaaagcagtgtctgatgcggatgcaggcgctctcattgccggtgatgaactcatctttcccaccagccgcatgttgcgtggttttgctcgctccggtgctgaagtggtgcttatcagtagtcgtccggaagcgcttgaaggcccaaccaaacgctggctgaaggacttcggcattgattatgactggctccacctggttccgcgcggtgtcagttttgaaacccatatcaagcgcacgctggcagagcacaaaggcgacttacttatcgccgcactggttcatgatccgcgtctgcgttctgcgctggcagattctcaccagcgaccaaccatctat…	MARGMYVLCEIEGVLARASHRKAVSDADAGALIAGDELIFPTSRMLRGFARSGAEVVLISSRPEALEGPTKRWLKDFGIDYDWLHLVPRGVSFETHIKRTLAEHKGDLLIAALVHDPRLRSALADSHQRPTIYEVSQ
fig|220341.113.peg.118	peg	contig_002_94656_93553	94656	93553	-	Thymidylate synthase (EC 2.1.1.45)		ttgtctatcctactgaatcgagactttacgaacggtcagtttgccagtggttcgtatgccaaagtggttgaaacggtgctcaactctggcgttcacgcgggtgatcgcaccggaaccggcacaaaaagcgtttcatatgtcccttcctactacatgctgactggcggctctgttccacttatctccggaaaagccgtcaacctgaagccgttactggttgagctggagtggtatctcaaaggaacgggcaacattcagttcctgaaagacaatggcgtcaaaatctgggatgcctgggctgatgaaaatggcgatttaggcccggtctatggcaagcaatggcgtcggtgggaagacacccgcatcgtgagccatagcgagtatttgagcaaaatcgac…	MSILLNRDFTNGQFASGSYAKVVETVLNSGVHAGDRTGTGTKSVSYVPSYYMLTGGSVPLISGKAVNLKPLLVELEWYLKGTGNIQFLKDNGVKIWDAWADENGDLGPVYGKQWRRWEDTRIVSHSEYLSKIDTFRERGYKVEGYLGVSEDRVVLSREIDQLQRIVHTLRTNPTDRRILLNAWNVGELEDMKLPPCHFVFSLWSRKLDFETRLTMATDIGIQHNRHGHESIYTQMLCLLERDGGITENLLDELGIPKRILNSCLVQRSVDTFVGMPFNIAGYGILTHFLAKITGHMAGAFVHFGFDVHLYDNHMGGVEELMKREPPKESDPVVIFPHEWAELDDFKWEGVQVCGYSPLPWIKVPVAV
fig|220341.113.peg.119	peg	contig_002_95713_94784	95713	94784	-	hypothetical protein		atgaaatttacgaaactgaccgatcatctgaaacttgccgcagacaaactcgtgggatttaagccagagccttacgagttgaatcctggttttggcaaggcaacggaaagcatctacctgatggttgaccagttccacacactgtttcagcacccacgccgtgccattccagatccggcattactgcgtctgcgtgccaagctgatccacgaagaagctgttaccgagggcatcccggcagcaaaaaatggggatatgacggcactgctggacgcgatggctgacttcctttacgtgggcgtcggcacaatggtggccatcaaaggcggcatatctacgggcatgagttactacacccaagagcagagtgttgatcgcttcatccacaccatcatggtt…	MKFTKLTDHLKLAADKLVGFKPEPYELNPGFGKATESIYLMVDQFHTLFQHPRRAIPDPALLRLRAKLIHEEAVTEGIPAAKNGDMTALLDAMADFLYVGVGTMVAIKGGISTGMSYYTQEQSVDRFIHTIMVPGNTVFDDMAIPFEEAKEAALMLNALADKLEAKPISDSELVQELRRVMNKIYVACMMTYRLADFLGIDIVELVAEIHRSNMTKLWPADAEERRVAVENCKYDKEDLGFRHAEGTDMMIGFRVSDGKILKSPTYSDVDLTRFVEKAKASSLYEMVKNNCKYLLIIIYYLGVFYCPSS
fig|220341.113.peg.120	peg	contig_002_96938_95796	96938	95796	-	Ribonucleotide reductase of class Ia (aerobic), beta subunit (EC 1.17.4.1)	isu;Ribonucleotide_reduction	atgacttattctactttccgtttgggcgctaacgacgcaacgaaggaacctatgttcctcggccagtctgtcaacgtagcacgctacgatcagcaaaagtaccgtgacttcgaaaagctgattgagaaacaactttcgttcttctggcgccctgaagaagtcgacattaccactgaccgcatcgacttcaataccaagctgcaagagcacgaacgccatatttttctgagcaacctgcgttaccagacgctgttggattccgttcagggtcgcagtccaaacgcaacacttctgccgctgatctccattcctgagctggagacatgggtcgagacctggtcgttctccgagacgattcacagccgcagctacacgcacattatccgcggtatggtggat…	MTYSTFRLGANDATKEPMFLGQSVNVARYDQQKYRDFEKLIEKQLSFFWRPEEVDITTDRIDFNTKLQEHERHIFLSNLRYQTLLDSVQGRSPNATLLPLISIPELETWVETWSFSETIHSRSYTHIIRGMVDDPSIVFDGIVTDEEIISRAVSISSEYDRLYEMTCARQHLGEDEFERLYISEFDGKPYPLQRQLFRTLVSVNALEAIRFYVSFACTFAFGERKLLEGNTKIMRFIARDEALHCEGTERMIRFMRTGREGLMWKMIAAEEESFIYQTMMDVAGQEMRWADYLFKDGSMIGLNADILKSYVKYRTNLAMRRLGLRQLFPEIKDDPLVWMNKWLLSDTLQIAPQEAEQSNYLVGQIDSAVDRSGLSQFADL
fig|220341.113.peg.121	peg	contig_002_99361_97046	99361	97046	-	Ribonucleotide reductase of class Ia (aerobic), alpha subunit (EC 1.17.4.1)	icw(1);Ribonucleotide_reduction	atgataagcatcgtaaaacgtaacggttccacagagccgttgtcagaggaaaaatacaaccgcgttgtgatgtggggagtcgaaaacattcgcaacgttagcgcgtctgctgtcgctatgggcgccgctgccagcattttcgacggaatgaccacctgccagctgcatgaagcgctggtgaagtccgctgccgatctgatctctccggaaaccccgaactactcgcaggttgccgcgcgactgagcctgttcaagatccgcaaggacgccttcgggcagtatgactacccgaatttctacaatcacatcgtcagcaacgtcagccgtggcgtttacgatgaagaccttctcaagtactactctcaggaagaaattgccgagctgggcgtgtacatcaag…	MISIVKRNGSTEPLSEEKYNRVVMWGVENIRNVSASAVAMGAAASIFDGMTTCQLHEALVKSAADLISPETPNYSQVAARLSLFKIRKDAFGQYDYPNFYNHIVSNVSRGVYDEDLLKYYSQEEIAELGVYIKPKRDEYFGYAATVQLASKYLVQNRVTGAIYEGPQQLYMLVGMCLFQNWEDGCAGKTRLEMVKGFYDVTSTFKLSLPTPIMAGVRTPTRQFSSCVLIEAADSLKGISAASSAIIDYVSRRAGIGIGFGRLRALGSEIRNGEATHTGVIPFLKHFQTAVKSCSQGGVRGGAATAFYPIWHLEVESLLVLKNNRGIEENRVRHLDYGVMINRLMYRRLVRNENITLFSPHDVPGLYDAFFVDQDKFEELYLKYEADESIRKKSIPAVDL…
fig|220341.113.peg.122	peg	contig_002_100008_99439	100008	99439	-	hypothetical protein		atgagtaaaaccattcgtgtggtcggcgtcgacccttcaatgagcaattttggcctggcgattggcacgctggatctggaaacggataagctggacattcatggcctgacattggtggaaaccaaagctggtggaaacaagaagacggttcgcgttaacagcgacgatctgcgccgcgctaacgaaatctggcgtaccgccaagcccataatcgagcagactcatatggtgttttgcgagttgccggttggtagccagtccagtcgcgcacaaacctcatacggcatctgcattggcgtactggcgtgcgtggataagccactgatacaggtcacgccaaacgagattaagcactatgtcgggaataagctgaccacgtcgaaggaagagatcattcag…	MSKTIRVVGVDPSMSNFGLAIGTLDLETDKLDIHGLTLVETKAGGNKKTVRVNSDDLRRANEIWRTAKPIIEQTHMVFCELPVGSQSSRAQTSYGICIGVLACVDKPLIQVTPNEIKHYVGNKLTTSKEEIIQWATQKQPNAPWLRRKQSGKEVLVNKNEHLADAVASIYTGMQTDQFRQVRDVLAGIL
fig|220341.113.peg.123	peg	contig_002_100767_100021	100767	100021	-	hypothetical protein		atgtcgtttaacttgagccgcacgcagtttttgcagatgtttgccgtgatgcagtctataaagctgataaaccaccatacggcaaaagcagctgcgcctgcacttttgtggaaaaacgaaaacatcaatgacgaccagttctcgatattaaccagtctgttgtcatcgactccgttgatgccgagtttgtctatgctgccgtcaggaagcactgcgccgatccttattaatccatttacggaaggtggatatctcccacattctgggccggggttcgttgtgattcctgaaaccggaacgctgaacatccaagaaaatgcgctcttcaatgcgatggagacgcacatcagcaccgcattcactaatctgattcgacacgctaacgcacgcgcggatcat…	MSFNLSRTQFLQMFAVMQSIKLINHHTAKAAAPALLWKNENINDDQFSILTSLLSSTPLMPSLSMLPSGSTAPILINPFTEGGYLPHSGPGFVVIPETGTLNIQENALFNAMETHISTAFTNLIRHANARADHVAMPGAAFASFSVDYDRHAPISKWAKLCFYEEGCEVAVIEVLLPHVFSANETAARHLIDIMRHFIGQSMIDADIAAGVLTNDSIHVVSDIPKPPTREPEKTLEQKLMECPTWATW
fig|220341.113.peg.124	peg	contig_002_102673_100757	102673	100757	-	Phage recombination related exonuclease (EC 3.1.11.-)		atgaaatttctaaagctccaggttgagaacttcatggcgttagccagcgccgaagttgagttagaccaacgcggtctggtgctcattcagggtgttaacagtggcgactcttccgctgccagtaatggcgcgggcaaatcgactttgatgaacagcctgatgtggtgtctgtatggcgaaactgcgcatggcgtcaaaggtgacgacgtgctctctacaggccacgagaaaaactgtcgcgtgatggtgactgttgaggatgaaggaaagcgttacgccatcattcgccaccgcaaacacaaagagttcaagaaccggctgatcgtccgtggcgaagacggtgatatgaccaaaggcaaagacacactgacgcaggagttcgttgaacgcctgattggt…	MKFLKLQVENFMALASAEVELDQRGLVLIQGVNSGDSSAASNGAGKSTLMNSLMWCLYGETAHGVKGDDVLSTGHEKNCRVMVTVEDEGKRYAIIRHRKHKEFKNRLIVRGEDGDMTKGKDTLTQEFVERLIGASKEVFMASIYASQEAMPDLPGMSDKNLKTIVEEAAGVDRLTRAYAIARERANAAAARMDVTKSKMDACLTLIETAQSEIEAAKASSDSWERDRGERLDKARVDLAGAEVTLSEVVMEIRSLPEQIRDTENAIAGERSKLASKEEHDAKLLKVRGAITEIRSSIRTSEAAQNESMNRARSFKTKAEEVSTKVGAPCVTCGKPYCEEDLSTVKESFIEQARNELSQAQASAAAVAQHKARLEKALGIESALVAATPDVSEIIARIER…
fig|220341.113.peg.125	peg	contig_002_102906_102670	102906	102670	-	hypothetical protein		gtgagtacgagccattctgggagctttcgggacttcatctccacgatgaaaagacttgaacgaggccagacggtgatgttccacaagccctacccacccaacggaaaccctgtggcgttttatctgggaagactgagcaaacaaggcgtactgaaacgccgatctttcccagcccacacggagtttcaactgcgaaaaggccagcatttgaatcaaaaagttagaggcattgtatga	MSTSHSGSFRDFISTMKRLERGQTVMFHKPYPPNGNPVAFYLGRLSKQGVLKRRSFPAHTEFQLRKGQHLNQKVRGIV
fig|220341.113.peg.126	peg	contig_002_103988_102903	103988	102903	-	Phage exonuclease		atgacattgccatacggggtgatatcagatccccattatcatcgttgggatgcttttgcgacaacaaacgctgacgggctgaactctcgactggagatccaactggacgccacgaaagaagcagccaaagccatgaaagctgcgggctgtaagtacatgctggtggctggtgatactttccatgttcgtggtgctatatcaccttccgtcctgcatttcgtgactgaaacttacgagtggatcatcaaagagttgggcctcgaagtggttatgctggccggcaaccacgacctcgaaaccaacgattccgtatacagcgccaatgcagcggcctctctgcgctcaatcggtgtggaaattgtctgcggcaaacgtcctcactccatcaaaatgggcgac…	MTLPYGVISDPHYHRWDAFATTNADGLNSRLEIQLDATKEAAKAMKAAGCKYMLVAGDTFHVRGAISPSVLHFVTETYEWIIKELGLEVVMLAGNHDLETNDSVYSANAAASLRSIGVEIVCGKRPHSIKMGDVTVHLISWRNNHAELISDLKTLRSGLDGDNHDVVVHTSINKAIPTMPDVGIDAQELKDIGFRLLLSGHYHNHKEVLPGVVSIGALTHQNWGDVGSLAGFMIVNPDGTFTHHETSAPKFVNLEDDVEDDQIRGNYVRFRAVVESDEEGIKIQNVLKTMGAKGVVCNFIRKASMMEGTASTAETSKIDSLGESVAAYCKIVHDTDGGFDLSKLDMLCQEILTEAESAEAV
fig|220341.113.peg.127	peg	contig_002_104217_104720	104217	104720	+	hypothetical protein		gtgaaacgtgtaattatagggacgatggccattgctctgatcggatgcgtgccaaagccgcctcaagatgaaaagtcagctggcgggtacgttgatatttattccacttcaagcgtagctattgcccaagacagagccgacaaattgtgtggaagccatgcctattatgtctccaacgacaatgatttaaccaaagtcatgggtaaatacgcgccttcattcccaaaaatccgtttcaactgtgatcttgaaatggccgcttatctcggtagcaaagaggcaaaggagatcaagatgaagcgcatagaggaagcctacaaggagatgtacaaggcccaatatgagctgaaagaagtgcgccgtaagaacgctgatccgaagaagctggagtcctacaca…	MKRVIIGTMAIALIGCVPKPPQDEKSAGGYVDIYSTSSVAIAQDRADKLCGSHAYYVSNDNDLTKVMGKYAPSFPKIRFNCDLEMAAYLGSKEAKEIKMKRIEEAYKEMYKAQYELKEVRRKNADPKKLESYTERDPDGTIRSYSFLNGKSCESIVYPDGTGKTTCD
fig|220341.113.peg.128	peg	contig_002_105246_104752	105246	104752	-	hypothetical protein		atgagtgaattttattcaagggcagcaactgtggcagacatgccatttatcatgggtgagttcgaagacggcgcacgcaagggtcacttctacgaagagatcctgacatcaaagggtggtaaaacctttgagaagcagaccaagctggccatccagacgaacgagcagggccaatactccgggcattatatctacatcctgctgcgccgttctgatgacaaaaaagcagggctaatctggttctgtgccgcactcgatccaacaggcgcgccacgacttgaactccgtgccgtcagtatcgtcaaagagctgcgcgggaaaggctatgggtcaatgctggtgtccgacatgatcgattcaaacccgagccagccgatgatggcgaagtgctacgtcaaa…	MSEFYSRAATVADMPFIMGEFEDGARKGHFYEEILTSKGGKTFEKQTKLAIQTNEQGQYSGHYIYILLRRSDDKKAGLIWFCAALDPTGAPRLELRAVSIVKELRGKGYGSMLVSDMIDSNPSQPMMAKCYVKSSQMADMLKRRGFHLFDTSPKGTQMLFRDPK
fig|220341.113.peg.129	peg	contig_002_105966_105322	105966	105322	-	hypothetical protein		atggatctcaaacgcacgcgctgggttcgccgtcttgaagatggctcctacaccattgaatcgaacactagcctgaacaaacagaagttgctctgcgacctgtgcggcattgcgtcgaagtgcccgattaacgaaacccggctcaaactccacgacgccggggcgcacttccacctgaacagctgcatacgttacgtgccactgctggcatttcgtaaaccgatcatcggattagacgcaccctacttcaacacactccgctctggtgtaacatggcgagacctggtcgaacctggcaagctcgtttgtctggttgaggctgatactggaaatatcatccggttcgggagagtcgataaggtctactccggcccggtggatgagatgctgcggaaacac…	MDLKRTRWVRRLEDGSYTIESNTSLNKQKLLCDLCGIASKCPINETRLKLHDAGAHFHLNSCIRYVPLLAFRKPIIGLDAPYFNTLRSGVTWRDLVEPGKLVCLVEADTGNIIRFGRVDKVYSGPVDEMLRKHSRFNHLCMGGEKIEKIGEVIRKSYGHFLNDDSLLTAIYIRHVDREFDTEYHSAEELNLVDPRPKAGVIDISVARQKPPETF
